# Supplementary material for: Transcriptomic and metabolomic analyses of Lycium ruthenicum and Lycium barbarum fruits during ripening
Source: Sci Rep. 2020 Mar 9;10:4354. doi: 10.1038/s41598-020-61064-5 (PMC7062791; doi:10.1038/s41598-020-61064-5)
Supplement: Supplementary file 3 — Supplementary Dataset S1. [file 41598_2020_61064_MOESM3_ESM.xlsx]

## Sheet: Sheet1
Transcriptomic and metabolomic analyses of Lycium ruthenicum and L. barbarum fruits during ripening
Jianhua Zhao, Haoxia Li, Yue Yin, Wei An, Xiaoya Qin, Yajun Wang, Yanlong Li, Yunfang Fan, Youlong Cao
Supplementary Dataset S1. RNA-seq: raw and clean reads.
Sample	Raw Reads	Clean reads	Clean bases	Error(%)	Q20(%)	Q30(%)	GC(%)
LB1_1	60197318	58133592	8.72G	0.01	97.52	93.87	42.58
LB1_2	77988386	75570314	11.34G	0.01	97.33	93.55	42.53
LB1_3	62659764	61113732	9.17G	0.01	97.81	94.41	42.62
LB2_1	59235204	57513444	8.63G	0.01	97.71	94.17	43.38
LB2_2	56835904	55610268	8.34G	0.01	97.69	94.13	43.25
LB2_3	60482968	59190868	8.88G	0.01	97.84	94.47	43.05
LB3_1	73751142	70957562	10.64G	0.02	96.49	91.66	42.42
LB3_2	50861426	49233368	7.39G	0.02	97.15	93	42.64
LB3_3	48083956	46407986	6.96G	0.01	97.18	93.08	42.28
LB4_1	51593392	49539424	7.43G	0.01	97.17	93.05	42.23
LB4_2	56596476	54415572	8.16G	0.01	97.14	93.03	41.91
LB4_3	44376490	42867216	6.43G	0.02	97.19	92.83	42.25
LB5_1	60283658	57745914	8.66G	0.01	97.15	93.05	41.82
LB5_2	57220090	54444696	8.17G	0.02	97.01	92.85	41.09
LB5_3	57232216	54973834	8.25G	0.02	97.02	92.84	41.64
LR1_1	46885214	45877286	6.88G	0.02	97.28	93.03	43.7
LR1_2	42253574	41276120	6.19G	0.02	96.8	92.03	43.66
LR1_3	44609102	43763402	6.56G	0.02	96.56	91.36	44.2
LR2_1	44004742	43143890	6.47G	0.02	97.08	92.6	44.45
LR2_2	45315720	44495364	6.67G	0.02	97.17	92.83	43.86
LR2_3	44234648	43254858	6.49G	0.02	97.28	93.03	44.03
LR3_1	48510438	47107214	7.07G	0.02	97.22	92.84	45.39
LR3_2	57128578	55943452	8.39G	0.02	97.11	92.6	45.14
LR3_3	81708768	80165478	12.02G	0.02	97.19	92.85	44.22
LR4_1	58629328	57370008	8.61G	0.02	97.14	92.72	44.55
LR4_2	61785176	60349756	9.05G	0.01	97.96	94.65	45.26
LR4_3	64115896	62589762	9.39G	0.01	97.87	94.39	45.72
LR5_1	54022380	52818722	7.92G	0.01	97.84	94.38	43.38
LR5_2	71214754	69401400	10.41G	0.01	98.01	94.72	43.6
LR5_3	73767976	71220420	10.68G	0.01	97.89	94.5	43.62
Average	5.71862e+07	5.55498e+07		0.015	97.3267	93.284	43.349
Transcriptomic and metabolomic analyses of Lycium ruthenicum and L. barbarum fruits: genetic and phenotypic differences driven by abiotic stress
Jianhua Zhao, Haoxia Li, Yue Yin, Wei An, Xiaoya Qin, Yajun Wang, Yanlong Li, Yunfang Fan, Youlong Cao
