# Supplementary material for: Transcriptomic and metabolomic analyses of Lycium ruthenicum and Lycium barbarum fruits during ripening
Source: Sci Rep. 2020 Mar 9;10:4354. doi: 10.1038/s41598-020-61064-5 (PMC7062791; doi:10.1038/s41598-020-61064-5)
Supplement: Supplementary file 4 — Supplementary Dataset S2. [file 41598_2020_61064_MOESM4_ESM.xlsx]

## Sheet: Sheet 1
Transcriptomic and metabolomic analyses of Lycium ruthenicum and L. barbarum fruits during ripening
Jianhua Zhao, Haoxia Li, Yue Yin, Wei An, Xiaoya Qin, Yajun Wang, Yanlong Li, Yunfang Fan, Youlong Cao
Supplementary Dataset S2. Transcriptomic data: Significantly enriched KEGG pathways in L. ruthenicum and L. barbarum
Lycium ruthenicum
ID	Description	GeneRatio	BgRatio	pvalue	p.adjust	qvalue	geneID	Count
ko00195	Photosynthesis	48/897	404/23413	3.86517e-12	4.5609e-10	3.37694e-10	TRINITY_DN67072_c2_g3/TRINITY_DN97354_c1_g5/TRINITY_DN78482_c1_g6/TRINITY_DN67208_c0_g2/TRINITY_DN81637_c0_g1/TRINITY_DN77957_c4_g1/TRINITY_DN99769_c0_g4/TRINITY_DN96620_c0_g2/TRINITY_DN95560_c1_g1/TRINITY_DN100119_c0_g1/TRINITY_DN95576_c0_g3/TRINITY_DN99769_c0_g1/TRINITY_DN67072_c2_g1/TRINITY_DN98252_c3_g4/TRINITY_DN70724_c0_g1/TRINITY_DN100249_c3_g2/TRINITY_DN98358_c2_g1/TRINITY_DN78555_c5_g1/T…	48
ko00591	Linoleic acid metabolism	25/897	124/23413	7.78759e-12	4.59468e-10	3.40195e-10	TRINITY_DN68068_c4_g2/TRINITY_DN94167_c4_g1/TRINITY_DN97261_c3_g3/TRINITY_DN92487_c3_g1/TRINITY_DN83384_c1_g1/TRINITY_DN100378_c2_g2/TRINITY_DN95597_c14_g5/TRINITY_DN95597_c15_g4/TRINITY_DN95597_c15_g2/TRINITY_DN97261_c3_g2/TRINITY_DN65693_c1_g4/TRINITY_DN67367_c0_g1/TRINITY_DN78589_c2_g3/TRINITY_DN97261_c3_g1/TRINITY_DN95597_c15_g6/TRINITY_DN91781_c1_g1/TRINITY_DN70017_c0_g1/TRINITY_DN80317_c2_g…	25
ko00950	Isoquinoline alkaloid biosynthesis	27/897	150/23413	1.8635e-11	7.32975e-10	5.42702e-10	TRINITY_DN81310_c1_g1/TRINITY_DN65713_c0_g1/TRINITY_DN101468_c7_g3/TRINITY_DN101468_c7_g4/TRINITY_DN80321_c5_g1/TRINITY_DN66418_c4_g2/TRINITY_DN90545_c0_g1/TRINITY_DN63517_c1_g5/TRINITY_DN65439_c3_g1/TRINITY_DN66418_c4_g6/TRINITY_DN85143_c0_g1/TRINITY_DN100322_c1_g1/TRINITY_DN101468_c5_g1/TRINITY_DN100322_c2_g2/TRINITY_DN75505_c2_g2/TRINITY_DN63517_c1_g6/TRINITY_DN66418_c4_g3/TRINITY_DN66418_c4_g…	27
ko00941	Flavonoid biosynthesis	27/897	168/23413	2.73533e-10	8.06924e-09	5.97455e-09	TRINITY_DN72599_c3_g6/TRINITY_DN69258_c7_g1/TRINITY_DN92401_c2_g1/TRINITY_DN89303_c1_g1/TRINITY_DN100155_c1_g2/TRINITY_DN90116_c2_g1/TRINITY_DN72599_c3_g4/TRINITY_DN64868_c4_g3/TRINITY_DN72186_c2_g1/TRINITY_DN90838_c3_g1/TRINITY_DN64620_c1_g1/TRINITY_DN71952_c0_g1/TRINITY_DN72819_c1_g1/TRINITY_DN72599_c3_g2/TRINITY_DN69299_c3_g1/TRINITY_DN73389_c1_g2/TRINITY_DN64868_c4_g5/TRINITY_DN73389_c1_g1/TR…	27
ko00500	Starch and sucrose metabolism	82/897	1039/23413	4.42276e-10	1.04377e-08	7.7282e-09	TRINITY_DN94597_c2_g3/TRINITY_DN76517_c1_g1/TRINITY_DN76016_c6_g1/TRINITY_DN81046_c5_g1/TRINITY_DN74508_c3_g1/TRINITY_DN71309_c3_g1/TRINITY_DN77404_c0_g2/TRINITY_DN68847_c0_g1/TRINITY_DN92333_c0_g2/TRINITY_DN76517_c1_g3/TRINITY_DN96121_c0_g1/TRINITY_DN99628_c1_g1/TRINITY_DN65231_c29_g2/TRINITY_DN88869_c4_g1/TRINITY_DN76517_c1_g2/TRINITY_DN96121_c0_g2/TRINITY_DN93917_c1_g1/TRINITY_DN92250_c2_g1/TR…	82
ko00196	Photosynthesis - antenna proteins	27/897	182/23413	1.70531e-09	3.35377e-08	2.48317e-08	TRINITY_DN67789_c3_g4/TRINITY_DN67480_c2_g1/TRINITY_DN74603_c4_g1/TRINITY_DN78016_c2_g1/TRINITY_DN90313_c0_g3/TRINITY_DN88032_c0_g5/TRINITY_DN71505_c0_g1/TRINITY_DN73488_c6_g1/TRINITY_DN88032_c0_g3/TRINITY_DN67789_c3_g1/TRINITY_DN100207_c4_g2/TRINITY_DN84874_c1_g2/TRINITY_DN67480_c2_g2/TRINITY_DN99019_c2_g4/TRINITY_DN67789_c3_g5/TRINITY_DN71132_c0_g3/TRINITY_DN72905_c1_g1/TRINITY_DN99438_c3_g3/TR…	27
ko00940	Phenylpropanoid biosynthesis	56/897	624/23413	3.5762e-09	6.02845e-08	4.46352e-08	TRINITY_DN72599_c3_g6/TRINITY_DN66948_c1_g4/TRINITY_DN67843_c3_g3/TRINITY_DN81046_c5_g1/TRINITY_DN94968_c1_g1/TRINITY_DN100523_c4_g1/TRINITY_DN75738_c2_g2/TRINITY_DN67843_c3_g4/TRINITY_DN69256_c3_g1/TRINITY_DN69077_c2_g1/TRINITY_DN89303_c1_g1/TRINITY_DN88327_c0_g1/TRINITY_DN100155_c1_g2/TRINITY_DN100868_c4_g3/TRINITY_DN79928_c3_g1/TRINITY_DN80120_c0_g2/TRINITY_DN77905_c2_g2/TRINITY_DN65784_c0_g1/…	56
ko04075	Plant hormone signal transduction	64/897	808/23413	3.48352e-08	5.13819e-07	3.80437e-07	TRINITY_DN83834_c0_g3/TRINITY_DN94241_c2_g7/TRINITY_DN94241_c2_g4/TRINITY_DN61432_c0_g2/TRINITY_DN73054_c0_g1/TRINITY_DN90124_c3_g2/TRINITY_DN83187_c2_g1/TRINITY_DN68385_c5_g2/TRINITY_DN65404_c2_g2/TRINITY_DN78362_c0_g2/TRINITY_DN78283_c0_g1/TRINITY_DN101133_c2_g3/TRINITY_DN75488_c0_g1/TRINITY_DN79977_c2_g2/TRINITY_DN67828_c2_g2/TRINITY_DN64833_c0_g1/TRINITY_DN74682_c2_g3/TRINITY_DN96827_c1_g2/TR…	64
ko00062	Fatty acid elongation	19/897	114/23413	6.5469e-08	8.58371e-07	6.35547e-07	TRINITY_DN67470_c4_g1/TRINITY_DN69092_c2_g1/TRINITY_DN102107_c0_g2/TRINITY_DN73206_c3_g1/TRINITY_DN94767_c2_g1/TRINITY_DN73206_c1_g1/TRINITY_DN97444_c4_g3/TRINITY_DN79372_c3_g1/TRINITY_DN67763_c3_g1/TRINITY_DN101572_c1_g1/TRINITY_DN92129_c3_g1/TRINITY_DN54159_c0_g1/TRINITY_DN94767_c2_g2/TRINITY_DN94235_c1_g3/TRINITY_DN102255_c2_g1/TRINITY_DN102107_c0_g1/TRINITY_DN97831_c1_g1/TRINITY_DN94767_c1_g1…	19
ko04626	Plant-pathogen interaction	79/897	1138/23413	2.39382e-07	2.8247e-06	2.09144e-06	TRINITY_DN67470_c4_g1/TRINITY_DN89104_c1_g3/TRINITY_DN76896_c0_g1/TRINITY_DN87940_c2_g2/TRINITY_DN83221_c5_g1/TRINITY_DN94110_c0_g1/TRINITY_DN89954_c0_g1/TRINITY_DN97451_c1_g2/TRINITY_DN84259_c1_g1/TRINITY_DN91689_c2_g1/TRINITY_DN95128_c2_g1/TRINITY_DN98858_c0_g1/TRINITY_DN85763_c2_g1/TRINITY_DN69092_c2_g1/TRINITY_DN65704_c6_g1/TRINITY_DN78601_c0_g3/TRINITY_DN96387_c0_g4/TRINITY_DN66835_c0_g1/TRI…	79
ko00350	Tyrosine metabolism	28/897	269/23413	1.79658e-06	1.92724e-05	1.42695e-05	TRINITY_DN81310_c1_g1/TRINITY_DN65713_c0_g1/TRINITY_DN101468_c7_g3/TRINITY_DN101468_c7_g4/TRINITY_DN80321_c5_g1/TRINITY_DN66418_c4_g2/TRINITY_DN90545_c0_g1/TRINITY_DN63517_c1_g5/TRINITY_DN65439_c3_g1/TRINITY_DN66418_c4_g6/TRINITY_DN100322_c1_g1/TRINITY_DN101468_c5_g1/TRINITY_DN100322_c2_g2/TRINITY_DN75505_c2_g2/TRINITY_DN63517_c1_g6/TRINITY_DN66418_c4_g3/TRINITY_DN97833_c0_g1/TRINITY_DN66418_c4_g…	28
ko00908	Zeatin biosynthesis	23/897	197/23413	2.14309e-06	2.10737e-05	1.56032e-05	TRINITY_DN92684_c1_g1/TRINITY_DN98117_c2_g1/TRINITY_DN98992_c4_g3/TRINITY_DN90684_c0_g2/TRINITY_DN80014_c0_g2/TRINITY_DN94340_c0_g1/TRINITY_DN70481_c2_g2/TRINITY_DN62401_c0_g1/TRINITY_DN93685_c1_g1/TRINITY_DN80014_c0_g3/TRINITY_DN79967_c0_g3/TRINITY_DN93685_c1_g3/TRINITY_DN97949_c0_g1/TRINITY_DN79967_c0_g1/TRINITY_DN80014_c0_g8/TRINITY_DN93685_c1_g5/TRINITY_DN80010_c2_g3/TRINITY_DN64652_c4_g1/TRI…	23
ko00592	alpha-Linolenic acid metabolism	26/897	244/23413	2.69927e-06	2.45011e-05	1.81409e-05	TRINITY_DN76706_c1_g1/TRINITY_DN94167_c4_g1/TRINITY_DN72799_c6_g1/TRINITY_DN97261_c3_g3/TRINITY_DN101143_c3_g3/TRINITY_DN94975_c0_g1/TRINITY_DN83384_c1_g1/TRINITY_DN100378_c2_g2/TRINITY_DN96194_c2_g4/TRINITY_DN95223_c0_g2/TRINITY_DN97261_c3_g2/TRINITY_DN96194_c2_g1/TRINITY_DN78589_c2_g3/TRINITY_DN97261_c3_g1/TRINITY_DN97261_c2_g2/TRINITY_DN102013_c2_g1/TRINITY_DN78065_c0_g2/TRINITY_DN101143_c3_g2…	26
ko00040	Pentose and glucuronate interconversions	37/897	426/23413	3.52842e-06	2.97396e-05	2.20195e-05	TRINITY_DN81052_c1_g2/TRINITY_DN71309_c3_g1/TRINITY_DN77404_c0_g2/TRINITY_DN68847_c0_g1/TRINITY_DN92333_c0_g2/TRINITY_DN65231_c29_g2/TRINITY_DN82512_c3_g1/TRINITY_DN98117_c2_g1/TRINITY_DN78955_c0_g1/TRINITY_DN71038_c0_g1/TRINITY_DN94340_c0_g1/TRINITY_DN95224_c0_g5/TRINITY_DN92846_c2_g6/TRINITY_DN98076_c3_g1/TRINITY_DN77404_c0_g1/TRINITY_DN93189_c0_g4/TRINITY_DN79187_c0_g1/TRINITY_DN78162_c0_g3/TR…	37
ko00520	Amino sugar and nucleotide sugar metabolism	49/897	683/23413	2.11171e-05	0.000166121	0.000122998	TRINITY_DN76517_c1_g1/TRINITY_DN76517_c1_g3/TRINITY_DN96121_c0_g1/TRINITY_DN99628_c1_g1/TRINITY_DN76517_c1_g2/TRINITY_DN73394_c1_g1/TRINITY_DN96121_c0_g2/TRINITY_DN95598_c4_g5/TRINITY_DN92910_c2_g2/TRINITY_DN98167_c0_g1/TRINITY_DN84601_c0_g1/TRINITY_DN92250_c2_g1/TRINITY_DN98167_c0_g4/TRINITY_DN95694_c1_g1/TRINITY_DN93064_c1_g3/TRINITY_DN88353_c1_g2/TRINITY_DN98076_c3_g1/TRINITY_DN88353_c1_g1/TRI…	49
ko00945	Stilbenoid, diarylheptanoid and gingerol biosynthesis	15/897	119/23413	5.05189e-05	0.000372577	0.00027586	TRINITY_DN72599_c3_g6/TRINITY_DN89303_c1_g1/TRINITY_DN100155_c1_g2/TRINITY_DN97253_c2_g2/TRINITY_DN90116_c2_g1/TRINITY_DN72599_c3_g4/TRINITY_DN64868_c4_g3/TRINITY_DN64620_c1_g1/TRINITY_DN71952_c0_g1/TRINITY_DN72819_c1_g1/TRINITY_DN72599_c3_g2/TRINITY_DN64868_c4_g5/TRINITY_DN96953_c5_g1/TRINITY_DN89303_c1_g4/TRINITY_DN99384_c2_g2	15
ko00360	Phenylalanine metabolism	22/897	255/23413	0.000353203	0.00245164	0.00181522	TRINITY_DN72599_c3_g6/TRINITY_DN66948_c1_g4/TRINITY_DN80321_c5_g1/TRINITY_DN94968_c1_g1/TRINITY_DN88327_c0_g1/TRINITY_DN73351_c3_g2/TRINITY_DN90545_c0_g1/TRINITY_DN72599_c3_g4/TRINITY_DN64868_c4_g3/TRINITY_DN73351_c3_g1/TRINITY_DN88770_c1_g6/TRINITY_DN64620_c1_g1/TRINITY_DN72819_c1_g1/TRINITY_DN91492_c2_g1/TRINITY_DN88327_c0_g2/TRINITY_DN100322_c1_g1/TRINITY_DN72599_c3_g2/TRINITY_DN100322_c2_g2/T…	22
ko00944	Flavone and flavonol biosynthesis	7/897	41/23413	0.000851743	0.00558365	0.00413419	TRINITY_DN70481_c2_g2/TRINITY_DN72626_c8_g1/TRINITY_DN84075_c0_g3/TRINITY_DN82043_c1_g3/TRINITY_DN101118_c0_g1/TRINITY_DN82043_c1_g1/TRINITY_DN94955_c0_g1	7
ko00480	Glutathione metabolism	31/897	448/23413	0.00119396	0.00741509	0.00549021	TRINITY_DN69210_c4_g2/TRINITY_DN85842_c2_g1/TRINITY_DN68005_c1_g8/TRINITY_DN99415_c3_g1/TRINITY_DN84200_c1_g1/TRINITY_DN64199_c6_g3/TRINITY_DN67649_c2_g3/TRINITY_DN100219_c3_g1/TRINITY_DN84414_c1_g1/TRINITY_DN83494_c1_g5/TRINITY_DN98867_c1_g1/TRINITY_DN81207_c3_g2/TRINITY_DN68628_c2_g4/TRINITY_DN86061_c0_g4/TRINITY_DN96331_c1_g7/TRINITY_DN85842_c2_g2/TRINITY_DN92241_c2_g5/TRINITY_DN70034_c1_g1/TR…	31
ko00100	Steroid biosynthesis	13/897	132/23413	0.00169765	0.00994286	0.00736179	TRINITY_DN66823_c1_g2/TRINITY_DN84573_c0_g2/TRINITY_DN78228_c0_g3/TRINITY_DN101676_c3_g1/TRINITY_DN100795_c0_g1/TRINITY_DN66640_c5_g2/TRINITY_DN71387_c1_g1/TRINITY_DN85662_c2_g2/TRINITY_DN90117_c1_g2/TRINITY_DN100795_c0_g3/TRINITY_DN95252_c3_g2/TRINITY_DN86676_c0_g1/TRINITY_DN85037_c2_g1	13
ko01040	Biosynthesis of unsaturated fatty acids	16/897	182/23413	0.00176949	0.00994286	0.00736179	TRINITY_DN76706_c1_g1/TRINITY_DN90455_c1_g2/TRINITY_DN101143_c3_g3/TRINITY_DN99747_c5_g2/TRINITY_DN100204_c1_g2/TRINITY_DN97444_c4_g3/TRINITY_DN67763_c3_g1/TRINITY_DN69884_c0_g1/TRINITY_DN88839_c0_g4/TRINITY_DN102013_c2_g1/TRINITY_DN101143_c3_g2/TRINITY_DN94235_c1_g3/TRINITY_DN87478_c0_g3/TRINITY_DN97831_c1_g1/TRINITY_DN102013_c2_g2/TRINITY_DN72052_c1_g1	16
ko00565	Ether lipid metabolism	11/897	110/23413	0.00332356	0.0170947	0.0126571	TRINITY_DN80876_c1_g2/TRINITY_DN92539_c3_g1/TRINITY_DN88984_c1_g1/TRINITY_DN78589_c2_g3/TRINITY_DN87766_c1_g1/TRINITY_DN82941_c1_g3/TRINITY_DN86867_c3_g1/TRINITY_DN80379_c0_g1/TRINITY_DN87842_c4_g1/TRINITY_DN67969_c0_g1/TRINITY_DN100076_c2_g2	11
ko00906	Carotenoid biosynthesis	22/897	304/23413	0.00341244	0.0170947	0.0126571	TRINITY_DN85800_c3_g2/TRINITY_DN92833_c0_g2/TRINITY_DN101266_c4_g3/TRINITY_DN78146_c0_g1/TRINITY_DN98117_c2_g1/TRINITY_DN71261_c0_g1/TRINITY_DN94340_c0_g1/TRINITY_DN101266_c4_g1/TRINITY_DN84555_c0_g1/TRINITY_DN90972_c0_g1/TRINITY_DN72583_c0_g1/TRINITY_DN85064_c1_g3/TRINITY_DN85592_c0_g1/TRINITY_DN97949_c0_g1/TRINITY_DN96556_c2_g1/TRINITY_DN89338_c3_g1/TRINITY_DN80010_c2_g3/TRINITY_DN77401_c1_g2/T…	22
ko00511	Other glycan degradation	9/897	80/23413	0.00347689	0.0170947	0.0126571	TRINITY_DN76935_c0_g1/TRINITY_DN97735_c1_g1/TRINITY_DN98793_c4_g1/TRINITY_DN98793_c4_g2/TRINITY_DN95694_c1_g1/TRINITY_DN98793_c4_g3/TRINITY_DN95939_c4_g1/TRINITY_DN98750_c0_g1/TRINITY_DN93851_c0_g1	9
ko00073	Cutin, suberine and wax biosynthesis	9/897	86/23413	0.00563226	0.0265843	0.0196833	TRINITY_DN86411_c1_g1/TRINITY_DN75489_c0_g1/TRINITY_DN86877_c0_g2/TRINITY_DN77055_c1_g2/TRINITY_DN84563_c0_g1/TRINITY_DN78542_c0_g1/TRINITY_DN91961_c0_g1/TRINITY_DN76648_c3_g2/TRINITY_DN91802_c0_g1	9
ko00460	Cyanoamino acid metabolism	17/897	230/23413	0.00763465	0.0346496	0.0256549	TRINITY_DN81046_c5_g1/TRINITY_DN65864_c1_g1/TRINITY_DN100246_c0_g1/TRINITY_DN100868_c4_g3/TRINITY_DN80120_c0_g2/TRINITY_DN77905_c2_g2/TRINITY_DN99350_c0_g2/TRINITY_DN80120_c0_g1/TRINITY_DN80120_c0_g3/TRINITY_DN64071_c2_g1/TRINITY_DN102190_c5_g1/TRINITY_DN98968_c1_g2/TRINITY_DN100868_c4_g1/TRINITY_DN84544_c0_g2/TRINITY_DN96536_c3_g4/TRINITY_DN100868_c4_g2/TRINITY_DN98968_c1_g1	17
ko00909	Sesquiterpenoid and triterpenoid biosynthesis	7/897	68/23413	0.0151182	0.0660723	0.0489206	TRINITY_DN101070_c2_g2/TRINITY_DN84573_c0_g2/TRINITY_DN85662_c2_g2/TRINITY_DN90117_c1_g2/TRINITY_DN95252_c3_g2/TRINITY_DN86676_c0_g1/TRINITY_DN85037_c2_g1	7
ko00531	Glycosaminoglycan degradation	7/897	70/23413	0.0175173	0.073823	0.0546593	TRINITY_DN86899_c5_g1/TRINITY_DN100352_c5_g1/TRINITY_DN95694_c1_g1/TRINITY_DN95939_c4_g1/TRINITY_DN100352_c5_g3/TRINITY_DN93851_c0_g1/TRINITY_DN93490_c0_g2	7
ko01212	Fatty acid metabolism	26/897	441/23413	0.0203695	0.0828827	0.0613672	TRINITY_DN76706_c1_g1/TRINITY_DN90455_c1_g2/TRINITY_DN72799_c6_g1/TRINITY_DN68554_c6_g1/TRINITY_DN89127_c1_g1/TRINITY_DN101143_c3_g3/TRINITY_DN94975_c0_g1/TRINITY_DN84182_c4_g1/TRINITY_DN66851_c0_g1/TRINITY_DN102107_c0_g2/TRINITY_DN99747_c5_g2/TRINITY_DN100204_c1_g2/TRINITY_DN97444_c4_g3/TRINITY_DN67763_c3_g1/TRINITY_DN69884_c0_g1/TRINITY_DN92129_c3_g1/TRINITY_DN54159_c0_g1/TRINITY_DN88839_c0_g4/…	26
ko00380	Tryptophan metabolism	14/897	201/23413	0.023136	0.0910017	0.0673786	TRINITY_DN81663_c2_g3/TRINITY_DN98117_c2_g1/TRINITY_DN73351_c3_g2/TRINITY_DN68666_c1_g2/TRINITY_DN85250_c1_g2/TRINITY_DN94340_c0_g1/TRINITY_DN94269_c1_g1/TRINITY_DN73351_c3_g1/TRINITY_DN73826_c0_g1/TRINITY_DN101450_c1_g1/TRINITY_DN94269_c1_g2/TRINITY_DN97949_c0_g1/TRINITY_DN80010_c2_g3/TRINITY_DN85589_c5_g3	14
ko00604	Glycosphingolipid biosynthesis - ganglio series	3/897	17/23413	0.0255118	0.0940748	0.0696539	TRINITY_DN95694_c1_g1/TRINITY_DN95939_c4_g1/TRINITY_DN93851_c0_g1	3
ko00902	Monoterpenoid biosynthesis	3/897	17/23413	0.0255118	0.0940748	0.0696539	TRINITY_DN100587_c3_g3/TRINITY_DN100587_c3_g1/TRINITY_DN89554_c1_g1	3
ko00561	Glycerolipid metabolism	20/897	329/23413	0.0291729	0.104315	0.077236	TRINITY_DN98117_c2_g1/TRINITY_DN88984_c1_g1/TRINITY_DN94340_c0_g1/TRINITY_DN95805_c1_g4/TRINITY_DN79418_c1_g4/TRINITY_DN87766_c1_g1/TRINITY_DN81734_c1_g1/TRINITY_DN96748_c2_g2/TRINITY_DN82314_c0_g2/TRINITY_DN89171_c0_g1/TRINITY_DN97949_c0_g1/TRINITY_DN96021_c2_g1/TRINITY_DN78323_c1_g1/TRINITY_DN80010_c2_g3/TRINITY_DN95047_c0_g1/TRINITY_DN71392_c6_g1/TRINITY_DN95805_c1_g1/TRINITY_DN89171_c0_g2/TRI…	20
ko00400	Phenylalanine, tyrosine and tryptophan biosynthesis	14/897	213/23413	0.0354434	0.123009	0.0910775	TRINITY_DN102257_c6_g5/TRINITY_DN66894_c0_g2/TRINITY_DN85990_c0_g1/TRINITY_DN81469_c0_g3/TRINITY_DN75761_c0_g1/TRINITY_DN90545_c0_g1/TRINITY_DN67905_c3_g1/TRINITY_DN93607_c2_g1/TRINITY_DN81469_c0_g1/TRINITY_DN82605_c1_g1/TRINITY_DN77841_c0_g1/TRINITY_DN85990_c0_g2/TRINITY_DN88554_c2_g4/TRINITY_DN84945_c2_g1	14
ko00052	Galactose metabolism	19/897	317/23413	0.0371185	0.125142	0.0926567	TRINITY_DN94597_c2_g3/TRINITY_DN73394_c1_g1/TRINITY_DN93917_c1_g1/TRINITY_DN84601_c0_g1/TRINITY_DN95939_c4_g1/TRINITY_DN92621_c0_g1/TRINITY_DN93851_c0_g1/TRINITY_DN88532_c0_g5/TRINITY_DN71364_c3_g3/TRINITY_DN82314_c0_g2/TRINITY_DN82272_c3_g1/TRINITY_DN70161_c1_g1/TRINITY_DN96021_c2_g1/TRINITY_DN95824_c5_g1/TRINITY_DN96802_c4_g2/TRINITY_DN94597_c2_g1/TRINITY_DN78160_c1_g1/TRINITY_DN94597_c1_g1/TRI…	19
Lycium barbarum
ID	Description	GeneRatio	BgRatio	pvalue	p.adjust	qvalue	geneID	Count
ko04075	Plant hormone signal transduction	149/2589	808/23413	1.78923e-10	2.27232e-08	2.1094e-08	TRINITY_DN96146_c3_g3/TRINITY_DN81896_c3_g1/TRINITY_DN92130_c0_g4/TRINITY_DN75582_c0_g1/TRINITY_DN94920_c3_g1/TRINITY_DN87729_c1_g1/TRINITY_DN61432_c0_g2/TRINITY_DN90124_c3_g2/TRINITY_DN67774_c3_g1/TRINITY_DN78430_c3_g4/TRINITY_DN87664_c0_g1/TRINITY_DN75326_c3_g1/TRINITY_DN68793_c3_g1/TRINITY_DN97462_c6_g1/TRINITY_DN97521_c5_g5/TRINITY_DN78494_c3_g1/TRINITY_DN93368_c1_g2/TRINITY_DN89415_c0_g1/TRI…	149
ko00940	Phenylpropanoid biosynthesis	113/2589	624/23413	7.9102e-08	5.02298e-06	4.66286e-06	TRINITY_DN72599_c3_g6/TRINITY_DN66948_c1_g4/TRINITY_DN75475_c1_g2/TRINITY_DN81438_c0_g2/TRINITY_DN101651_c2_g4/TRINITY_DN67843_c3_g3/TRINITY_DN72599_c3_g3/TRINITY_DN87496_c2_g2/TRINITY_DN81046_c5_g1/TRINITY_DN94968_c1_g1/TRINITY_DN100400_c3_g2/TRINITY_DN100523_c4_g1/TRINITY_DN84683_c0_g2/TRINITY_DN72438_c0_g2/TRINITY_DN75738_c2_g2/TRINITY_DN81745_c0_g1/TRINITY_DN88770_c1_g1/TRINITY_DN67843_c3_g4/…	113
ko00591	Linoleic acid metabolism	33/2589	124/23413	1.1363e-06	4.81035e-05	4.46547e-05	TRINITY_DN97261_c2_g1/TRINITY_DN68068_c4_g2/TRINITY_DN94167_c4_g1/TRINITY_DN67000_c1_g2/TRINITY_DN97261_c3_g3/TRINITY_DN101344_c3_g1/TRINITY_DN80927_c0_g1/TRINITY_DN70017_c0_g2/TRINITY_DN68068_c3_g1/TRINITY_DN66794_c2_g3/TRINITY_DN44916_c0_g1/TRINITY_DN92487_c3_g1/TRINITY_DN101344_c3_g2/TRINITY_DN83384_c1_g1/TRINITY_DN100378_c2_g2/TRINITY_DN95597_c14_g5/TRINITY_DN95597_c15_g4/TRINITY_DN66794_c2_g…	33
ko00500	Starch and sucrose metabolism	156/2589	1039/23413	3.99486e-05	0.0012148	0.0011277	TRINITY_DN94597_c2_g3/TRINITY_DN94904_c0_g1/TRINITY_DN96121_c0_g3/TRINITY_DN83924_c3_g1/TRINITY_DN87496_c2_g2/TRINITY_DN81046_c5_g1/TRINITY_DN94914_c0_g1/TRINITY_DN71309_c3_g1/TRINITY_DN88365_c0_g1/TRINITY_DN61936_c0_g1/TRINITY_DN99634_c3_g1/TRINITY_DN82500_c1_g2/TRINITY_DN77404_c0_g2/TRINITY_DN68847_c0_g1/TRINITY_DN76517_c1_g3/TRINITY_DN65231_c29_g2/TRINITY_DN84759_c0_g1/TRINITY_DN84152_c1_g1/TR…	156
ko00908	Zeatin biosynthesis	41/2589	197/23413	4.78266e-05	0.0012148	0.0011277	TRINITY_DN93336_c1_g2/TRINITY_DN81163_c0_g1/TRINITY_DN95831_c2_g4/TRINITY_DN92684_c1_g1/TRINITY_DN96833_c2_g1/TRINITY_DN98992_c4_g2/TRINITY_DN70125_c0_g3/TRINITY_DN80842_c0_g1/TRINITY_DN98852_c0_g2/TRINITY_DN95831_c2_g5/TRINITY_DN93685_c1_g4/TRINITY_DN87914_c0_g1/TRINITY_DN69568_c2_g1/TRINITY_DN66146_c0_g1/TRINITY_DN98852_c0_g3/TRINITY_DN84618_c3_g1/TRINITY_DN82991_c1_g1/TRINITY_DN85975_c1_g1/TRI…	41
ko00460	Cyanoamino acid metabolism	45/2589	230/23413	0.000100335	0.00212377	0.0019715	TRINITY_DN88104_c0_g4/TRINITY_DN87496_c2_g2/TRINITY_DN81046_c5_g1/TRINITY_DN83169_c0_g1/TRINITY_DN65864_c1_g1/TRINITY_DN81745_c0_g1/TRINITY_DN100246_c0_g1/TRINITY_DN100813_c2_g3/TRINITY_DN68507_c0_g2/TRINITY_DN100868_c4_g3/TRINITY_DN80120_c0_g2/TRINITY_DN77905_c2_g2/TRINITY_DN87041_c1_g1/TRINITY_DN87496_c2_g1/TRINITY_DN78035_c0_g1/TRINITY_DN80120_c0_g1/TRINITY_DN80120_c0_g3/TRINITY_DN87041_c1_g3/…	45
ko00592	alpha-Linolenic acid metabolism	44/2589	244/23413	0.000752326	0.0136494	0.0126708	TRINITY_DN97261_c2_g1/TRINITY_DN94167_c4_g1/TRINITY_DN72799_c6_g1/TRINITY_DN67000_c1_g2/TRINITY_DN97261_c3_g3/TRINITY_DN101344_c3_g1/TRINITY_DN78594_c2_g1/TRINITY_DN80927_c0_g1/TRINITY_DN71376_c4_g1/TRINITY_DN92092_c3_g1/TRINITY_DN101143_c3_g3/TRINITY_DN101344_c3_g2/TRINITY_DN90164_c2_g1/TRINITY_DN83384_c1_g1/TRINITY_DN100378_c2_g2/TRINITY_DN95223_c0_g2/TRINITY_DN59572_c0_g1/TRINITY_DN102013_c2_g…	44
ko00520	Amino sugar and nucleotide sugar metabolism	102/2589	683/23413	0.000987931	0.0156834	0.014559	TRINITY_DN94904_c0_g1/TRINITY_DN96121_c0_g3/TRINITY_DN88365_c0_g1/TRINITY_DN99634_c3_g1/TRINITY_DN82500_c1_g2/TRINITY_DN76517_c1_g3/TRINITY_DN109101_c0_g1/TRINITY_DN84759_c0_g1/TRINITY_DN84152_c1_g1/TRINITY_DN93163_c2_g2/TRINITY_DN85979_c0_g1/TRINITY_DN73394_c1_g1/TRINITY_DN92250_c3_g4/TRINITY_DN91382_c1_g2/TRINITY_DN96121_c0_g2/TRINITY_DN92910_c2_g2/TRINITY_DN90546_c0_g3/TRINITY_DN98167_c0_g1/TR…	102
ko00944	Flavone and flavonol biosynthesis	11/2589	41/23413	0.00401119	0.0529777	0.0491795	TRINITY_DN93336_c1_g2/TRINITY_DN98852_c0_g2/TRINITY_DN69568_c2_g1/TRINITY_DN98852_c0_g3/TRINITY_DN98852_c0_g1/TRINITY_DN69568_c2_g3/TRINITY_DN97458_c3_g1/TRINITY_DN63095_c0_g1/TRINITY_DN84075_c0_g3/TRINITY_DN82043_c1_g4/TRINITY_DN101118_c0_g1	11
ko00565	Ether lipid metabolism	22/2589	110/23413	0.00417147	0.0529777	0.0491795	TRINITY_DN100094_c2_g2/TRINITY_DN80876_c1_g2/TRINITY_DN92539_c3_g1/TRINITY_DN100076_c2_g4/TRINITY_DN90140_c2_g2/TRINITY_DN73295_c3_g2/TRINITY_DN101389_c7_g1/TRINITY_DN80876_c1_g1/TRINITY_DN89431_c1_g1/TRINITY_DN86867_c3_g4/TRINITY_DN63810_c0_g1/TRINITY_DN98364_c2_g2/TRINITY_DN99722_c1_g1/TRINITY_DN76693_c1_g1/TRINITY_DN78589_c2_g3/TRINITY_DN82449_c1_g2/TRINITY_DN93203_c1_g1/TRINITY_DN82941_c1_g3/…	22
ko00950	Isoquinoline alkaloid biosynthesis	27/2589	150/23413	0.0073583	0.0849549	0.0788641	TRINITY_DN70448_c1_g1/TRINITY_DN81310_c1_g1/TRINITY_DN65713_c0_g1/TRINITY_DN101468_c7_g3/TRINITY_DN101468_c7_g4/TRINITY_DN80321_c5_g1/TRINITY_DN90545_c0_g1/TRINITY_DN63517_c1_g5/TRINITY_DN91381_c1_g1/TRINITY_DN75505_c2_g1/TRINITY_DN65439_c3_g1/TRINITY_DN66418_c4_g6/TRINITY_DN100322_c2_g1/TRINITY_DN91381_c1_g4/TRINITY_DN91381_c1_g2/TRINITY_DN75505_c2_g2/TRINITY_DN66418_c4_g5/TRINITY_DN101468_c7_g1…	27
ko00564	Glycerophospholipid metabolism	60/2589	398/23413	0.00806076	0.0853097	0.0791934	TRINITY_DN62552_c0_g1/TRINITY_DN100094_c2_g2/TRINITY_DN87717_c2_g1/TRINITY_DN84181_c3_g1/TRINITY_DN91500_c0_g3/TRINITY_DN91627_c0_g2/TRINITY_DN80876_c1_g2/TRINITY_DN92539_c3_g1/TRINITY_DN92795_c1_g4/TRINITY_DN93414_c0_g2/TRINITY_DN100076_c2_g4/TRINITY_DN90140_c2_g2/TRINITY_DN73295_c3_g2/TRINITY_DN69490_c1_g1/TRINITY_DN101389_c7_g1/TRINITY_DN75088_c0_g1/TRINITY_DN80876_c1_g1/TRINITY_DN70431_c2_g8/…	60
ko00945	Stilbenoid, diarylheptanoid and gingerol biosynthesis	21/2589	119/23413	0.0204868	0.20014	0.185791	TRINITY_DN72599_c3_g6/TRINITY_DN72599_c3_g3/TRINITY_DN88632_c1_g2/TRINITY_DN97253_c2_g1/TRINITY_DN77732_c4_g1/TRINITY_DN97146_c3_g6/TRINITY_DN98829_c5_g2/TRINITY_DN90116_c2_g1/TRINITY_DN72599_c3_g4/TRINITY_DN52017_c0_g2/TRINITY_DN64868_c4_g3/TRINITY_DN66566_c5_g7/TRINITY_DN78736_c1_g7/TRINITY_DN72819_c1_g1/TRINITY_DN97146_c3_g2/TRINITY_DN72599_c3_g2/TRINITY_DN89303_c1_g3/TRINITY_DN64868_c4_g5/TRI…	21
ko00100	Steroid biosynthesis	22/2589	132/23413	0.0325895	0.295633	0.274438	TRINITY_DN84573_c0_g2/TRINITY_DN95053_c1_g2/TRINITY_DN82685_c0_g2/TRINITY_DN78228_c0_g3/TRINITY_DN66582_c1_g2/TRINITY_DN100795_c0_g1/TRINITY_DN66640_c5_g2/TRINITY_DN87480_c1_g1/TRINITY_DN85662_c2_g2/TRINITY_DN90117_c1_g2/TRINITY_DN74551_c1_g3/TRINITY_DN100795_c0_g3/TRINITY_DN74093_c1_g1/TRINITY_DN91238_c0_g1/TRINITY_DN86676_c0_g1/TRINITY_DN85037_c2_g1/TRINITY_DN73129_c0_g1/TRINITY_DN78228_c0_g2/T…	22
ko03010	Ribosome	271/2589	2225/23413	0.0423679	0.358715	0.332997	TRINITY_DN102018_c3_g1/TRINITY_DN76501_c2_g1/TRINITY_DN80262_c7_g1/TRINITY_DN74607_c2_g2/TRINITY_DN68818_c0_g2/TRINITY_DN77764_c2_g2/TRINITY_DN97987_c2_g2/TRINITY_DN93328_c3_g1/TRINITY_DN83275_c1_g7/TRINITY_DN81860_c2_g1/TRINITY_DN90066_c0_g4/TRINITY_DN92567_c5_g3/TRINITY_DN88366_c2_g1/TRINITY_DN94650_c1_g6/TRINITY_DN85184_c0_g2/TRINITY_DN65723_c2_g1/TRINITY_DN77037_c1_g1/TRINITY_DN76305_c4_g6/TR…	271
Transcriptomic and metabolomic analyses of Lycium ruthenicum and L. barbarum fruits: genetic and phenotypic differences driven by abiotic stress
Jianhua Zhao, Haoxia Li, Yue Yin, Wei An, Xiaoya Qin, Yajun Wang, Yanlong Li, Yunfang Fan, Youlong Cao
