# Supplementary material for: Transcriptomic and metabolomic analyses of Lycium ruthenicum and Lycium barbarum fruits during ripening
Source: Sci Rep. 2020 Mar 9;10:4354. doi: 10.1038/s41598-020-61064-5 (PMC7062791; doi:10.1038/s41598-020-61064-5)
Supplement: Supplementary file 5 — Supplementary Dataset S3. [file 41598_2020_61064_MOESM5_ESM.xlsx]

## Sheet: LB1LB2
Transcriptomic and metabolomic analyses of Lycium ruthenicum and L. barbarum fruits during ripening
Jianhua Zhao, Haoxia Li, Yue Yin, Wei An, Xiaoya Qin, Yajun Wang, Yanlong Li, Yunfang Fan, Youlong Cao
Supplementary Dataset S3. Metabolome: pairwise intraspecific individual metabolite comparisons of the five studied developmental stages.
Lycium ruthenicum samples are referred to as B (black wolfberry), and L. barbarum samples as R (red wolfberry). Developmental stages are 1-5, and individual samples 1-3.
Worksheets: LB1LB2 shows pairwise comparison of Lycium barbarum samples from 1st and 2nd developmental stages, etc.
Index	Compounds	R1-1	R1-2	R1-3	R1-4	R1-5	R2-1	R2-2	R2-3	R2-4	R2-5	VIP	Fold_Change	Log2FC	Type
M341T354_8	Trehalose	9	9	9	9	9	1.77559e+07	1.04933e+07	1.01e+07	1.09472e+07	1.09526e+07	1.04673	1.33887e+06	20.3526	up
M401T354_3	Galactinol	9	9	9	9	9	8.0162e+06	4.51771e+06	4.47284e+06	4.9992e+06	5.11602e+06	1.04668	602710	19.2011	up
M133T394_3	L-Malic acid	9	9	9	9	9	5.42489e+06	5.33814e+06	4.67074e+06	4.8838e+06	5.15239e+06	1.04691	565999	19.1104	up
M255T44	Palmitic acid	9	9	9	9	9	1.22635e+06	1.27183e+06	1.13541e+06	1.49618e+06	1.62563e+06	1.04676	150120	17.1958	up
M157T179_2	Allantoin	9	9	9	9	9	1.01221e+06	1.09e+06	848127	938583	856522	1.04685	105454	16.6863	up
M138T278	Anthranilic acid (Vitamin L1)	9	9	9	9	9	778967	844644	646253	719706	706894	1.04685	82143.6	16.3259	up
M115T394_2	Maleic acid	9	9	9	9	9	678007	609368	535901	572165	586052	1.04688	66255.4	16.0158	up
M239T380_2	D-Mannose	9	9	9	9	9	551103	546639	610097	594449	587783	1.04694	64223.8	15.9708	up
M189T510	N6,N6,N6-Trimethyl-L-lysine	9	9	9	9	9	499380	630520	548530	492265	493859	1.04687	59212.3	15.8536	up
M133T366_2	L-Asparagine	9	9	9	9	9	359382	506246	294021	296948	305437	1.0465	39156.3	15.257	up
M343T355	Sucrose	9	9	9	9	9	391824	233506	252016	260347	246416	1.04663	30758	14.9087	up
M265T343	Thiamine	9	9	9	9	9	251504	225038	336973	296371	226823	1.04678	29704.7	14.8584	up
M237T356	2-Dehydro-3-deoxy-D-gluconate	9	9	9	9	9	237769	246480	236321	239651	232229	1.04694	26498.9	14.6936	up
M173T429	cis-Aconitate	9	9	9	9	9	212391	173847	217446	224059	238490	1.04684	23694	14.5322	up
M168T97	DL-a-Hydroxybutyric acid	9	9	9	9	9	153250	181919	124631	177484	219449	1.04644	19038.5	14.2166	up
M135T301	Glycolate	9	9	9	9	9	210618	174942	143887	162384	158800	1.04675	18902.9	14.2063	up
M367T342_2	Thiamine monophosphate	9	9	9	9	9	130140	138866	138591	129609	119845	1.04693	14601.1	13.8338	up
M252T370	Indole	9	9	9	9	9	85127.9	34550	236710	162928	52248.2	1.04118	12701.4	13.6327	up
M287T36	Arachidonic Acid (peroxide free)	9	9	9	9	9	131469	95026.9	105331	121887	109903	1.0468	12524.8	13.6125	up
M137T279	4-Hydroxybenzoate	9	9	9	9	9	103922	91433.7	125560	113791	104640	1.04687	11985.5	13.549	up
M463T48_1	Testosterone glucuronide	9	9	9	9	9	148365	110276	98628.7	76521.6	58227.9	1.0458	10933.8	13.4165	up
M341T47_1	Matairesinol	9	9	9	9	9	78001.1	94505.1	72257.9	62866.2	101661	1.0465	9095.36	13.1509	up
M137T122	Salicylic acid	9	9	9	9	9	93086.7	78778.6	63471.1	76099	86760.6	1.04668	8848.8	13.1113	up
M173T170	Citrate	9	9	9	9	9	46885.2	68141.3	67983.6	104611	90234.7	1.04588	8396.79	13.0356	up
M118T341	L-Threonine	9	9	9	9	9	56478.5	67052.1	73599.2	74630.6	59655.2	1.0468	7364.79	12.8464	up
M282T105	3'-O-methyladenosine	9	9	9	9	9	60373	57358.1	75955.5	63599.7	67412.3	1.04687	7215.52	12.8169	up
M182T291	L-Tyrosine	9	9	9	9	9	63919.3	89215.7	54567	55855.7	59234.8	1.04646	7173.17	12.8084	up
M195T242	Prolyl-Aspartate	9	9	9	9	9	64888.1	56976.7	57484.4	66651.4	69445	1.04683	7009.9	12.7752	up
M505T49_1	Deoxyinosine	9	9	9	9	9	32011.1	92314.7	60164.9	68439.2	45688.2	1.04511	6635.96	12.6961	up
M173T401	Arecoline	9	9	9	9	9	56458.2	85916.2	51567.1	45934.6	57996.2	1.04628	6619.38	12.6925	up
M179T115	Caffeic Acid	9	9	9	9	9	44117.4	47826.5	99163.8	49961.7	45214.7	1.04586	6361.87	12.6352	up
M197T136	Homoveratric acid	9	9	9	9	9	26248.2	60270.2	63327.1	54501.8	74536.4	1.04506	6197.41	12.5975	up
M303T44	Eicosapentaenoic acid	9	9	9	9	9	61223.5	57265.3	56313.7	50333.7	52970	1.0469	6180.14	12.5934	up
M175T303	2-Isopropylmalic acid	9	9	9	9	9	63226.4	52362.6	54507.3	30859.2	56662.9	1.04612	5724.85	12.483	up
M130T299	2-Pyrrolidineacetic acid	9	9	9	9	9	59944.5	66221.8	47114.7	42495.3	39524.9	1.0464	5673.36	12.47	up
M487T206	Agomelatine	9	9	9	9	9	57456.3	54816.5	46738.8	52620.7	41344.6	1.04675	5621.71	12.4568	up
M385T45	S-Adenosyl-L-homocysteine	9	9	9	9	9	51367	43005.5	32639.3	58021.4	58686.2	1.04613	5415.99	12.403	up
M259T395	L-Saccharopine	9	9	9	9	9	46078.4	39812	48814.3	49213.5	43918.8	1.04689	5063.04	12.3058	up
M170T107	Pyridoxine	9	9	9	9	9	49085.7	39224.2	27120.8	50398.4	60939.4	1.04567	5039.3	12.299	up
M138T215	Tyramine	9	9	9	9	9	39271.3	45605.3	48230.5	44183	40609.6	1.04689	4842.22	12.2415	up
M382T167	Harman	9	9	9	9	9	44046.8	46250.2	33888.3	40915.7	39129.8	1.04672	4538.46	12.148	up
M217T358	N-a-Acetyl-L-arginine	9	9	9	9	9	36991.5	40342.5	40823.8	42315.5	39067.7	1.04691	4434.25	12.1145	up
M539T151	Acetomenaphthone	9	9	9	9	9	50307.8	45023.9	17067.5	38875.7	42876.6	1.04442	4314.48	12.075	up
M271T70	Apigenin	9	9	9	9	9	32496.9	49849.2	42889.1	29180.8	39566.6	1.0464	4310.73	12.0737	up
M162T399	1-Aminocyclopropanecarboxylic acid	9	9	9	9	9	36721.7	35149.1	28013.3	46121.1	42837.8	1.04639	4196.51	12.035	up
M684T141	Glycogen	9	9	9	9	9	33763	47084.9	57162.8	23976.7	23633.4	1.04521	4124.91	12.0101	up
M132T254	L-Leucine	9	9	9	9	9	32594.9	48331.4	28196.4	35790.1	36482.8	1.04636	4031.01	11.9769	up
M199T53	Ornithine	9	9	9	9	9	36068.7	58213.2	25755.5	25825.3	34056.8	1.04546	3998.21	11.9651	up
M473T304_1	Raloxifene	9	9	9	9	9	30103	40408	25940.7	41625.1	38521.3	1.04628	3924.4	11.9383	up
M145T355	Pyruvaldehyde	9	9	9	9	9	48347	32776.3	31532.5	29200.9	32765.1	1.04649	3880.48	11.922	up
M163T83	Nicotine	9	9	9	9	9	32981.4	56474.5	24766	31261.2	26539.5	1.04552	3822.72	11.9004	up
M187T301	N-Acetylglutamine	9	9	9	9	9	30119.2	32577.5	26272.1	36162	28870.9	1.0467	3422.26	11.7407	up
M308T379	L-erythro-tetrahydrobiopterin	9	9	9	9	9	25642.7	26737	39167.2	35828.1	26125.6	1.04652	3411.13	11.736	up
M273T49	Phenyl acetate	9	9	9	9	9	25029.3	28578.8	29563	37123.4	33073.2	1.04662	3408.17	11.7348	up
M431T133	Biocytin	9	9	9	9	9	34330.8	26690.1	30798.4	30246	27541.4	1.04686	3324.59	11.699	up
M263T51	(+)-Abscisic acid	9	9	9	9	9	28331.7	21808.3	33331.3	30638.8	30452.4	1.04667	3212.5	11.6495	up
M534T185	LysoPC(16:0)	9	9	9	9	9	32429.6	35695.6	21651	20224.1	20763.9	1.04595	2905.87	11.5048	up
M255T262	D-gluconate	9	9	9	9	9	32336	24667.6	20921.2	22083.6	23223.8	1.04655	2738.49	11.4192	up
M124T326	Picolinic acid	9	9	9	9	9	12433.8	27111.1	29782.3	22439.9	26922.3	1.04525	2637.54	11.365	up
M415T233_1	Phenylpropionylglycine	9	9	9	9	9	25582.8	22813.7	20491	23743.1	21661.4	1.04683	2539.82	11.3105	up
M235T34	5-Aminopentanoic acid	9	9	9	9	9	22653.1	20787.9	20046.6	18981.5	20876.8	1.04689	2296.58	11.1653	up
M234T205	5'-Deoxyadenosine	9	9	9	9	9	18622.6	18388.7	21468.5	22824.1	20421.6	1.04684	2260.56	11.1425	up
M534T211	LysoPC(14:0)	9	9	9	9	9	21693.4	18429.3	14809.2	22100.4	17807	1.0465	2107.54	11.0413	up
M113T124	2-Hydroxypyridine	9	9	9	9	9	19865.5	25045.3	8721.83	19562.8	19505.9	1.04429	2060.03	11.0084	up
M210T134	Monomethyl glutaric acid	9	9	9	9	9	24135.4	16586.6	16086.2	17639.6	18131.6	1.04657	2057.32	11.0066	up
M595T230	Kaempferol 3-O-rutinoside	9	9	9	9	9	21997.8	22562.4	17998.9	13660.3	14732.3	1.04623	2021.15	10.981	up
M349T207_2	Glycyl-Valine	9	9	9	9	9	13534.5	20785.4	24080.7	14483.9	14021.7	1.04603	1931.25	10.9153	up
M611T418	Rutin	9	9	9	9	9	27028	14598.2	19470.1	14589.1	10137.2	1.04513	1907.17	10.8972	up
M235T175	Betaine	9	9	9	9	9	18250	21588.7	16200.3	14148.4	13724.9	1.04643	1864.72	10.8647	up
M303T420	Quercetin	9	9	9	9	9	18496.4	13119.3	19050.8	12513	8700.56	1.04554	1597.33	10.6415	up
M449T115	Baclofen	9	9	9	9	9	11864.1	15091.8	15774.6	14517.6	14226.1	1.04677	1588.32	10.6333	up
M455T39	Oleanolic acid	9	9	9	9	9	22261	8943.58	11072.1	14404	14393.7	1.04514	1579.43	10.6252	up
M295T170	L-leucyl-L-proline	9	9	9	9	9	15760.6	17446	16134.9	14875.3	527.716	1.0076	1438.77	10.4906	up
M193T226	Scopoletin	9	9	9	9	9	8611.63	9720.72	8371.2	5689.22	5903.54	1.04595	851.029	9.73306	up
M235T43	Histidinyl-Proline	9	9	9	9	9	694.96	9347.26	10547.7	7088.9	1194.01	1.01135	641.619	9.32557	up
M344T150	Capsaicin	9	9	9	9	9	4975.82	7080.29	6241.35	5361.91	5158.61	1.04652	640.4	9.32283	up
M325T291	Lysyl-Aspartate	9	9	9	9	9	4690.09	6317.81	3644.53	4760.9	4315.33	1.04597	527.303	9.04249	up
M93T40	Phenol	9	9	9	9	9	5666.3	2175.39	1368.06	6126.14	7213.36	1.03435	501.095	8.96894	up
M663T228	Narcissin	9	9	9	9	9	3551.69	2546.6	2733.1	3042.65	1486.43	1.04424	296.899	8.21383	up
M274T244	Lysyl-Lysine	9	9	9	9	9	1495.49	1653.19	1400.01	1991.41	2459.36	1.04518	199.988	7.64377	up
M186T195	Jasmine lactone	9	9	9	9	9	1978.88	847.78	2216.06	1761.76	1092.39	1.04188	175.486	7.45521	up
M271T153	Arbutin	59580.4	76674.9	58143.4	43855.2	56694.5	253015	187009	207054	225445	205598	1.02274	3.65528	1.86998	up
M185T81	Sakuranetin	4457.32	4642.94	3837.61	4159.21	4308.66	9	9	9	9	9	1.04686	0.00210224	-8.89386	down
M463T152	Allopurinol	3701.02	6125.96	4592.85	3960.11	4469.8	9	9	9	9	9	1.04597	0.00196939	-8.98804	down
M389T141	Prolyl-Glutamate	9763.09	8259.02	6360.05	5952.09	7404.24	9	9	9	9	9	1.0463	0.00119242	-9.7119	down
M400T169	9-Decenol	11477	10385.9	9478.3	8454.62	9978.78	9	9	9	9	9	1.04676	0.000904075	-10.1113	down
M235T121	L-Fucose	14870.4	12751.8	13644.3	15365.5	14169.9	9	9	9	9	9	1.04692	0.000635576	-10.6196	down
M574T222	Indole-3-pyruvic acid	17526.8	14807.5	15460.5	16588.3	14295.6	9	9	9	9	9	1.0469	0.000571946	-10.7718	down
M237T170	Luteolin	16264.5	15162.9	16199.2	16525.4	15375.4	9	9	9	9	9	1.04694	0.000565842	-10.7873	down
M367T397	m-Coumaric acid	18694.7	18677	15009.8	13237.6	24551.1	9	9	9	9	9	1.04615	0.000499056	-10.9685	down
M464T227	Xanthylic acid (XMP)	18688	20505.8	16677.4	16404	18233.9	9	9	9	9	9	1.04683	0.000497188	-10.9739	down
M207T149	Mevalonic acid	22708.2	18601.3	18640.1	25770.4	23033.9	9	9	9	9	9	1.04676	0.000413778	-11.2389	down
M145T359	alpha-ketoglutarate	32317.3	15421.8	19054.5	23573.6	20108.4	9	9	9	9	9	1.04611	0.000407329	-11.2615	down
M484T216	N2,N2-Dimethylguanosine	23094	24130.3	21508.3	20974.7	23023.2	9	9	9	9	9	1.0469	0.000399182	-11.2907	down
M376T214	2'-O-methylinosine	23311.7	25673.6	21019.3	23042.3	20293.6	9	9	9	9	9	1.04684	0.000397034	-11.2985	down
M295T191	Donepezil	27632.4	26471.1	25446.6	23478.5	24915.2	9	9	9	9	9	1.04691	0.000351717	-11.4733	down
M682T291	Dopamine	25861.7	30851.5	28695.4	27725.3	25286.7	9	9	9	9	9	1.04682	0.000325096	-11.5868	down
M459T158	4-Hydroxycinnamic acid	30230.4	28742.5	28110.1	28393.2	28072.9	9	9	9	9	9	1.04695	0.000313482	-11.6393	down
M277T216	Pantetheine	29881.3	36869.8	23537.9	26164.2	30525.7	9	9	9	9	9	1.04659	0.000306167	-11.6734	down
M220T250	N-Acetylmannosamine	35427.3	39131.7	24596.1	29916.5	24265	9	9	9	9	9	1.04642	0.000293472	-11.7345	down
M354T131	Chlorogenic acid	34645	33363.3	21674.9	39089.7	30033.3	9	9	9	9	9	1.04645	0.000283365	-11.7851	down
M117T325	2-Hydroxy-3-methylbutyric acid	33578.6	32458.6	38491.7	30065.2	26240	9	9	9	9	9	1.04665	0.000279791	-11.8034	down
M188T155	Isorhamnetin	40180	42462.6	43800	38809	43196.5	9	9	9	9	9	1.04688	0.000215881	-12.1775	down
M544T234	D-Erythrose 4-phosphate	44441.9	42103.4	46368.1	46880.3	42330.9	9	9	9	9	9	1.04692	0.000202589	-12.2692	down
M311T41	Arachidic acid	75191	24929.8	20595.7	55085.1	49060.2	9	9	9	9	9	1.04382	0.000200123	-12.2868	down
M627T126	1-Salicylate glucuronide	61725.1	24087.6	34312.2	57677	49256.4	9	9	9	9	9	1.0454	0.000198187	-12.3009	down
M509T161	Ribothymidine	48125.5	47692.3	49399.2	51451.4	44119.4	9	9	9	9	9	1.04691	0.000186887	-12.3855	down
M401T148	5-Hydroxyindoleacetate	53946	53072.7	52224.6	51728.8	54095.9	9	9	9	9	9	1.04695	0.000169768	-12.5242	down
M485T215_2	L-Isoleucine	73919.2	71390.6	58001.8	66544.7	60775.8	9	9	9	9	9	1.04688	0.000136103	-12.843	down
M523T154	Rosmarinic Acid	71750	66440.1	60977.2	62513	70248.3	9	9	9	9	9	1.04693	0.000135571	-12.8487	down
M397T131	3-Phenylpropanoic acid	87337.3	81892.1	88041	87595.1	89728.5	9	9	9	9	9	1.04694	0.000103545	-13.2375	down
M132T391_2	L-Aspartate	91108	98243.4	115235	75799.5	92169.2	9	9	9	9	9	1.04665	9.5227e-05	-13.3583	down
M164T248_2	L-Phenylalanine	169844	129239	107230	213379	123629	9	9	9	9	9	1.04642	6.05392e-05	-14.0118	down
M671T49	PA(16:0/18:2(9Z,12Z))	145958	105293	2957	321125	266945	9	9	9	9	9	1.01281	5.34265e-05	-14.1921	down
M283T43	Stearic acid	281773	165468	455217	352032	348757	9	9	9	9	9	1.04582	2.8068e-05	-15.1207	down
M141T342_2	2-Oxoadipic acid	504725	448248	433303	429660	472627	9	9	9	9	9	1.04694	1.9663e-05	-15.6342	down
M281T43	Oleic acid	1.71664e+06	857529	1.28513e+06	1.76059e+06	1.59896e+06	9	9	9	9	9	1.04654	6.23369e-06	-17.2915	down

## Sheet: LB2LB3
Index	Compounds	R2-1	R2-2	R2-3	R2-4	R2-5	R3-1	R3-2	R3-3	R3-4	R3-5	VIP	Fold_Change	Log2FC	Type
M179T255	Dihydroxyacetone	9	9	9	9	9	1.3154e+06	2.02306e+06	1.80591e+06	1.4705e+06	1.68551e+06	1.15778	184453	17.4929	up
M522T175	LysoPC(18:1(9Z))	9	9	9	9	9	1.01838e+06	467500	908782	767144	491720	1.15684	81189.6	16.309	up
M134T157_2	Adenine	9	9	9	9	9	693219	602056	646438	621936	650937	1.15785	71435.3	16.1243	up
M383T251	N-Acetyllactosamine	9	9	9	9	9	431122	777145	911852	482590	585566	1.1572	70850.6	16.1125	up
M295T47	L-Arabinono-1,4-lactone	9	9	9	9	9	572284	376156	674141	527388	524057	1.15745	59422.8	15.8587	up
M116T301	D-Proline	9	9	9	9	9	455956	403327	581062	330565	515660	1.15738	50812.7	15.6329	up
M333T426_2	Nicotinamide ribotide	9	9	9	9	9	481263	299103	367346	660836	465568	1.15722	50535.9	15.625	up
M748T47_1	PG(16:0/18:1(9Z))	9	9	9	9	9	535821	325670	406863	422638	445538	1.15754	47478.5	15.535	up
M164T248_2	L-Phenylalanine	9	9	9	9	9	460688	444238	279111	490371	358487	1.15757	45175.4	15.4633	up
M522T442	Maltotriose	9	9	9	9	9	317195	197342	207015	263602	246622	1.1575	27372.8	14.7405	up
M203T476	NG,NG-dimethyl-L-arginine(ADMA)	9	9	9	9	9	256298	203633	147258	259029	246495	1.15741	24727	14.5938	up
M244T249	1,7-Dimethylxanthine	9	9	9	9	9	154400	154291	237398	182238	181271	1.1576	20213.3	14.303	up
M146T346	4-Guanidinobutyric acid	9	9	9	9	9	154174	177986	149991	192300	170544	1.1579	18777.7	14.1967	up
M239T293	Purine	9	9	9	9	9	110894	183985	231100	127536	165750	1.15711	18205.9	14.1521	up
M215T465	Isocitrate	9	9	9	9	9	230185	139690	168029	94713.5	129121	1.15656	16927.5	14.0471	up
M524T179	LysoPC(18:0)	9	9	9	9	9	148689	141399	147526	139392	112102	1.15777	15313.5	13.9025	up
M128T290_2	L-Pyroglutamic acid	9	9	9	9	9	85085.7	137583	219472	117092	110560	1.15672	14884.3	13.8615	up
M291T426	Naproxen	9	9	9	9	9	121535	109137	102563	166400	111588	1.15764	13582.8	13.7295	up
M244T409	Arginyl-Serine	9	9	9	9	9	90019.4	98393.2	48792.6	83952.7	157076	1.15603	10627.4	13.3755	up
M269T35	Retinol (Vitamin A)	9	9	9	9	9	77910.9	97715.7	73604	96259.8	77646.8	1.15784	9403.05	13.1989	up
M177T137	L-Gulonic gamma-lactone	9	9	9	9	9	75891.4	76882	85061.6	85435.9	76801.3	1.15789	8890.49	13.118	up
M279T88	Linoleic acid	9	9	9	9	9	42799.2	78171.1	73735.7	137348	55170.3	1.15614	8605	13.071	up
M105T293	Glyceric acid	9	9	9	9	9	75667.1	66962.1	71843.5	70029.7	78690	1.15781	8070.94	12.9785	up
M485T391	Valyl-Asparagine	9	9	9	9	9	80166.1	89199.3	58573.8	55232.2	69406.9	1.1574	7835.07	12.9357	up
M232T181	N-(omega)-Hydroxyarginine	9	9	9	9	9	56499.2	92386.2	35623.1	58228.6	103155	1.1559	7686.49	12.9081	up
M268T167	Adenosine	9	9	9	9	9	74292.2	74975.8	71945.5	38161.3	65771.9	1.15674	7225.48	12.8189	up
M339T125	Succinylacetone	9	9	9	9	9	54928.5	73407.3	55943.3	73194.8	65031.9	1.15782	7166.79	12.8071	up
M193T406	D-galacturonic acid	9	9	9	9	9	17291.6	69767.6	92660.7	29614.3	54655.6	1.15224	5866.44	12.5183	up
M282T254	Guanosine	9	9	9	9	9	57713.3	45431	37961.5	39222.5	46375.8	1.15745	5037.87	12.2986	up
M204T92	Glycyl-Lysine	9	9	9	9	9	42560.4	35461.7	32671.1	80055.5	29413	1.1561	4892.48	12.2564	up
M561T183	Protoporphyrin IX	9	9	9	9	9	54609.7	25418.5	29847.1	49377.9	39622.3	1.1564	4419.46	12.1097	up
M132T186	2-Ethoxyethanol	9	9	9	9	9	33264.6	56721.6	27928.2	41183.5	37983.2	1.15721	4379.58	12.0966	up
M272T26_2	Indoxyl sulfate	9	9	9	9	9	28547.3	83244.8	15579.6	46391.7	19340.3	1.15218	4291.19	12.0672	up
M503T414	Raffinose	9	9	9	9	9	35785.9	38211.2	49204.9	22026.4	35734.8	1.15656	4021.4	11.9735	up
M673T49_2	PA(16:0/18:1(9Z))	9	9	9	9	9	27749.4	20723.5	41702.9	43337.4	26345.7	1.15654	3552.42	11.7946	up
M337T297	2-Feruloylglycine	9	9	9	9	9	24653.7	32076.6	40710	26940.2	27850.9	1.15738	3382.92	11.7241	up
M143T295	D-Threitol	9	9	9	9	9	21701.3	25362.7	35515	14914.1	50570.3	1.15451	3290.3	11.684	up
M263T298	L-prolyl-L-phenylalanine	9	9	9	9	9	10914.6	22683.5	27888.6	12029.3	20270.7	1.15524	2084.15	11.0252	up
M127T255	1,2,3-Trihydroxybenzene	9	9	9	9	9	10916.3	16533.5	18978.7	10757.1	16799.7	1.15669	1644.12	10.6831	up
M266T232	Cytidine	9	9	9	9	9	10496.4	17594.2	14319.9	16871.8	13849	1.15745	1625.14	10.6664	up
M249T49	Taurine	9	9	9	9	9	4422.25	2023.21	3385.5	51759.9	3820.44	1.12454	1453.58	10.5054	up
M175T51	Pyruvate	9	9	9	9	9	12048.8	11177.9	12452.5	10402.4	10029.1	1.15769	1246.91	10.2841	up
M381T306	trans-Zeatin	9	9	9	9	9	4855.16	8862.35	12129.5	4527.17	7785.12	1.15426	847.984	9.72789	up
M186T195	Jasmine lactone	1978.88	847.78	2216.06	1761.76	1092.39	9	9	9	9	9	1.15151	0.00569846	-7.45521	down
M274T244	Lysyl-Lysine	1495.49	1653.19	1400.01	1991.41	2459.36	9	9	9	9	9	1.15634	0.00500029	-7.64377	down
M663T228	Narcissin	3551.69	2546.6	2733.1	3042.65	1486.43	9	9	9	9	9	1.15447	0.00336814	-8.21383	down
M325T291	Lysyl-Aspartate	4690.09	6317.81	3644.53	4760.9	4315.33	9	9	9	9	9	1.15702	0.00189644	-9.04249	down
M235T43	Histidinyl-Proline	694.96	9347.26	10547.7	7088.9	1194.01	9	9	9	9	9	1.11921	0.00155856	-9.32557	down
M295T170	L-leucyl-L-proline	15760.6	17446	16134.9	14875.3	527.716	9	9	9	9	9	1.11323	0.000695039	-10.4906	down
M455T159	pregnenolone sulfate	14914	14169.2	12675.6	13955.9	12995.7	9	9	9	9	9	1.1578	0.000654923	-10.5764	down
M303T420	Quercetin	18496.4	13119.3	19050.8	12513	8700.56	9	9	9	9	9	1.15591	0.000626043	-10.6415	down
M235T175	Betaine	18250	21588.7	16200.3	14148.4	13724.9	9	9	9	9	9	1.1573	0.000536275	-10.8647	down
M611T418	Rutin	27028	14598.2	19470.1	14589.1	10137.2	9	9	9	9	9	1.15538	0.000524337	-10.8972	down
M349T207_2	Glycyl-Valine	13534.5	20785.4	24080.7	14483.9	14021.7	9	9	9	9	9	1.15688	0.0005178	-10.9153	down
M595T230	Kaempferol 3-O-rutinoside	21997.8	22562.4	17998.9	13660.3	14732.3	9	9	9	9	9	1.15698	0.000494769	-10.981	down
M210T134	Monomethyl glutaric acid	24135.4	16586.6	16086.2	17639.6	18131.6	9	9	9	9	9	1.15735	0.000486069	-11.0066	down
M534T211	LysoPC(14:0)	21693.4	18429.3	14809.2	22100.4	17807	9	9	9	9	9	1.15743	0.000474486	-11.0413	down
M235T34	5-Aminopentanoic acid	22653.1	20787.9	20046.6	18981.5	20876.8	9	9	9	9	9	1.1578	0.000435431	-11.1653	down
M415T233_1	Phenylpropionylglycine	25582.8	22813.7	20491	23743.1	21661.4	9	9	9	9	9	1.15775	0.000393729	-11.3105	down
M124T326	Picolinic acid	12433.8	27111.1	29782.3	22439.9	26922.3	9	9	9	9	9	1.15634	0.000379141	-11.365	down
M534T185	LysoPC(16:0)	32429.6	35695.6	21651	20224.1	20763.9	9	9	9	9	9	1.15675	0.000344131	-11.5048	down
M203T187	Betaine aldehyde	32407.1	32028.1	25277	25602.1	25226.6	9	9	9	9	9	1.15761	0.000320192	-11.6088	down
M151T235	Ribitol	28775.6	32383.9	27415.5	29021.5	27289.9	9	9	9	9	9	1.15786	0.000310588	-11.6527	down
M431T133	Biocytin	34330.8	26690.1	30798.4	30246	27541.4	9	9	9	9	9	1.15768	0.000300789	-11.699	down
M187T301	N-Acetylglutamine	30119.2	32577.5	26272.1	36162	28870.9	9	9	9	9	9	1.15772	0.000292205	-11.7407	down
M163T83	Nicotine	32981.4	56474.5	24766	31261.2	26539.5	9	9	9	9	9	1.15652	0.000261594	-11.9004	down
M145T355	Pyruvaldehyde	48347	32776.3	31532.5	29200.9	32765.1	9	9	9	9	9	1.15722	0.0002577	-11.922	down
M473T304_1	Raloxifene	30103	40408	25940.7	41625.1	38521.3	9	9	9	9	9	1.15744	0.000254816	-11.9383	down
M132T254	L-Leucine	32594.9	48331.4	28196.4	35790.1	36482.8	9	9	9	9	9	1.15747	0.000248077	-11.9769	down
M684T141	Glycogen	33763	47084.9	57162.8	23976.7	23633.4	9	9	9	9	9	1.15577	0.00024243	-12.0101	down
M162T399	1-Aminocyclopropanecarboxylic acid	36721.7	35149.1	28013.3	46121.1	42837.8	9	9	9	9	9	1.15744	0.000238293	-12.035	down
M253T44	cis-9-Palmitoleic acid	42669.2	41709.5	34230.3	38959.3	35839.5	9	9	9	9	9	1.15775	0.000232669	-12.0694	down
M271T70	Apigenin	32496.9	49849.2	42889.1	29180.8	39566.6	9	9	9	9	9	1.15739	0.00023198	-12.0737	down
M539T151	Acetomenaphthone	50307.8	45023.9	17067.5	38875.7	42876.6	9	9	9	9	9	1.15532	0.000231778	-12.075	down
M217T358	N-a-Acetyl-L-arginine	36991.5	40342.5	40823.8	42315.5	39067.7	9	9	9	9	9	1.15791	0.000225518	-12.1145	down
M170T107	Pyridoxine	49085.7	39224.2	27120.8	50398.4	60939.4	9	9	9	9	9	1.15667	0.00019844	-12.299	down
M385T45	S-Adenosyl-L-homocysteine	51367	43005.5	32639.3	58021.4	58686.2	9	9	9	9	9	1.15715	0.000184639	-12.403	down
M175T303	2-Isopropylmalic acid	63226.4	52362.6	54507.3	30859.2	56662.9	9	9	9	9	9	1.15684	0.000174677	-12.483	down
M179T115	Caffeic Acid	44117.4	47826.5	99163.8	49961.7	45214.7	9	9	9	9	9	1.15652	0.000157187	-12.6352	down
M505T49_1	Deoxyinosine	32011.1	92314.7	60164.9	68439.2	45688.2	9	9	9	9	9	1.15622	0.000150694	-12.6961	down
M282T105	3'-O-methyladenosine	60373	57358.1	75955.5	63599.7	67412.3	9	9	9	9	9	1.15778	0.00013859	-12.8169	down
M118T341	L-Threonine	56478.5	67052.1	73599.2	74630.6	59655.2	9	9	9	9	9	1.15778	0.000135781	-12.8464	down
M129T429	Mesaconic acid	89186.4	70617	81713.6	92384.6	107313	9	9	9	9	9	1.15764	0.000101991	-13.2593	down
M135T321	L-Threonate	101521	109619	95105	90194	88292.1	9	9	9	9	9	1.15781	9.28351e-05	-13.395	down
M463T48_1	Testosterone glucuronide	148365	110276	98628.7	76521.6	58227.9	9	9	9	9	9	1.15633	9.14598e-05	-13.4165	down
M214T382	sn-Glycerol 3-phosphoethanolamine	117390	145342	177368	158579	115947	9	9	9	9	9	1.15761	6.297e-05	-13.955	down
M113T365_2	Dihydrouracil	140384	191200	141147	124432	125077	9	9	9	9	9	1.15763	6.23061e-05	-13.9703	down
M161T378_2	3-Hydorxy-3-methylglutaric acid	158746	168144	140872	166117	162795	9	9	9	9	9	1.15788	5.64848e-05	-14.1118	down
M168T97	DL-a-Hydroxybutyric acid	153250	181919	124631	177484	219449	9	9	9	9	9	1.15756	5.25251e-05	-14.2166	down
M173T429	cis-Aconitate	212391	173847	217446	224059	238490	9	9	9	9	9	1.15777	4.22047e-05	-14.5322	down
M237T356	2-Dehydro-3-deoxy-D-gluconate	237769	246480	236321	239651	232229	9	9	9	9	9	1.15791	3.77374e-05	-14.6936	down
M265T343	Thiamine	251504	225038	336973	296371	226823	9	9	9	9	9	1.15762	3.36647e-05	-14.8584	down
M343T355	Sucrose	391824	233506	252016	260347	246416	9	9	9	9	9	1.15738	3.25119e-05	-14.9087	down
M133T366_2	L-Asparagine	359382	506246	294021	296948	305437	9	9	9	9	9	1.15749	2.55387e-05	-15.257	down
M115T394_2	Maleic acid	678007	609368	535901	572165	586052	9	9	9	9	9	1.15781	1.50931e-05	-16.0158	down
M157T179_2	Allantoin	1.01221e+06	1.09e+06	848127	938583	856522	9	9	9	9	9	1.15782	9.48279e-06	-16.6863	down
M255T44	Palmitic acid	1.22635e+06	1.27183e+06	1.13541e+06	1.49618e+06	1.62563e+06	9	9	9	9	9	1.15781	6.66134e-06	-17.1958	down
M133T394_3	L-Malic acid	5.42489e+06	5.33814e+06	4.67074e+06	4.8838e+06	5.15239e+06	9	9	9	9	9	1.15788	1.76679e-06	-19.1104	down
M401T354_3	Galactinol	8.0162e+06	4.51771e+06	4.47284e+06	4.9992e+06	5.11602e+06	9	9	9	9	9	1.15748	1.65917e-06	-19.2011	down
M341T354_8	Trehalose	1.77559e+07	1.04933e+07	1.01e+07	1.09472e+07	1.09526e+07	9	9	9	9	9	1.15754	7.46901e-07	-20.3526	down

## Sheet: LB3LB4
Index	Compounds	R3-1	R3-2	R3-3	R3-4	R3-5	R4-1	R4-2	R4-3	R4-4	R4-5	VIP	Fold_Change	Log2FC	Type
M133T394_3	L-Malic acid	9	9	9	9	9	5.44608e+06	4.9245e+06	4.81954e+06	4.99186e+06	5.40568e+06	1.31239	568615	19.1171	up
M175T494	DL-Arginine	9	9	9	9	9	3.17842e+06	2.76825e+06	2.76769e+06	2.29856e+06	2.8269e+06	1.31226	307552	18.2305	up
M281T43	Oleic acid	9	9	9	9	9	2.68513e+06	2.31666e+06	2.23936e+06	2.0995e+06	1.73957e+06	1.31218	246227	17.9096	up
M115T394_2	Maleic acid	9	9	9	9	9	633534	579670	570151	569496	640671	1.31237	66522.7	16.0216	up
M141T342_2	2-Oxoadipic acid	9	9	9	9	9	572171	458964	459353	456836	516543	1.3123	54752.6	15.7406	up
M173T494	L-Arginine	9	9	9	9	9	384046	515991	406127	336830	433875	1.31216	46152.6	15.4941	up
M671T49	PA(16:0/18:2(9Z,12Z))	9	9	9	9	9	242298	227411	533893	255524	324101	1.31099	35182.8	15.1026	up
M189T486	L-Targinine	9	9	9	9	9	293428	245187	283029	267530	315992	1.31229	31225.9	14.9305	up
M237T356	2-Dehydro-3-deoxy-D-gluconate	9	9	9	9	9	310599	288791	297394	237220	265670	1.31221	31103.8	14.9248	up
M283T43	Stearic acid	9	9	9	9	9	306116	222801	371964	203416	198314	1.31139	28946.9	14.8211	up
M114T301_2	L-Proline	9	9	9	9	9	120254	432841	132531	84435.9	141666	1.30822	20260.6	14.3064	up
M110T72	Imidazole	9	9	9	9	9	140115	220827	150330	125395	197707	1.3118	18541.7	14.1785	up
M173T429	cis-Aconitate	9	9	9	9	9	197425	143831	140388	183081	156385	1.3122	18246.9	14.1554	up
M129T429	Mesaconic acid	9	9	9	9	9	89729.3	59161.2	58001.9	87213.4	73179.5	1.31194	8161.89	12.9947	up
M179T115	Caffeic Acid	9	9	9	9	9	55572.1	58742.5	69283.8	96306.4	69440.7	1.3119	7763.23	12.9224	up
M684T141	Glycogen	9	9	9	9	9	98655.7	86521.3	51011.1	46902.4	49643.2	1.31072	7394.08	12.8522	up
M174T379	L-Citrulline	9	9	9	9	9	43885.4	111449	63876.5	49740.5	60198.6	1.3107	7314.45	12.8365	up
M156T435	L-Histidine	9	9	9	9	9	93178.8	52845.1	66512.1	50131.9	51669.7	1.3113	6985.28	12.7701	up
M209T428	D-Galactarate	9	9	9	9	9	62858.6	50565.4	50052.1	52286.6	50076.1	1.31225	5907.53	12.5283	up
M158T176	Methylacetoacetic acid	9	9	9	9	9	56833.4	42079.4	39203.5	56040.8	59346.3	1.31199	5633.41	12.4598	up
M187T45	Barbituric acid	9	9	9	9	9	53756.3	46276.4	42970	41369.5	43412.9	1.31222	5061.89	12.3055	up
M539T151	Acetomenaphthone	9	9	9	9	9	37244	54719.6	55390.7	36852.6	36749.4	1.31157	4910.14	12.2615	up
M217T358	N-a-Acetyl-L-arginine	9	9	9	9	9	55549.4	41606.1	50563.4	27511.5	35216.9	1.31096	4676.61	12.1912	up
M89T418	Oxalate	9	9	9	9	9	44815.7	32351	33781.3	46604.2	49661	1.31193	4604.74	12.1689	up
M595T230	Kaempferol 3-O-rutinoside	9	9	9	9	9	44705	50015.7	47466.1	30009.3	29647.6	1.31124	4485.42	12.131	up
M579T205	Naringin	9	9	9	9	9	21234	49285.5	43134.7	45639.2	37420.7	1.31078	4371.43	12.0939	up
M801T133	PC(16:0/16:0)	9	9	9	9	9	35271	45532.8	27725.6	43602.1	38592	1.31202	4238.3	12.0493	up
M505T49_1	Deoxyinosine	9	9	9	9	9	41945.4	30874.7	56541.3	30615.1	28229.6	1.31082	4182.36	12.0301	up
M277T216	Pantetheine	9	9	9	9	9	38994.1	31858.2	39053.5	32903	30863.1	1.3121	3859.37	11.9142	up
M104T364	L-Serine	9	9	9	9	9	21742.3	57916.7	32207.2	26518.9	24451.7	1.31005	3618.59	11.8212	up
M323T173	3-Methylphenylacetic acid	9	9	9	9	9	34681.5	32925.6	22927.9	30244	32606	1.31209	3408.56	11.7349	up
M629T226	Arginyl-Glutamate	9	9	9	9	9	26646.1	21599.3	18458.2	42672.2	27739.7	1.31104	3047.01	11.5732	up
M271T70	Apigenin	9	9	9	9	9	30232.7	24566.4	26125.7	17933.8	31622.4	1.31144	2899.58	11.5016	up
M167T171	Atrolactic acid	9	9	9	9	9	25790.3	29365.4	21223	28484.8	24119.4	1.31224	2866.28	11.485	up
M170T107	Pyridoxine	9	9	9	9	9	24459.6	23312.1	12808.6	24323.5	23254.8	1.31132	2403.53	11.2309	up
M152T254	2-Hydroxyadenine	9	9	9	9	9	6399.23	11006.5	4746.21	11443	10929.8	1.30935	989.439	9.95047	up
M417T386	3-Indolepropionic acid	9	9	9	9	9	1396.7	4480.61	2994.91	1804.5	2347.73	1.30552	289.432	8.17708	up
M191T288	Alanyl-Glycine	9	9	9	9	9	1316.57	5766.16	3448.97	868.187	170.964	1.23908	257.13	8.00635	up
M93T40	Phenol	9082.67	3639.31	1836.65	2012.11	3778.04	9	9	9	9	9	1.29978	0.00221144	-8.8208	down
M344T150	Capsaicin	5568.82	7405.74	7666.51	5337.02	4750.98	9	9	9	9	9	1.31042	0.00146441	-9.41546	down
M175T51	Pyruvate	12048.8	11177.9	12452.5	10402.4	10029.1	9	9	9	9	9	1.31181	0.000801985	-10.2841	down
M249T49	Taurine	4422.25	2023.21	3385.5	51759.9	3820.44	9	9	9	9	9	1.27321	0.000687955	-10.5054	down
M182T43	4-Pyridoxic acid	11513.5	13423	13646	14177.6	12882.3	9	9	9	9	9	1.31232	0.000685534	-10.5105	down
M234T205	5'-Deoxyadenosine	14787.5	10566	13095.3	13731	13681	9	9	9	9	9	1.31221	0.000683259	-10.5153	down
M449T115	Baclofen	13598.5	12207.3	12856.9	12166.6	15636.9	9	9	9	9	9	1.3127	0.000677036	-10.5285	down
M266T232	Cytidine	10496.4	17594.2	14319.9	16871.8	13849	9	9	9	9	9	1.31165	0.00061533	-10.6664	down
M263T298	L-prolyl-L-phenylalanine	10914.6	22683.5	27888.6	12029.3	20270.7	9	9	9	9	9	1.30995	0.000479812	-11.0252	down
M113T124	2-Hydroxypyridine	18655.8	27084.3	16134.3	18606.7	24683.9	9	9	9	9	9	1.31206	0.000427899	-11.1904	down
M255T262	D-gluconate	19057.2	21243.5	23221.2	20130	24607.8	9	9	9	9	9	1.31267	0.000415667	-11.2323	down
M455T39	Oleanolic acid	45491.5	35509.9	6699.66	9036.81	15545.2	9	9	9	9	9	1.29847	0.000400773	-11.2849	down
M263T51	(+)-Abscisic acid	29157.5	21241.6	17180.2	22636.9	30193.9	9	9	9	9	9	1.31207	0.000373723	-11.3857	down
M199T53	Ornithine	26000.4	20570.1	22049.2	47089.9	24975.4	9	9	9	9	9	1.31062	0.000319863	-11.6103	down
M503T414	Raffinose	35785.9	38211.2	49204.9	22026.4	35734.8	9	9	9	9	9	1.31104	0.000248669	-11.9735	down
M308T379	L-erythro-tetrahydrobiopterin	33959.3	37521.9	34834.4	44023.9	43129.9	9	9	9	9	9	1.3126	0.000232595	-12.0699	down
M132T186	2-Ethoxyethanol	33264.6	56721.6	27928.2	41183.5	37983.2	9	9	9	9	9	1.31131	0.000228332	-12.0966	down
M561T183	Protoporphyrin IX	54609.7	25418.5	29847.1	49377.9	39622.3	9	9	9	9	9	1.31086	0.000226272	-12.1097	down
M193T406	D-galacturonic acid	17291.6	69767.6	92660.7	29614.3	54655.6	9	9	9	9	9	1.30668	0.000170461	-12.5183	down
M339T125	Succinylacetone	54928.5	73407.3	55943.3	73194.8	65031.9	9	9	9	9	9	1.31225	0.000139532	-12.8071	down
M485T391	Valyl-Asparagine	80166.1	89199.3	58573.8	55232.2	69406.9	9	9	9	9	9	1.31167	0.000127631	-12.9357	down
M279T88	Linoleic acid	42799.2	78171.1	73735.7	137348	55170.3	9	9	9	9	9	1.30962	0.000116212	-13.071	down
M128T290_2	L-Pyroglutamic acid	85085.7	137583	219472	117092	110560	9	9	9	9	9	1.31084	6.7185e-05	-13.8615	down
M244T249	1,7-Dimethylxanthine	154400	154291	237398	182238	181271	9	9	9	9	9	1.31221	4.94724e-05	-14.303	down
M295T47	L-Arabinono-1,4-lactone	572284	376156	674141	527388	524057	9	9	9	9	9	1.31203	1.68286e-05	-15.8587	down
M239T380_2	D-Mannose	548218	620803	567034	585167	651695	9	9	9	9	9	1.31257	1.51366e-05	-16.0116	down
M383T251	N-Acetyllactosamine	431122	777145	911852	482590	585566	9	9	9	9	9	1.31155	1.41142e-05	-16.1125	down
M522T175	LysoPC(18:1(9Z))	1.01838e+06	467500	908782	767144	491720	9	9	9	9	9	1.31058	1.23169e-05	-16.309	down

## Sheet: LB4LB5
Index	Compounds	R4-1	R4-2	R4-3	R4-4	R4-5	R5-1	R5-2	R5-3	R5-4	R5-5	VIP	Fold_Change	Log2FC	Type
M341T354_8	Trehalose	9	9	9	9	9	2.85181e+06	814049	1.19614e+06	2.72042e+06	2.12424e+06	1.0928	215704	17.7187	up
M255T44	Palmitic acid	9	9	9	9	9	2.10608e+06	1.12889e+06	1.33084e+06	1.46068e+06	1.72417e+06	1.09419	172237	17.394	up
M383T251	N-Acetyllactosamine	9	9	9	9	9	883738	1.16532e+06	1.95728e+06	1.17933e+06	1.13372e+06	1.0942	140431	17.0995	up
M401T354_3	Galactinol	9	9	9	9	9	1.48089e+06	437281	605583	1.34144e+06	1.07576e+06	1.09272	109799	16.7445	up
M295T47	L-Arabinono-1,4-lactone	9	9	9	9	9	683970	444263	466942	482463	567034	1.09431	58770.5	15.8428	up
M239T380_2	D-Mannose	9	9	9	9	9	487710	454539	465497	395354	393672	1.0945	48817.1	15.5751	up
M958T487	Flavin mononucleotide (FMN)	9	9	9	9	9	79159.8	72731.9	1.66037e+06	142920	192417	1.08106	47724.3	15.5424	up
M157T179_2	Allantoin	9	9	9	9	9	396113	460137	409958	314942	384733	1.09443	43686.3	15.4149	up
M949T437	Lauroyl-CoA	9	9	9	9	9	226119	401425	575940	390996	291343	1.09381	41907.2	15.3549	up
M277T44	alpha-Linolenic acid	9	9	9	9	9	572840	419807	254819	276968	247723	1.09334	39381.3	15.2652	up
M177T106	D-Glucono-1,5-lactone	9	9	9	9	9	375473	347932	356726	276263	305470	1.09443	36930.3	15.1725	up
M146T386	L-Glutamate	9	9	9	9	9	352703	314267	311284	301372	297560	1.09454	35048.6	15.0971	up
M472T215	Folinic acid	9	9	9	9	9	193863	133825	259697	201155	190663	1.09417	21760.1	14.4094	up
M958T470	Isoferulic acid	9	9	9	9	9	24908.5	35544.1	525115	50543.7	19684.7	1.07548	14573.3	13.831	up
M161T378_2	3-Hydorxy-3-methylglutaric acid	9	9	9	9	9	118581	112414	122960	91833.8	105464	1.09444	12250.1	13.5805	up
M311T41	Arachidic acid	9	9	9	9	9	112030	56514	82284.2	115948	130359	1.09345	11047.5	13.4314	up
M383T340	Adenosine 3',5'-cyclic phosphate (cAMP)	9	9	9	9	9	11893.8	10144.1	139594	45960.8	10661.4	1.07672	4850.09	12.2438	up
M503T414	Raffinose	9	9	9	9	9	20759.8	11461.2	23306.5	18340.5	38029.5	1.09191	2486.61	11.28	up
M209T278	D-Lyxose	9	9	9	9	9	20217.5	18433.4	22368.4	15640.1	16111.2	1.09422	2061.57	11.0095	up
M673T371	Naringenin	9	9	9	9	9	9681.35	7340.83	44864	17020.1	7585.22	1.08561	1922.03	10.9084	up
M255T262	D-gluconate	9	9	9	9	9	11713.8	15669.4	16118.3	14374.5	15112	1.09444	1621.96	10.6635	up
M541T251	S-Methyl-5'-thioadenosine	9	9	9	9	9	9502.03	11847.1	18950.7	13499.9	13450.8	1.09376	1494.46	10.5454	up
M894T405	Nicotinamide	9	9	9	9	9	9325.36	5130.54	22963.8	13100.4	6011.39	1.08833	1256.26	10.2949	up
M892T409	MG(16:0)	9	9	9	9	9	3987.5	3915.4	9977.61	8903.98	5852.91	1.09107	725.275	9.50239	up
M895T406	Triflupromazine	9	9	9	9	9	4573	3248.31	13170.9	8289.91	3276.44	1.08705	723.523	9.49889	up
M527T254	Homovanillic acid	9	9	9	9	9	2729.12	3603.83	10488.4	5011.79	3362.89	1.08874	559.912	9.12906	up
M291T255_1	Methoxyacetic acid	9	9	9	9	9	2702.54	3414.58	9203.63	3666.53	3986.69	1.08986	510.533	8.99586	up
M338T386	5'-Phosphoribosyl-5-amino-4-imidazolecarboxamide (AICAR)	9	9	9	9	9	1669.12	3254.24	8092.69	1713.45	3200.96	1.08428	398.455	8.63827	up
M587T255	N-Acetyl-L-tyrosine	9	9	9	9	9	2218.49	2742.55	4546.68	2295.05	2235.58	1.09224	311.963	8.28523	up
M185T223	Lisinopril	9	9	9	9	9	1368.13	853.413	1748.24	2699.07	1336.39	1.08906	177.894	7.47488	up
M558T214	Phenylacetylglycine	9	9	9	9	9	485.001	494.624	1325.58	667.069	828.045	1.0871	84.4515	6.40005	up
M699T340	Stearoylcarnitine	9	9	9	9	9	899.126	211.152	1089.29	1102.08	400.926	1.06962	82.2793	6.36246	up
M191T328_1	Quinate	3.59535e+06	4.19866e+06	3.68902e+06	2.95373e+06	3.49963e+06	1.93334e+06	1.33935e+06	1.81495e+06	1.92083e+06	1.51778e+06	1.03762	0.47536	-1.07291	down
M191T288	Alanyl-Glycine	1316.57	5766.16	3448.97	868.187	170.964	9	9	9	9	9	1.03717	0.00388908	-8.00635	down
M417T386	3-Indolepropionic acid	1396.7	4480.61	2994.91	1804.5	2347.73	9	9	9	9	9	1.08998	0.00345504	-8.17708	down
M152T254	2-Hydroxyadenine	6399.23	11006.5	4746.21	11443	10929.8	9	9	9	9	9	1.09151	0.00101067	-9.95047	down
M193T226	Scopoletin	7863.24	12503.4	9614.01	7259.06	8742.27	9	9	9	9	9	1.0944	0.000978644	-9.99693	down
M127T255	1,2,3-Trihydroxybenzene	13025.3	27974.1	17039.7	11847.7	13486.6	9	9	9	9	9	1.09363	0.00053974	-10.8554	down
M170T107	Pyridoxine	24459.6	23312.1	12808.6	24323.5	23254.8	9	9	9	9	9	1.09354	0.000416055	-11.2309	down
M167T171	Atrolactic acid	25790.3	29365.4	21223	28484.8	24119.4	9	9	9	9	9	1.09442	0.000348884	-11.485	down
M271T70	Apigenin	30232.7	24566.4	26125.7	17933.8	31622.4	9	9	9	9	9	1.09433	0.000344878	-11.5016	down
M629T226	Arginyl-Glutamate	26646.1	21599.3	18458.2	42672.2	27739.7	9	9	9	9	9	1.09254	0.000328191	-11.5732	down
M197T136	Homoveratric acid	21921.5	36949.5	23554	20755.4	43093.3	9	9	9	9	9	1.09364	0.000307642	-11.6665	down
M323T173	3-Methylphenylacetic acid	34681.5	32925.6	22927.9	30244	32606	9	9	9	9	9	1.09442	0.000293379	-11.7349	down
M273T49	Phenyl acetate	29597.4	30352.9	35360.1	30200.3	32025.9	9	9	9	9	9	1.09452	0.000285648	-11.7735	down
M277T216	Pantetheine	38994.1	31858.2	39053.5	32903	30863.1	9	9	9	9	9	1.09446	0.000259109	-11.9142	down
M195T242	Prolyl-Aspartate	33855.8	45130.5	13791.9	41644.5	43197.2	9	9	9	9	9	1.09157	0.00025335	-11.9466	down
M138T215	Tyramine	36800.5	38254.2	39170	34272.6	38899.1	9	9	9	9	9	1.09468	0.000240133	-12.0239	down
M505T49_1	Deoxyinosine	41945.4	30874.7	56541.3	30615.1	28229.6	9	9	9	9	9	1.09359	0.0002391	-12.0301	down
M801T133	PC(16:0/16:0)	35271	45532.8	27725.6	43602.1	38592	9	9	9	9	9	1.09416	0.000235944	-12.0493	down
M595T230	Kaempferol 3-O-rutinoside	44705	50015.7	47466.1	30009.3	29647.6	9	9	9	9	9	1.09435	0.000222945	-12.131	down
M89T418	Oxalate	44815.7	32351	33781.3	46604.2	49661	9	9	9	9	9	1.09382	0.000217168	-12.1689	down
M217T358	N-a-Acetyl-L-arginine	55549.4	41606.1	50563.4	27511.5	35216.9	9	9	9	9	9	1.09416	0.00021383	-12.1912	down
M673T49_2	PA(16:0/18:1(9Z))	39884.2	33308	76826.4	30011.5	33255.9	9	9	9	9	9	1.09289	0.000210984	-12.2106	down
M354T215	Prunasin	51069.6	42132.1	46736.4	37949.1	35983.6	9	9	9	9	9	1.09453	0.000210407	-12.2145	down
M259T395	L-Saccharopine	58386.1	48346.7	43386.9	33286.1	34518.8	9	9	9	9	9	1.09444	0.000206493	-12.2416	down
M539T151	Acetomenaphthone	37244	54719.6	55390.7	36852.6	36749.4	9	9	9	9	9	1.09435	0.00020366	-12.2615	down
M487T206	Agomelatine	49912.3	41505.2	42239.1	58749.3	33172.3	9	9	9	9	9	1.09376	0.000199487	-12.2914	down
M187T45	Barbituric acid	53756.3	46276.4	42970	41369.5	43412.9	9	9	9	9	9	1.09467	0.000197555	-12.3055	down
M382T167	Harman	55063.8	44333.8	47335.2	47038.9	48973	9	9	9	9	9	1.09453	0.00018538	-12.3972	down
M158T176	Methylacetoacetic acid	56833.4	42079.4	39203.5	56040.8	59346.3	9	9	9	9	9	1.09396	0.000177512	-12.4598	down
M341T47_1	Matairesinol	73323.9	33766.2	63709.2	33904.2	57842.6	9	9	9	9	9	1.09318	0.000171399	-12.5104	down
M209T428	D-Galactarate	62858.6	50565.4	50052.1	52286.6	50076.1	9	9	9	9	9	1.09454	0.000169276	-12.5283	down
M269T35	Retinol (Vitamin A)	49496.5	48730.8	40834.6	69919.3	72676.4	9	9	9	9	9	1.09353	0.000159768	-12.6117	down
M204T92	Glycyl-Lysine	56299.6	52308.1	77656.3	56599.9	44753.4	9	9	9	9	9	1.09405	0.000156458	-12.6419	down
M247T31	Pyridoxal 5'-phosphate	81171.4	62053.8	51466.6	48278.6	44759.5	9	9	9	9	9	1.09435	0.000156397	-12.6425	down
M167T318	Uric acid	53545.3	53677.8	58594.2	62506.7	61919.1	9	9	9	9	9	1.09437	0.000155042	-12.655	down
M279T33_2	3-Deoxy-2-keto-6-phosphogluconic acid	64659.7	59855.1	54261.7	58506.5	57728.6	9	9	9	9	9	1.09463	0.000152536	-12.6786	down
M244T409	Arginyl-Serine	52512.1	82561.9	35653.2	48310.9	83564.9	9	9	9	9	9	1.0936	0.00014871	-12.7152	down
M268T167	Adenosine	28999.3	34446.8	40792.8	129348	71450.2	9	9	9	9	9	1.08876	0.000147523	-12.7268	down
M116T290_2	L-Valine	58746.2	49170.1	59084.8	71650.2	70778	9	9	9	9	9	1.09397	0.000145429	-12.7474	down
M156T435	L-Histidine	93178.8	52845.1	66512.1	50131.9	51669.7	9	9	9	9	9	1.09405	0.000143158	-12.7701	down
M173T401	Arecoline	83806.8	57590.2	80357.3	42563	64655.8	9	9	9	9	9	1.09415	0.000136789	-12.8358	down
M684T141	Glycogen	98655.7	86521.3	51011.1	46902.4	49643.2	9	9	9	9	9	1.09401	0.000135243	-12.8522	down
M129T429	Mesaconic acid	89729.3	59161.2	58001.9	87213.4	73179.5	9	9	9	9	9	1.09388	0.000122521	-12.9947	down
M303T44	Eicosapentaenoic acid	83283.9	66812.7	71157.2	72927.6	79250.6	9	9	9	9	9	1.0945	0.000120504	-13.0186	down
M130T299	2-Pyrrolidineacetic acid	105419	54914.4	52904.9	79794.8	87398.1	9	9	9	9	9	1.09345	0.000118287	-13.0454	down
M232T181	N-(omega)-Hydroxyarginine	50911.4	120634	19048.2	103713	143402	9	9	9	9	9	1.08728	0.000102808	-13.2478	down
M287T36	Arachidonic Acid (peroxide free)	77485.7	73191.9	75503	118711	115240	9	9	9	9	9	1.09353	9.77982e-05	-13.3198	down
M252T370	Indole	51221	153936	101353	51592.2	141402	9	9	9	9	9	1.0925	9.00892e-05	-13.4383	down
M137T279	4-Hydroxybenzoate	97735.2	101331	91840.9	112945	110804	9	9	9	9	9	1.09443	8.7437e-05	-13.4814	down
M367T342_2	Thiamine monophosphate	141229	108052	117620	107536	107027	9	9	9	9	9	1.09455	7.73908e-05	-13.6575	down
M524T179	LysoPC(18:0)	197835	122331	55129.8	125134	122365	9	9	9	9	9	1.09275	7.22549e-05	-13.7565	down
M291T426	Naproxen	140814	102819	137592	109280	140215	9	9	9	9	9	1.09437	7.1347e-05	-13.7748	down
M182T291	L-Tyrosine	119454	169136	128931	118782	109225	9	9	9	9	9	1.09463	6.97103e-05	-13.8083	down
M146T346	4-Guanidinobutyric acid	180244	187883	205196	109918	135988	9	9	9	9	9	1.09449	5.49297e-05	-14.1521	down
M173T429	cis-Aconitate	197425	143831	140388	183081	156385	9	9	9	9	9	1.09428	5.48039e-05	-14.1554	down
M110T72	Imidazole	140115	220827	150330	125395	197707	9	9	9	9	9	1.09454	5.39326e-05	-14.1785	down
M215T465	Isocitrate	205988	124746	191365	160871	166233	9	9	9	9	9	1.09412	5.29909e-05	-14.2039	down
M135T301	Glycolate	237554	295594	216159	180039	191910	9	9	9	9	9	1.09473	4.01336e-05	-14.6048	down
M203T476	NG,NG-dimethyl-L-arginine(ADMA)	289052	209363	189504	187228	267498	9	9	9	9	9	1.09446	3.93823e-05	-14.6321	down
M522T442	Maltotriose	259201	210800	123230	393191	249828	9	9	9	9	9	1.09267	3.64004e-05	-14.7457	down
M237T356	2-Dehydro-3-deoxy-D-gluconate	310599	288791	297394	237220	265670	9	9	9	9	9	1.09472	3.21504e-05	-14.9248	down
M189T486	L-Targinine	293428	245187	283029	267530	315992	9	9	9	9	9	1.09448	3.20247e-05	-14.9305	down
M671T49	PA(16:0/18:2(9Z,12Z))	242298	227411	533893	255524	324101	9	9	9	9	9	1.09344	2.84229e-05	-15.1026	down
M116T301	D-Proline	275969	743336	335285	236000	350594	9	9	9	9	9	1.09394	2.31817e-05	-15.3967	down
M333T426_2	Nicotinamide ribotide	465623	276163	374855	473559	394978	9	9	9	9	9	1.09388	2.2668e-05	-15.429	down
M173T494	L-Arginine	384046	515991	406127	336830	433875	9	9	9	9	9	1.09474	2.16672e-05	-15.4941	down
M748T47_1	PG(16:0/18:1(9Z))	430577	395719	516673	439105	438090	9	9	9	9	9	1.09445	2.02688e-05	-15.5904	down
M141T342_2	2-Oxoadipic acid	572171	458964	459353	456836	516543	9	9	9	9	9	1.0946	1.8264e-05	-15.7406	down
M189T510	N6,N6,N6-Trimethyl-L-lysine	617279	564053	586132	501951	543978	9	9	9	9	9	1.09469	1.59949e-05	-15.932	down
M130T264	L-Norleucine	558248	643254	594967	630079	608450	9	9	9	9	9	1.09459	1.4827e-05	-16.0414	down
M138T278	Anthranilic acid (Vitamin L1)	862099	821433	776899	684571	758915	9	9	9	9	9	1.09473	1.15269e-05	-16.4046	down
M175T494	DL-Arginine	3.17842e+06	2.76825e+06	2.76769e+06	2.29856e+06	2.8269e+06	9	9	9	9	9	1.0947	3.25149e-06	-18.2305	down

## Sheet: LR1LR2
Index	Compounds	B1-1	B1-2	B1-3	B1-4	B1-5	B2-1	B2-2	B2-3	B2-4	B2-5	VIP	Fold_Change	Log2FC	Type
M341T354_8	Trehalose	9	9	9	9	9	1.58912e+07	1.69107e+07	20038096	1.96752e+07	1.89476e+07	1.06143	2.03251e+06	20.9548	up
M401T354_3	Galactinol	9	9	9	9	9	7.48349e+06	8.77681e+06	1.00153e+07	1.01153e+07	9.69027e+06	1.06139	1.02403e+06	19.9658	up
M133T394_3	L-Malic acid	9	9	9	9	9	4.38401e+06	4.6638e+06	4.30061e+06	4.3902e+06	4.06288e+06	1.06147	484478	18.8861	up
M255T44	Palmitic acid	9	9	9	9	9	1.89741e+06	1.95514e+06	2.11341e+06	2.76362e+06	2.57685e+06	1.06131	251254	17.9388	up
M157T179_2	Allantoin	9	9	9	9	9	1.09958e+06	1.20783e+06	1.20936e+06	1.482e+06	1.21344e+06	1.06141	138049	17.0748	up
M252T370	Indole	9	9	9	9	9	1.18477e+06	885266	1.25105e+06	1.23926e+06	1.09483e+06	1.06137	125670	16.9393	up
M239T380_2	D-Mannose	9	9	9	9	9	873923	868299	1.01499e+06	772315	791576	1.0614	96024.4	16.5511	up
M115T394_2	Maleic acid	9	9	9	9	9	514892	549042	515664	520066	472807	1.06147	57166	15.8029	up
M265T343	Thiamine	9	9	9	9	9	469708	363212	480854	480071	504226	1.06135	51068.3	15.6401	up
M343T355	Sucrose	9	9	9	9	9	376204	417110	521219	451499	498259	1.06132	50317.6	15.6188	up
M189T510	N6,N6,N6-Trimethyl-L-lysine	9	9	9	9	9	338644	541900	291157	263281	351875	1.06086	39707.9	15.2771	up
M138T278	Anthranilic acid (Vitamin L1)	9	9	9	9	9	306724	407377	378875	363399	319349	1.06137	39460.5	15.2681	up
M237T356	2-Dehydro-3-deoxy-D-gluconate	9	9	9	9	9	280744	267515	289079	287990	256912	1.06147	30716.4	14.9067	up
M133T366_2	L-Asparagine	9	9	9	9	9	157494	243013	100721	233518	215088	1.06029	21107.4	14.3655	up
M173T429	cis-Aconitate	9	9	9	9	9	152113	167968	157984	146503	157375	1.06144	17376.5	14.0849	up
M175T303	2-Isopropylmalic acid	9	9	9	9	9	137157	87187.4	118690	162808	149918	1.06093	14572.4	13.831	up
M173T170	Citrate	9	9	9	9	9	128087	128002	122876	125363	85530.2	1.06125	13108	13.6782	up
M168T97	DL-a-Hydroxybutyric acid	9	9	9	9	9	95732.4	150590	87928.8	85224.4	69424.7	1.0607	10864.5	13.4073	up
M255T262	D-gluconate	9	9	9	9	9	44046.5	101754	85992.1	112684	98739.2	1.05998	9849.24	13.2658	up
M385T45	S-Adenosyl-L-homocysteine	9	9	9	9	9	79639.5	87010.3	76211.3	91743.2	52268.2	1.06105	8597.17	13.0696	up
M684T141	Glycogen	9	9	9	9	9	86097.4	95035.2	55198	46234.1	98150.1	1.06017	8460.33	13.0465	up
M263T51	(+)-Abscisic acid	9	9	9	9	9	92998.1	61164	69035	81958.3	73468.7	1.06125	8413.87	13.0386	up
M367T342_2	Thiamine monophosphate	9	9	9	9	9	71908.5	78621	67678.6	63365.2	68984.8	1.0614	7790.18	12.9274	up
M135T301	Glycolate	9	9	9	9	9	68923.9	75286.7	60386.5	76130.2	59452.3	1.06137	7559.55	12.8841	up
M303T420	Quercetin	9	9	9	9	9	83666.3	80561.3	79976.2	33085.4	46957.6	1.05959	7205.49	12.8149	up
M308T379	L-erythro-tetrahydrobiopterin	9	9	9	9	9	62103.7	65652.4	76093.9	53178.2	55962.6	1.06126	6955.35	12.7639	up
M455T39	Oleanolic acid	9	9	9	9	9	49409.9	64597.3	85127.2	47942.5	55995.2	1.06083	6734.94	12.7174	up
M93T40	Phenol	9	9	9	9	9	33640.6	33782.6	95012.1	60037.2	67097.2	1.0591	6434.88	12.6517	up
M431T133	Biocytin	9	9	9	9	9	43537.6	51032.2	74578.9	53631.7	55057.6	1.06102	6174.18	12.592	up
M145T355	Pyruvaldehyde	9	9	9	9	9	46573	52720.1	59832.8	56673.5	53783.2	1.06137	5990.72	12.5485	up
M295T170	L-leucyl-L-proline	9	9	9	9	9	48139.4	46806.6	52113.9	58650.3	50252.8	1.0614	5688.07	12.4737	up
M124T326	Picolinic acid	9	9	9	9	9	51886	38496	42854.7	60022	56835.8	1.06108	5557.66	12.4403	up
M113T124	2-Hydroxypyridine	9	9	9	9	9	42589.8	64342.1	40016.7	61851.3	36305.3	1.06074	5446.78	12.4112	up
M282T105	3'-O-methyladenosine	9	9	9	9	9	56196.6	38757.4	44814.9	56789.7	46223.5	1.06122	5395.16	12.3975	up
M611T418	Rutin	9	9	9	9	9	61773.3	69944	49270.6	32102.4	28242.2	1.05969	5362.94	12.3888	up
M449T115	Baclofen	9	9	9	9	9	41842	50103.1	42705.3	51526.5	53839.9	1.0613	5333.71	12.3809	up
M463T48_1	Testosterone glucuronide	9	9	9	9	9	11977.3	39862.4	72712.2	39775.2	45352.4	1.05587	4659.54	12.186	up
M195T242	Prolyl-Aspartate	9	9	9	9	9	36720.5	55341.7	20359.8	43226	51871.9	1.05951	4611.55	12.171	up
M234T205	5'-Deoxyadenosine	9	9	9	9	9	44004.2	36505.8	33178.3	44474.6	36050.1	1.06132	4315.85	12.0754	up
M349T207_2	Glycyl-Valine	9	9	9	9	9	42315.5	46722.9	45261.2	35683.4	24188.2	1.06066	4314.92	12.0751	up
M118T341	L-Threonine	9	9	9	9	9	45849.2	52633.4	33712.2	25338.6	29214.9	1.06034	4149.96	12.0189	up
M595T230	Kaempferol 3-O-rutinoside	9	9	9	9	9	34402.2	31276.7	42525.4	34195.2	32532.3	1.06131	3887.37	11.9246	up
M344T150	Capsaicin	9	9	9	9	9	30850.8	18819.3	31680.5	41936.7	35134.5	1.06036	3520.48	11.7816	up
M341T47_1	Matairesinol	9	9	9	9	9	30017.2	29816.5	30126.1	28835.6	27831.7	1.06147	3258.38	11.6699	up
M137T279	4-Hydroxybenzoate	9	9	9	9	9	24523	34037	30635.6	29115.9	28037.6	1.06127	3252.21	11.6672	up
M235T43	Histidinyl-Proline	9	9	9	9	9	37501.1	25694.1	35160.3	27662.9	17597	1.0604	3191.45	11.64	up
M137T122	Salicylic acid	9	9	9	9	9	28778.6	38493.3	23992.7	19412.3	28116.3	1.06059	3084.29	11.5907	up
M173T401	Arecoline	9	9	9	9	9	25778.8	26020	38007.6	18628.6	24306.7	1.06057	2949.81	11.5264	up
M182T291	L-Tyrosine	9	9	9	9	9	26942.1	29185.8	22481.7	24992.9	26711.2	1.06135	2895.86	11.4998	up
M193T226	Scopoletin	9	9	9	9	9	30043.9	29736.2	19710.1	24532	24575.8	1.0611	2857.73	11.4807	up
M170T107	Pyridoxine	9	9	9	9	9	23924.1	26866.4	18949.7	31732.4	17900.8	1.06078	2652.74	11.3733	up
M259T395	L-Saccharopine	9	9	9	9	9	22720.7	19267.6	29593.1	17030.7	18268.3	1.06079	2375.12	11.2138	up
M217T358	N-a-Acetyl-L-arginine	9	9	9	9	9	23532.1	24894.2	17574	17464.6	20409.6	1.0611	2308.32	11.1726	up
M186T195	Jasmine lactone	9	9	9	9	9	15445.5	21837.3	20811.5	23467	19000.5	1.0611	2234.71	11.1259	up
M132T254	L-Leucine	9	9	9	9	9	17480.4	23827.7	17346.7	22358.1	15713.6	1.06105	2149.48	11.0698	up
M382T167	Harman	9	9	9	9	9	19545	17738.5	20145.1	18393.2	16561.9	1.06141	2052.97	11.0035	up
M505T49_1	Deoxyinosine	9	9	9	9	9	16766.4	19091.5	17635.8	19460.4	15890.9	1.06139	1974.33	10.9472	up
M325T291	Lysyl-Aspartate	9	9	9	9	9	14411.5	17215.3	20679.8	17749.6	15257	1.06118	1895.85	10.8886	up
M274T244	Lysyl-Lysine	9	9	9	9	9	12908.3	12789.1	18811.2	19433.5	16007.4	1.06087	1776.66	10.7949	up
M663T228	Narcissin	9	9	9	9	9	12628.1	11403.2	19887.8	14830.1	16785.1	1.06067	1678.54	10.713	up
M473T304_1	Raloxifene	9	9	9	9	9	14772	19467.1	12338.1	16521.2	12238.5	1.06092	1674.16	10.7092	up
M539T151	Acetomenaphthone	9	9	9	9	9	17687.9	14558.3	12910.1	15775.8	13648.9	1.06129	1657.36	10.6947	up
M179T115	Caffeic Acid	9	9	9	9	9	13511.3	11982.5	14985.7	16030.6	11883.7	1.06124	1519.86	10.5697	up
M162T399	1-Aminocyclopropanecarboxylic acid	9	9	9	9	9	14051	22376.1	10851.2	9554.29	10503	1.05958	1496.35	10.5472	up
M138T215	Tyramine	9	9	9	9	9	10533	13609.5	10890.1	15761.4	14414.7	1.06096	1449.08	10.5009	up
M534T185	LysoPC(16:0)	9	9	9	9	9	10747.4	13816.8	15539.1	9542.55	11808.3	1.06081	1365.64	10.4154	up
M163T83	Nicotine	9	9	9	9	9	10839.5	11908.6	11363.2	15196.5	9414.42	1.06104	1304.94	10.3498	up
M487T206	Agomelatine	9	9	9	9	9	9354.7	12725.4	12058.3	10675.7	8628.98	1.06104	1187.62	10.2139	up
M273T49	Phenyl acetate	9	9	9	9	9	11297.3	11543.6	8883.35	9671.55	9181.78	1.06126	1123.95	10.1344	up
M130T299	2-Pyrrolidineacetic acid	9	9	9	9	9	6699.98	12547.6	7394.72	12341.1	9336.1	1.06002	1073.77	10.0685	up
M271T70	Apigenin	9	9	9	9	9	9000.61	7727.46	7682.28	9693.71	7216.82	1.06126	918.242	9.84273	up
M235T34	5-Aminopentanoic acid	9	9	9	9	9	6367.19	8835.71	7875.19	7238.28	7310.84	1.06118	836.16	9.70764	up
M303T44	Eicosapentaenoic acid	9	9	9	9	9	7308.61	8790.9	6633.67	3350.21	11160	1.05737	827.631	9.69284	up
M287T36	Arachidonic Acid (peroxide free)	9	9	9	9	9	7489.92	8453.99	8350.43	5226.95	7159.39	1.06071	815.126	9.67088	up
M187T301	N-Acetylglutamine	9	9	9	9	9	6669.15	9455.89	5372.9	6043.01	8863.71	1.06026	808.993	9.65998	up
M415T233_1	Phenylpropionylglycine	9	9	9	9	9	6350.92	7424.23	5206.38	5558.69	6667.4	1.06105	693.503	9.43776	up
M210T134	Monomethyl glutaric acid	9	9	9	9	9	4294.15	10810	5062.79	7780.38	2077.59	1.05351	667.22	9.38202	up
M534T211	LysoPC(14:0)	9	9	9	9	9	5292.21	5480.77	3720.06	3561.75	4129.01	1.0606	492.973	8.94537	up
M235T175	Betaine	9	9	9	9	9	3235.33	3087.96	3392.71	2380.03	2604.57	1.0609	326.68	8.35173	up
M197T136	Homoveratric acid	9	9	9	9	9	2768.45	4632.02	406.575	2529.32	2964.03	1.03692	295.564	8.20733	up
M199T53	Ornithine	9	9	9	9	9	427.395	1241.68	853.726	235.571	249.074	1.03336	66.832	6.06247	up
M203T187	Betaine aldehyde	4676.14	8992.5	5168.02	6872.62	4956.9	1189.14	1973.74	1238.88	1369.11	782.943	1.00126	0.213715	-2.22624	down
M185T81	Sakuranetin	930.419	989.957	590.449	857.222	1030.35	9	9	9	9	9	1.05955	0.010231	-6.61091	down
M574T222	Indole-3-pyruvic acid	2113.42	2959.28	2262.95	1832.38	2577.7	9	9	9	9	9	1.06038	0.00383118	-8.028	down
M376T214	2'-O-methylinosine	3332.41	1542.35	2749.53	3192.37	3120.78	9	9	9	9	9	1.05905	0.00322871	-8.27483	down
M295T191	Donepezil	3003.85	3783.4	2037.42	2848.56	4108.35	9	9	9	9	9	1.05961	0.00285142	-8.4541	down
M682T291	Dopamine	2170.12	5044.55	3955.8	2303.77	2949.44	9	9	9	9	9	1.05794	0.00273995	-8.51164	down
M207T149	Mevalonic acid	1591.01	5895.18	2204.64	2116.98	5823.05	9	9	9	9	9	1.05173	0.00255234	-8.61396	down
M464T227	Xanthylic acid (XMP)	3660.74	4127.94	4538.33	3046.38	3908.63	9	9	9	9	9	1.06081	0.00233378	-8.74312	down
M188T155	Isorhamnetin	4039.95	4698.38	4224.06	2176.3	4601.08	9	9	9	9	9	1.05887	0.00227966	-8.77696	down
M237T170	Luteolin	3693.5	5521.82	4950.21	4929.71	3329.25	9	9	9	9	9	1.06038	0.00200673	-8.96093	down
M627T126	1-Salicylate glucuronide	4521	5322.56	4526.7	4768.27	5633.09	9	9	9	9	9	1.06124	0.00181659	-9.10455	down
M235T121	L-Fucose	4789.31	5896.55	5309.34	4589.47	4765.12	9	9	9	9	9	1.06117	0.00177516	-9.13783	down
M117T325	2-Hydroxy-3-methylbutyric acid	5035.66	8490.1	4458.94	4291.95	4988.91	9	9	9	9	9	1.05977	0.00165043	-9.24294	down
M277T216	Pantetheine	7198.25	8667.6	5727.44	7382.91	5886.39	9	9	9	9	9	1.06095	0.00129078	-9.59754	down
M484T216	N2,N2-Dimethylguanosine	6239.23	6994.02	8680.82	9014.28	6836.69	9	9	9	9	9	1.06099	0.00119158	-9.71291	down
M485T215_2	L-Isoleucine	7175.21	13106.5	13263.5	7310.73	8871.11	9	9	9	9	9	1.05961	0.00090494	-10.1099	down
M220T250	N-Acetylmannosamine	6210.64	12503.7	17082	8382.96	9591.78	9	9	9	9	9	1.05862	0.00083688	-10.2227	down
M509T161	Ribothymidine	11499.8	15011.3	9234.37	14668.7	12187.5	9	9	9	9	9	1.0609	0.00071883	-10.4421	down
M459T158	4-Hydroxycinnamic acid	15512.6	13572.3	17459	14145.3	14687.6	9	9	9	9	9	1.06131	0.000597001	-10.71	down
M544T234	D-Erythrose 4-phosphate	16581.3	13373.9	12888.7	17558.9	16129.8	9	9	9	9	9	1.0613	0.000587984	-10.7319	down
M401T148	5-Hydroxyindoleacetate	18535.6	21406.6	16499.4	17764.8	17554.3	9	9	9	9	9	1.06133	0.000490406	-10.9937	down
M463T152	Allopurinol	20258	17914.6	21959.8	19230.9	18521	9	9	9	9	9	1.06138	0.000459727	-11.0869	down
M523T154	Rosmarinic Acid	25772.5	30906.9	24837.2	26684.7	26757.7	9	9	9	9	9	1.06137	0.000333434	-11.5503	down
M389T141	Prolyl-Glutamate	33016.7	30689.1	31646.4	33676.5	29306.3	9	9	9	9	9	1.06147	0.000284207	-11.7808	down
M397T131	3-Phenylpropanoic acid	34305.6	33921.1	36137.8	32997.4	30278.3	9	9	9	9	9	1.06141	0.000268432	-11.8632	down
M164T248_2	L-Phenylalanine	35472.6	67290.7	50372.2	37109.1	52113.7	9	9	9	9	9	1.0605	0.000185676	-12.3949	down
M354T131	Chlorogenic acid	54291	73213.9	35056	66107.9	65714.3	9	9	9	9	9	1.0606	0.000152862	-12.6755	down
M367T397	m-Coumaric acid	56888.3	60442.6	56610.3	63403.4	63439.2	9	9	9	9	9	1.06145	0.000149609	-12.7065	down
M400T169	9-Decenol	70640.5	69129.3	66043.3	64503.1	63186.1	9	9	9	9	9	1.06145	0.000134932	-12.8555	down
M132T391_2	L-Aspartate	88262.2	63957.6	63696	62294.3	62862.6	9	9	9	9	9	1.06128	0.000131937	-12.8879	down
M145T359	alpha-ketoglutarate	97880.1	162600	58075.8	149142	142382	9	9	9	9	9	1.05985	7.37609e-05	-13.7268	down
M311T41	Arachidic acid	113762	83414.4	127484	194175	184069	9	9	9	9	9	1.06046	6.402e-05	-13.9311	down
M671T49	PA(16:0/18:2(9Z,12Z))	368530	558603	445359	386960	365004	9	9	9	9	9	1.06117	2.11819e-05	-15.5268	down
M283T43	Stearic acid	569345	430261	475462	623728	521613	9	9	9	9	9	1.06141	1.71729e-05	-15.8295	down
M141T342_2	2-Oxoadipic acid	530107	509787	555631	521997	508544	9	9	9	9	9	1.06146	1.71359e-05	-15.8326	down
M281T43	Oleic acid	2.80088e+06	3.64271e+06	2.06777e+06	3.39051e+06	2.15442e+06	9	9	9	9	9	1.06117	3.20141e-06	-18.2529	down

## Sheet: LR2LR3
Index	Compounds	Class	物质	物质类别	B2-1	B2-2	B2-3	B2-4	B2-5	B3-1	B3-2	B3-3	B3-4	B3-5	VIP	Fold_Change	Log2FC	Type
M179T255	Dihydroxyacetone	-	-	-	9	9	9	9	9	5.2225e+06	5.83895e+06	6.93826e+06	5.38542e+06	5.36141e+06	1.14377	638812	19.285	up
M272T26_2	Indoxyl sulfate	-	-	-	9	9	9	9	9	2008.88	1.93549e+06	1.38794e+06	1.77041e+06	1.63562e+06	1.08024	149588	17.1906	up
M383T251	N-Acetyllactosamine	-	-	-	9	9	9	9	9	1.24184e+06	1.34894e+06	1.50529e+06	968375	901352	1.14354	132573	17.0164	up
M748T47_1	PG(16:0/18:1(9Z))	-	-	-	9	9	9	9	9	954710	745491	635611	1.09506e+06	925312	1.14333	96804.1	16.5628	up
M134T157_2	Adenine	-	-	-	9	9	9	9	9	792900	897457	909766	770641	799546	1.14379	92673.5	16.4999	up
M116T301	D-Proline	-	-	-	9	9	9	9	9	525651	688184	990109	702596	732497	1.14356	80867.5	16.3033	up
M239T293	Purine	-	-	-	9	9	9	9	9	831159	612654	1.04086e+06	447929	487424	1.14292	76000.6	16.2137	up
M244T249	1,7-Dimethylxanthine	-	-	-	9	9	9	9	9	476410	399091	470739	459683	465880	1.14372	50484.5	15.6236	up
M295T47	L-Arabinono-1,4-lactone	-	-	-	9	9	9	9	9	443735	195811	359900	341100	407485	1.1428	38845.1	15.2454	up
M268T167	Adenosine	-	-	-	9	9	9	9	9	373834	329470	267405	285533	368506	1.14351	36105.5	15.1399	up
M128T290_2	L-Pyroglutamic acid	-	-	-	9	9	9	9	9	296651	374448	284514	229230	244438	1.14351	31761.8	14.955	up
M522T175	LysoPC(18:1(9Z))	-	-	-	9	9	9	9	9	336363	353709	249570	255496	114837	1.14199	29110.6	14.8293	up
M177T137	L-Gulonic gamma-lactone	-	-	-	9	9	9	9	9	182704	157251	208852	154494	203330	1.14362	20147.3	14.2983	up
M339T125	Succinylacetone	-	-	-	9	9	9	9	9	212971	201518	140013	172084	155803	1.1434	19608.6	14.2592	up
M333T426_2	Nicotinamide ribotide	-	-	-	9	9	9	9	9	155087	91515.9	199693	327149	101490	1.14115	19443	14.247	up
M193T406	D-galacturonic acid	-	-	-	9	9	9	9	9	106153	198857	88072.7	171913	194596	1.14239	16879.8	14.043	up
M503T414	Raffinose	-	-	-	9	9	9	9	9	139212	190785	119194	80541.9	144227	1.14283	14976.9	13.8705	up
M282T254	Guanosine	-	-	-	9	9	9	9	9	120367	134690	129758	113224	110372	1.14375	13520.2	13.7228	up
M203T476	NG,NG-dimethyl-L-arginine(ADMA)	-	-	-	9	9	9	9	9	124848	112225	107552	148570	77666.9	1.14314	12685.9	13.6309	up
M143T295	D-Threitol	-	-	-	9	9	9	9	9	85725.4	92932.1	183725	91830.8	82831	1.14285	11934.3	13.5428	up
M266T232	Cytidine	-	-	-	9	9	9	9	9	83493.6	125469	90620	115515	111803	1.14352	11708.9	13.5153	up
M522T442	Maltotriose	-	-	-	9	9	9	9	9	131932	93347.6	130290	81006.9	85647.9	1.14321	11605	13.5025	up
M132T186	2-Ethoxyethanol	-	-	-	9	9	9	9	9	79879.2	120595	151820	60134.2	85903.9	1.14264	11074	13.4349	up
M337T297	2-Feruloylglycine	-	-	-	9	9	9	9	9	71059.6	96624.1	108750	74502.4	80731.7	1.14358	9592.62	13.2277	up
M146T346	4-Guanidinobutyric acid	-	-	-	9	9	9	9	9	107803	78400	83020.9	81957	61788.4	1.14327	9177.09	13.1638	up
M215T465	Isocitrate	-	-	-	9	9	9	9	9	84107.5	85823.1	53787.7	71462.4	105883	1.14296	8912.53	13.1216	up
M673T49_2	PA(16:0/18:1(9Z))	-	-	-	9	9	9	9	9	63442.1	43532.8	62924.8	91294.4	79058.8	1.14277	7561.18	12.8844	up
M381T306	trans-Zeatin	-	-	-	9	9	9	9	9	62508.8	67510.8	73568.2	57192.4	76394.3	1.14368	7492.77	12.8713	up
M249T49	Taurine	-	-	-	9	9	9	9	9	65470.4	60256.2	71206.5	58349.1	77452.2	1.14364	7394.1	12.8522	up
M175T51	Pyruvate	-	-	-	9	9	9	9	9	57208.2	62429.3	104043	37210.4	63805.4	1.14243	7215.47	12.8169	up
M291T426	Naproxen	-	-	-	9	9	9	9	9	82412.6	57258	75049.6	39700.3	38681.6	1.14232	6513.38	12.6692	up
M263T298	L-prolyl-L-phenylalanine	-	-	-	9	9	9	9	9	46597.8	52142.7	58022.6	43660.3	48743.7	1.14372	5537.05	12.4349	up
M127T255	1,2,3-Trihydroxybenzene	-	-	-	9	9	9	9	9	38810.6	49413.2	48109.4	42132.1	47449.7	1.14374	5020.33	12.2936	up
M105T293	Glyceric acid	-	-	-	9	9	9	9	9	52154.5	42214.7	39544.4	42669.7	39749.3	1.14353	4807.39	12.231	up
M485T391	Valyl-Asparagine	-	-	-	9	9	9	9	9	39478.9	37241.9	50801.5	30866.3	34463.6	1.14342	4285.61	12.0653	up
M164T248_2	L-Phenylalanine	-	-	-	9	9	9	9	9	63393.8	33480.4	40164.2	25567.1	28533.5	1.14196	4247.54	12.0524	up
M524T179	LysoPC(18:0)	-	-	-	9	9	9	9	9	55205.5	27989.8	35264.2	31218.5	32497.6	1.14268	4048.34	11.9831	up
M269T35	Retinol (Vitamin A)	-	-	-	9	9	9	9	9	37878	7951.82	3862.82	24645.7	18816.3	1.12873	2070.1	11.0155	up
M244T409	Arginyl-Serine	-	-	-	9	9	9	9	9	21766	15089.2	24736.1	6857.31	6170.14	1.13677	1658.19	10.6954	up
M279T88	Linoleic acid	-	-	-	9	9	9	9	9	12209.7	10945.8	8353.15	10629.2	15892.8	1.14265	1289.57	10.3327	up
M561T183	Protoporphyrin IX	-	-	-	9	9	9	9	9	8345.55	11196.1	7553.07	7834.38	6687.31	1.14309	924.81	9.85301	up
M204T92	Glycyl-Lysine	-	-	-	9	9	9	9	9	4069.35	3567.53	3717.06	2730.25	3044.07	1.14311	380.628	8.57224	up
M232T181	N-(omega)-Hydroxyarginine	-	-	-	9	9	9	9	9	3292.5	881.266	6595.41	767.266	646.007	1.10925	270.721	8.08066	up
M130T264	L-Norleucine	-	-	-	139241	211383	142974	148629	122228	76935.8	55809.9	83077.4	63341.1	57245.2	1.05317	0.440064	-1.18421	down
M195T242	Prolyl-Aspartate	-	-	-	36720.5	55341.7	20359.8	43226	51871.9	2941.73	2654.55	2923.3	1556.53	1104.18	1.10665	0.0538758	-4.21422	down
M203T187	Betaine aldehyde	-	-	-	1189.14	1973.74	1238.88	1369.11	782.943	9	9	9	9	9	1.13948	0.00686623	-7.18627	down
M235T175	Betaine	-	-	-	3235.33	3087.96	3392.71	2380.03	2604.57	9	9	9	9	9	1.14318	0.0030611	-8.35173	down
M534T211	LysoPC(14:0)	-	-	-	5292.21	5480.77	3720.06	3561.75	4129.01	9	9	9	9	9	1.14264	0.00202851	-8.94537	down
M210T134	Monomethyl glutaric acid	-	-	-	4294.15	10810	5062.79	7780.38	2077.59	9	9	9	9	9	1.13475	0.00149876	-9.38202	down
M415T233_1	Phenylpropionylglycine	-	-	-	6350.92	7424.23	5206.38	5558.69	6667.4	9	9	9	9	9	1.14316	0.00144196	-9.43776	down
M187T301	N-Acetylglutamine	-	-	-	6669.15	9455.89	5372.9	6043.01	8863.71	9	9	9	9	9	1.14224	0.00123611	-9.65998	down
M151T235	Ribitol	-	-	-	5845.46	11116.3	7752.51	5559.29	6206.62	9	9	9	9	9	1.14186	0.00123355	-9.66297	down
M235T34	5-Aminopentanoic acid	-	-	-	6367.19	8835.71	7875.19	7238.28	7310.84	9	9	9	9	9	1.14339	0.00119594	-9.70764	down
M271T70	Apigenin	-	-	-	9000.61	7727.46	7682.28	9693.71	7216.82	9	9	9	9	9	1.14355	0.00108904	-9.84273	down
M163T83	Nicotine	-	-	-	10839.5	11908.6	11363.2	15196.5	9414.42	9	9	9	9	9	1.14328	0.00076632	-10.3498	down
M534T185	LysoPC(16:0)	-	-	-	10747.4	13816.8	15539.1	9542.55	11808.3	9	9	9	9	9	1.14308	0.000732255	-10.4154	down
M162T399	1-Aminocyclopropanecarboxylic acid	-	-	-	14051	22376.1	10851.2	9554.29	10503	9	9	9	9	9	1.14141	0.000668295	-10.5472	down
M179T115	Caffeic Acid	-	-	-	13511.3	11982.5	14985.7	16030.6	11883.7	9	9	9	9	9	1.14361	0.000657955	-10.5697	down
M539T151	Acetomenaphthone	-	-	-	17687.9	14558.3	12910.1	15775.8	13648.9	9	9	9	9	9	1.14353	0.00060337	-10.6947	down
M473T304_1	Raloxifene	-	-	-	14772	19467.1	12338.1	16521.2	12238.5	9	9	9	9	9	1.14299	0.000597316	-10.7092	down
M663T228	Narcissin	-	-	-	12628.1	11403.2	19887.8	14830.1	16785.1	9	9	9	9	9	1.14314	0.000595756	-10.713	down
M274T244	Lysyl-Lysine	-	-	-	12908.3	12789.1	18811.2	19433.5	16007.4	9	9	9	9	9	1.14328	0.000562855	-10.7949	down
M325T291	Lysyl-Aspartate	-	-	-	14411.5	17215.3	20679.8	17749.6	15257	9	9	9	9	9	1.14352	0.000527469	-10.8886	down
M505T49_1	Deoxyinosine	-	-	-	16766.4	19091.5	17635.8	19460.4	15890.9	9	9	9	9	9	1.14365	0.0005065	-10.9472	down
M132T254	L-Leucine	-	-	-	17480.4	23827.7	17346.7	22358.1	15713.6	9	9	9	9	9	1.14319	0.000465229	-11.0698	down
M186T195	Jasmine lactone	-	-	-	15445.5	21837.3	20811.5	23467	19000.5	9	9	9	9	9	1.14335	0.000447486	-11.1259	down
M217T358	N-a-Acetyl-L-arginine	-	-	-	23532.1	24894.2	17574	17464.6	20409.6	9	9	9	9	9	1.14323	0.000433215	-11.1726	down
M170T107	Pyridoxine	-	-	-	23924.1	26866.4	18949.7	31732.4	17900.8	9	9	9	9	9	1.1429	0.000376968	-11.3733	down
M235T43	Histidinyl-Proline	-	-	-	37501.1	25694.1	35160.3	27662.9	17597	9	9	9	9	9	1.1427	0.000313337	-11.64	down
M595T230	Kaempferol 3-O-rutinoside	-	-	-	34402.2	31276.7	42525.4	34195.2	32532.3	9	9	9	9	9	1.1437	0.000257243	-11.9246	down
M455T159	pregnenolone sulfate	-	-	-	34880.4	29454.9	39999.1	41934.8	40086.8	9	9	9	9	9	1.14362	0.000241473	-12.0158	down
M118T341	L-Threonine	-	-	-	45849.2	52633.4	33712.2	25338.6	29214.9	9	9	9	9	9	1.14237	0.000240966	-12.0189	down
M349T207_2	Glycyl-Valine	-	-	-	42315.5	46722.9	45261.2	35683.4	24188.2	9	9	9	9	9	1.14284	0.000231754	-12.0751	down
M463T48_1	Testosterone glucuronide	-	-	-	11977.3	39862.4	72712.2	39775.2	45352.4	9	9	9	9	9	1.13793	0.000214613	-12.186	down
M611T418	Rutin	-	-	-	61773.3	69944	49270.6	32102.4	28242.2	9	9	9	9	9	1.14168	0.000186465	-12.3888	down
M282T105	3'-O-methyladenosine	-	-	-	56196.6	38757.4	44814.9	56789.7	46223.5	9	9	9	9	9	1.14357	0.000185351	-12.3975	down
M124T326	Picolinic acid	-	-	-	51886	38496	42854.7	60022	56835.8	9	9	9	9	9	1.14342	0.000179932	-12.4403	down
M295T170	L-leucyl-L-proline	-	-	-	48139.4	46806.6	52113.9	58650.3	50252.8	9	9	9	9	9	1.14374	0.000175807	-12.4737	down
M145T355	Pyruvaldehyde	-	-	-	46573	52720.1	59832.8	56673.5	53783.2	9	9	9	9	9	1.1437	0.000166925	-12.5485	down
M431T133	Biocytin	-	-	-	43537.6	51032.2	74578.9	53631.7	55057.6	9	9	9	9	9	1.1434	0.000161965	-12.592	down
M129T429	Mesaconic acid	-	-	-	55175.7	59965.1	54873.4	63411.2	51790.1	9	9	9	9	9	1.1437	0.000157775	-12.6298	down
M135T321	L-Threonate	-	-	-	58914	57322.6	49045.4	63814.1	58825.3	9	9	9	9	9	1.14364	0.000156293	-12.6435	down
M303T420	Quercetin	-	-	-	83666.3	80561.3	79976.2	33085.4	46957.6	9	9	9	9	9	1.14169	0.000138783	-12.8149	down
M161T378_2	3-Hydorxy-3-methylglutaric acid	-	-	-	67563.9	99477	62099.2	59154.5	56519.9	9	9	9	9	9	1.14302	0.000130505	-12.9036	down
M684T141	Glycogen	-	-	-	86097.4	95035.2	55198	46234.1	98150.1	9	9	9	9	9	1.1422	0.000118199	-13.0465	down
M385T45	S-Adenosyl-L-homocysteine	-	-	-	79639.5	87010.3	76211.3	91743.2	52268.2	9	9	9	9	9	1.14326	0.000116317	-13.0696	down
M113T365_2	Dihydrouracil	-	-	-	80522.7	100645	41959.1	100294	97310.3	9	9	9	9	9	1.14199	0.000106957	-13.1907	down
M253T44	cis-9-Palmitoleic acid	-	-	-	92207.9	68280	92340.5	110466	104820	9	9	9	9	9	1.14353	9.61304e-05	-13.3446	down
M168T97	DL-a-Hydroxybutyric acid	-	-	-	95732.4	150590	87928.8	85224.4	69424.7	9	9	9	9	9	1.14274	9.20433e-05	-13.4073	down
M175T303	2-Isopropylmalic acid	-	-	-	137157	87187.4	118690	162808	149918	9	9	9	9	9	1.14332	6.86227e-05	-13.831	down
M173T429	cis-Aconitate	-	-	-	152113	167968	157984	146503	157375	9	9	9	9	9	1.14372	5.75489e-05	-14.0849	down
M133T366_2	L-Asparagine	-	-	-	157494	243013	100721	233518	215088	9	9	9	9	9	1.14227	4.73767e-05	-14.3655	down
M214T382	sn-Glycerol 3-phosphoethanolamine	-	-	-	176781	236429	220467	230360	181095	9	9	9	9	9	1.14359	4.30568e-05	-14.5034	down
M237T356	2-Dehydro-3-deoxy-D-gluconate	-	-	-	280744	267515	289079	287990	256912	9	9	9	9	9	1.14379	3.25559e-05	-14.9067	down
M343T355	Sucrose	-	-	-	376204	417110	521219	451499	498259	9	9	9	9	9	1.14367	1.98738e-05	-15.6188	down
M265T343	Thiamine	-	-	-	469708	363212	480854	480071	504226	9	9	9	9	9	1.14373	1.95816e-05	-15.6401	down
M115T394_2	Maleic acid	-	-	-	514892	549042	515664	520066	472807	9	9	9	9	9	1.14375	1.74929e-05	-15.8029	down
M157T179_2	Allantoin	-	-	-	1.09958e+06	1.20783e+06	1.20936e+06	1.482e+06	1.21344e+06	9	9	9	9	9	1.14371	7.24381e-06	-17.0748	down
M255T44	Palmitic acid	-	-	-	1.89741e+06	1.95514e+06	2.11341e+06	2.76362e+06	2.57685e+06	9	9	9	9	9	1.14363	3.98004e-06	-17.9388	down
M133T394_3	L-Malic acid	-	-	-	4.38401e+06	4.6638e+06	4.30061e+06	4.3902e+06	4.06288e+06	9	9	9	9	9	1.14375	2.06408e-06	-18.8861	down
M401T354_3	Galactinol	-	-	-	7.48349e+06	8.77681e+06	1.00153e+07	1.01153e+07	9.69027e+06	9	9	9	9	9	1.14372	9.76538e-07	-19.9658	down
M341T354_8	Trehalose	-	-	-	1.58912e+07	1.69107e+07	20038096	1.96752e+07	1.89476e+07	9	9	9	9	9	1.14376	4.92004e-07	-20.9548	down

## Sheet: LR3LR4
Index	Compounds	B3-1	B3-2	B3-3	B3-4	B3-5	B4-1	B4-2	B4-3	B4-4	B4-5	VIP	Fold_Change	Log2FC	Type
M133T394_3	L-Malic acid	9	9	9	9	9	4.91008e+06	3.68184e+06	4.39486e+06	4.00272e+06	3.94061e+06	1.27611	465114	18.8272	up
M175T494	DL-Arginine	9	9	9	9	9	2.06829e+06	1.78018e+06	1.96072e+06	1.93619e+06	2.23577e+06	1.27624	221803	17.7589	up
M281T43	Oleic acid	9	9	9	9	9	444747	890735	586328	938713	925109	1.2757	84125.2	16.3602	up
M671T49	PA(16:0/18:2(9Z,12Z))	9	9	9	9	9	449693	912867	891653	506179	731995	1.27489	77608.6	16.2439	up
M114T301_2	L-Proline	9	9	9	9	9	523992	487711	740619	638963	618647	1.27597	66887.4	16.0294	up
M115T394_2	Maleic acid	9	9	9	9	9	587679	428948	541532	488080	495879	1.27608	56491.5	15.7857	up
M141T342_2	2-Oxoadipic acid	9	9	9	9	9	425205	383345	448689	410779	427666	1.27617	46570.8	15.5071	up
M173T494	L-Arginine	9	9	9	9	9	290744	166815	253075	342951	343948	1.27586	31056.3	14.9226	up
M237T356	2-Dehydro-3-deoxy-D-gluconate	9	9	9	9	9	154438	154902	241540	203322	181200	1.27577	20786.7	14.3434	up
M189T486	L-Targinine	9	9	9	9	9	148849	167990	148999	159340	264500	1.27585	19770.6	14.2711	up
M174T379	L-Citrulline	9	9	9	9	9	188391	90796.4	112825	213066	167998	1.27558	17179.5	14.0684	up
M173T429	cis-Aconitate	9	9	9	9	9	110067	108221	109327	115269	127608	1.27629	12677.6	13.63	up
M104T364	L-Serine	9	9	9	9	9	91575	61772.1	53169.3	74107.4	70343.1	1.27606	7799.26	12.9291	up
M170T107	Pyridoxine	9	9	9	9	9	90544.6	48018.7	41974.1	89988	64654.4	1.27545	7448.44	12.8627	up
M283T43	Stearic acid	9	9	9	9	9	31773.2	108051	41274.3	82137.3	50514.2	1.27328	6972.22	12.7674	up
M152T254	2-Hydroxyadenine	9	9	9	9	9	40771.6	27040.3	36824.5	37346.2	35537.5	1.27599	3944.89	11.9458	up
M129T429	Mesaconic acid	9	9	9	9	9	31288.1	37179.3	41206.6	27634.8	36667.2	1.27545	3866.14	11.9167	up
M191T288	Alanyl-Glycine	9	9	9	9	9	44953.1	22763.2	35137.4	37108.2	28279.3	1.27532	3738.69	11.8683	up
M156T435	L-Histidine	9	9	9	9	9	30652.8	20898.4	35976.7	36647.3	32568.8	1.27563	3483.2	11.7662	up
M110T72	Imidazole	9	9	9	9	9	75028.1	17584.6	1293.84	19107.6	21085.8	1.24012	2980	11.5411	up
M417T386	3-Indolepropionic acid	9	9	9	9	9	27631.6	20517.9	22216.1	34019.9	28950.7	1.27615	2963.03	11.5329	up
M158T176	Methylacetoacetic acid	9	9	9	9	9	42953.3	22939.1	17742	17517.2	17825.2	1.27363	2643.93	11.3685	up
M209T428	D-Galactarate	9	9	9	9	9	26435.6	19068.2	21376	20954.8	21834.9	1.27603	2437.1	11.251	up
M217T358	N-a-Acetyl-L-arginine	9	9	9	9	9	13333.2	17189.7	16730.1	16128.2	26428.5	1.27527	1995.77	10.9627	up
M539T151	Acetomenaphthone	9	9	9	9	9	18041.2	17938.2	17029.3	13737	16515.3	1.27573	1850.24	10.8535	up
M595T230	Kaempferol 3-O-rutinoside	9	9	9	9	9	7444.07	13601.6	22121.2	11688	10991	1.27237	1463.24	10.515	up
M187T45	Barbituric acid	9	9	9	9	9	3107.28	6127	8249.01	7644.08	25170.6	1.26437	1117.73	10.1264	up
M684T141	Glycogen	9	9	9	9	9	13582	6679.79	5944.48	10601	11686.5	1.27443	1077.64	10.0737	up
M89T418	Oxalate	9	9	9	9	9	9860.34	9261.38	11570.2	2308.02	13572.8	1.26339	1034.95	10.0153	up
M179T115	Caffeic Acid	9	9	9	9	9	2369	8634.1	8600.62	8493.38	8703.12	1.26852	817.783	9.67557	up
M323T173	3-Methylphenylacetic acid	9	9	9	9	9	8881.25	5917.45	5289.22	6733.33	6947.78	1.27573	750.423	9.55156	up
M801T133	PC(16:0/16:0)	9	9	9	9	9	7198.9	6475.14	5700.61	4443.5	6687.29	1.27507	677.898	9.40493	up
M505T49_1	Deoxyinosine	9	9	9	9	9	3885.76	2439.74	10020.7	5330.3	5845	1.26892	611.588	9.25642	up
M629T226	Arginyl-Glutamate	9	9	9	9	9	2188.83	4174.65	3154.33	3809.28	7042.36	1.27175	452.654	8.82227	up
M277T216	Pantetheine	9	9	9	9	9	4677.23	3446.45	4029.09	2752.48	4105.9	1.27464	422.47	8.7227	up
M167T171	Atrolactic acid	9	9	9	9	9	4595.24	4289.16	2646.93	2089.31	4155.17	1.27239	395.018	8.62578	up
M271T70	Apigenin	9	9	9	9	9	2324.4	3417.26	3584.77	1981.7	3699.75	1.27296	333.509	8.38158	up
M579T205	Naringin	9	9	9	9	9	4113.45	3408.37	2273.2	1673.5	3094.37	1.27183	323.62	8.33816	up
M673T49_2	PA(16:0/18:1(9Z))	63442.1	43532.8	62924.8	91294.4	79058.8	90202.5	258187	278956	148781	147501	1.03072	2.71453	1.4407	up
M561T183	Protoporphyrin IX	8345.55	11196.1	7553.07	7834.38	6687.31	9	9	9	9	9	1.27611	0.0010813	-9.85301	down
M279T88	Linoleic acid	12209.7	10945.8	8353.15	10629.2	15892.8	9	9	9	9	9	1.27556	0.00077545	-10.3327	down
M344T150	Capsaicin	28276.3	25952.7	24227.3	36683.4	31158	9	9	9	9	9	1.27601	0.000307592	-11.6667	down
M93T40	Phenol	35645.9	34045.3	45249.7	42220.4	35460.1	9	9	9	9	9	1.27562	0.000233619	-12.0636	down
M485T391	Valyl-Asparagine	39478.9	37241.9	50801.5	30866.3	34463.6	9	9	9	9	9	1.27521	0.000233339	-12.0653	down
M182T43	4-Pyridoxic acid	45525.5	51000	40165.3	42951.9	39447.6	9	9	9	9	9	1.27642	0.000205395	-12.2493	down
M234T205	5'-Deoxyadenosine	41897.9	45920.7	41141.5	55338	52464.3	9	9	9	9	9	1.27618	0.000190064	-12.3612	down
M263T298	L-prolyl-L-phenylalanine	46597.8	52142.7	58022.6	43660.3	48743.7	9	9	9	9	9	1.27587	0.000180602	-12.4349	down
M449T115	Baclofen	40016	42112.8	42793.9	60768.3	70557	9	9	9	9	9	1.27535	0.000175611	-12.4753	down
M113T124	2-Hydroxypyridine	51119.1	61359.2	62844.2	60139	43830.4	9	9	9	9	9	1.27591	0.000161122	-12.5996	down
M263T51	(+)-Abscisic acid	49726.3	61614.5	58314.5	64360.4	52139	9	9	9	9	9	1.27618	0.000157258	-12.6346	down
M455T39	Oleanolic acid	64279.5	45124.6	70383.1	65647.6	55259.7	9	9	9	9	9	1.27526	0.000149654	-12.7061	down
M255T262	D-gluconate	67738.3	58227.2	74202.4	50709.5	59973.9	9	9	9	9	9	1.27557	0.000144764	-12.754	down
M175T51	Pyruvate	57208.2	62429.3	104043	37210.4	63805.4	9	9	9	9	9	1.2736	0.000138591	-12.8169	down
M249T49	Taurine	65470.4	60256.2	71206.5	58349.1	77452.2	9	9	9	9	9	1.27578	0.000135243	-12.8522	down
M308T379	L-erythro-tetrahydrobiopterin	68518.9	72017	66539.5	72243.4	61517.6	9	9	9	9	9	1.27631	0.000132028	-12.8869	down
M132T186	2-Ethoxyethanol	79879.2	120595	151820	60134.2	85903.9	9	9	9	9	9	1.27421	9.03013e-05	-13.4349	down
M266T232	Cytidine	83493.6	125469	90620	115515	111803	9	9	9	9	9	1.27631	8.54053e-05	-13.5153	down
M503T414	Raffinose	139212	190785	119194	80541.9	144227	9	9	9	9	9	1.27557	6.67696e-05	-13.8705	down
M193T406	D-galacturonic acid	106153	198857	88072.7	171913	194596	9	9	9	9	9	1.27573	5.92423e-05	-14.043	down
M339T125	Succinylacetone	212971	201518	140013	172084	155803	9	9	9	9	9	1.27638	5.09979e-05	-14.2592	down
M522T175	LysoPC(18:1(9Z))	336363	353709	249570	255496	114837	9	9	9	9	9	1.27473	3.43518e-05	-14.8293	down
M128T290_2	L-Pyroglutamic acid	296651	374448	284514	229230	244438	9	9	9	9	9	1.27615	3.14844e-05	-14.955	down
M295T47	L-Arabinono-1,4-lactone	443735	195811	359900	341100	407485	9	9	9	9	9	1.27462	2.57433e-05	-15.2454	down
M244T249	1,7-Dimethylxanthine	476410	399091	470739	459683	465880	9	9	9	9	9	1.27601	1.98081e-05	-15.6236	down
M239T380_2	D-Mannose	929424	1.02835e+06	1.08402e+06	847072	865452	9	9	9	9	9	1.27606	9.46508e-06	-16.689	down
M383T251	N-Acetyllactosamine	1.24184e+06	1.34894e+06	1.50529e+06	968375	901352	9	9	9	9	9	1.27573	7.543e-06	-17.0164	down

## Sheet: LR4LR5
Index	Compounds	B4-1	B4-2	B4-3	B4-4	B4-5	B5-1	B5-2	B5-3	B5-4	B5-5	VIP	Fold_Change	Log2FC	Type
M958T487	Flavin mononucleotide (FMN)	9	9	9	9	9	8.66073e+06	6.31918e+06	8.6992e+06	1.38363e+07	1.27647e+07	1.09487	1.11734e+06	20.0916	up
M341T354_8	Trehalose	9	9	9	9	9	2.90619e+06	3.99185e+06	5.22837e+06	3.67186e+06	5.76418e+06	1.09455	479166	18.8702	up
M958T470	Isoferulic acid	9	9	9	9	9	2.53095e+06	1.99219e+06	5.09784e+06	1.03252e+06	6.77021e+06	1.09182	387194	18.5627	up
M383T251	N-Acetyllactosamine	9	9	9	9	9	2.42947e+06	1.77462e+06	3.20679e+06	3.56759e+06	4.06827e+06	1.09474	334372	18.3511	up
M401T354_3	Galactinol	9	9	9	9	9	1.30238e+06	1.78928e+06	2.30782e+06	1.53654e+06	2.44675e+06	1.09449	208506	17.6697	up
M383T340	Adenosine 3',5'-cyclic phosphate (cAMP)	9	9	9	9	9	1.03819e+06	898828	1.27873e+06	1.2198e+06	1.20957e+06	1.09499	125447	16.9367	up
M157T179_2	Allantoin	9	9	9	9	9	552970	825653	1.07102e+06	1.21951e+06	1.29e+06	1.09434	110203	16.7498	up
M239T380_2	D-Mannose	9	9	9	9	9	495736	602192	822495	762407	773181	1.09474	76800.3	16.2288	up
M255T44	Palmitic acid	9	9	9	9	9	716549	725590	555328	575235	446074	1.09452	67083.9	16.0337	up
M146T386	L-Glutamate	9	9	9	9	9	326746	363698	398274	447036	487207	1.0949	44954.7	15.4562	up
M673T371	Naringenin	9	9	9	9	9	320295	250081	399913	510315	503931	1.09467	44100.8	15.4285	up
M541T251	S-Methyl-5'-thioadenosine	9	9	9	9	9	284789	273911	341189	404509	500239	1.09474	40103	15.2914	up
M894T405	Nicotinamide	9	9	9	9	9	55921	151816	236865	960859	340822	1.08657	38806.3	15.244	up
M892T409	MG(16:0)	9	9	9	9	9	26170.7	70555.4	180290	568190	207159	1.08317	23385.9	14.5134	up
M161T378_2	3-Hydorxy-3-methylglutaric acid	9	9	9	9	9	155556	169218	236044	231242	243240	1.09475	23006.7	14.4898	up
M177T106	D-Glucono-1,5-lactone	9	9	9	9	9	186590	139552	158910	194437	223424	1.09495	20064.7	14.2924	up
M291T255_1	Methoxyacetic acid	9	9	9	9	9	145480	185951	202971	169373	170890	1.09473	19437	14.2465	up
M721T340	Pectin (Galacturonic acid)	9	9	9	9	9	119997	89604.3	186603	205815	213871	1.09416	18130.9	14.1462	up
M895T406	Triflupromazine	9	9	9	9	9	35601.6	72026.9	120236	421129	157344	1.08762	17918.6	14.1292	up
M295T47	L-Arabinono-1,4-lactone	9	9	9	9	9	155679	219720	87938.4	99335	67689.2	1.09222	14008.1	13.774	up
M527T254	Homovanillic acid	9	9	9	9	9	111715	119497	121821	125351	132825	1.09496	13582.4	13.7295	up
M277T44	alpha-Linolenic acid	9	9	9	9	9	121074	139435	107604	136056	87920.9	1.09452	13157.5	13.6836	up
M209T278	D-Lyxose	9	9	9	9	9	98364.9	65349.1	122982	80596.9	190733	1.0936	12400.6	13.5981	up
M699T340	Stearoylcarnitine	9	9	9	9	9	79877	53413.1	99876	143636	130970	1.09402	11283.8	13.462	up
M503T414	Raffinose	9	9	9	9	9	39847.2	93507.4	113064	64278.3	92643.6	1.09279	8963.12	13.1298	up
M255T262	D-gluconate	9	9	9	9	9	30601.9	82710.3	58895.6	94471.2	100431	1.09233	8158	12.994	up
M587T255	N-Acetyl-L-tyrosine	9	9	9	9	9	62139.4	71715.5	70745.1	65233	65766.8	1.09484	7457.77	12.8645	up
M338T386	5'-Phosphoribosyl-5-amino-4-imidazolecarboxamide (AICAR)	9	9	9	9	9	37556	43087.3	73025.5	39544.5	54445.6	1.09401	5503.53	12.4261	up
M472T215	Folinic acid	9	9	9	9	9	24501.9	9267.77	99925.9	86958.1	9472.37	1.07859	5113.91	12.3202	up
M185T223	Lisinopril	9	9	9	9	9	42939.8	18058.9	61194.7	39340.4	49471.2	1.09296	4689	12.1951	up
M558T214	Phenylacetylglycine	9	9	9	9	9	13954	17341.1	18644.4	14815	31621.5	1.0934	2141.69	11.0645	up
M311T41	Arachidic acid	9	9	9	9	9	21282	24389.1	16159.8	11816.2	11147.1	1.09248	1884.32	10.8798	up
M949T437	Lauroyl-CoA	9	9	9	9	9	5302.06	3968.86	33268.4	19030.5	8278.56	1.08225	1552.19	10.6001	up
M195T242	Prolyl-Aspartate	2841.9	1915.64	1169.96	1133.93	1799.54	9	9	9	9	9	1.09053	0.00507845	-7.6214	down
M204T92	Glycyl-Lysine	3965.43	1860.23	2116.82	1994.8	2194.75	9	9	9	9	9	1.09277	0.00370919	-8.07468	down
M232T181	N-(omega)-Hydroxyarginine	524.403	1976.53	1986.45	2094.73	5693.53	9	9	9	9	9	1.0738	0.00366579	-8.09166	down
M271T70	Apigenin	2324.4	3417.26	3584.77	1981.7	3699.75	9	9	9	9	9	1.09296	0.00299842	-8.38158	down
M197T136	Homoveratric acid	3607.58	4619.96	3012.05	1855.42	2724.85	9	9	9	9	9	1.09179	0.00284453	-8.4576	down
M167T171	Atrolactic acid	4595.24	4289.16	2646.93	2089.31	4155.17	9	9	9	9	9	1.09213	0.00253153	-8.62578	down
M277T216	Pantetheine	4677.23	3446.45	4029.09	2752.48	4105.9	9	9	9	9	9	1.09432	0.00236703	-8.7227	down
M629T226	Arginyl-Glutamate	2188.83	4174.65	3154.33	3809.28	7042.36	9	9	9	9	9	1.0907	0.00220919	-8.82227	down
M303T44	Eicosapentaenoic acid	6040.21	6851.07	1627.81	1614.06	4384.21	9	9	9	9	9	1.08275	0.00219327	-8.8327	down
M354T215	Prunasin	6012.73	11110.8	1229.56	1171.99	2970.56	9	9	9	9	9	1.07017	0.00200038	-8.96551	down
M287T36	Arachidonic Acid (peroxide free)	5808.41	7116.01	5011.26	2478.39	3147.95	9	9	9	9	9	1.09031	0.00190985	-9.03232	down
M279T33_2	3-Deoxy-2-keto-6-phosphogluconic acid	7379.22	3889.87	3904.9	3693.66	5852.61	9	9	9	9	9	1.09337	0.00182037	-9.10155	down
M505T49_1	Deoxyinosine	3885.76	2439.74	10020.7	5330.3	5845	9	9	9	9	9	1.08974	0.00163509	-9.25642	down
M273T49	Phenyl acetate	3830.87	7091.69	7884.26	3394.03	8038.79	9	9	9	9	9	1.09143	0.00148811	-9.3923	down
M801T133	PC(16:0/16:0)	7198.9	6475.14	5700.61	4443.5	6687.29	9	9	9	9	9	1.09438	0.00147515	-9.40493	down
M323T173	3-Methylphenylacetic acid	8881.25	5917.45	5289.22	6733.33	6947.78	9	9	9	9	9	1.09438	0.00133258	-9.55156	down
M247T31	Pyridoxal 5'-phosphate	10661.7	5419.45	4657.32	4424.62	8694.97	9	9	9	9	9	1.09238	0.00132908	-9.55536	down
M487T206	Agomelatine	14721.8	12961.4	3879.32	4183.08	5634.77	9	9	9	9	9	1.08689	0.00108747	-9.8448	down
M167T318	Uric acid	3686.39	13248.9	5377.48	7783.7	13744.4	9	9	9	9	9	1.08838	0.00102644	-9.92814	down
M269T35	Retinol (Vitamin A)	2084.08	3473.44	14672.2	21621.5	3626.79	9	9	9	9	9	1.07387	0.000989489	-9.98103	down
M89T418	Oxalate	9860.34	9261.38	11570.2	2308.02	13572.8	9	9	9	9	9	1.08618	0.000966231	-10.0153	down
M684T141	Glycogen	13582	6679.79	5944.48	10601	11686.5	9	9	9	9	9	1.09298	0.000927953	-10.0737	down
M187T45	Barbituric acid	3107.28	6127	8249.01	7644.08	25170.6	9	9	9	9	9	1.08481	0.000894668	-10.1264	down
M382T167	Harman	15932.4	7864.31	7469.62	11283.3	15128	9	9	9	9	9	1.09327	0.000780198	-10.3239	down
M244T409	Arginyl-Serine	3776.79	7309.11	22285.7	10676.3	13930.8	9	9	9	9	9	1.08722	0.000776147	-10.3314	down
M116T290_2	L-Valine	15628.4	10550.3	7895.13	14096.4	13498.2	9	9	9	9	9	1.09382	0.000729709	-10.4204	down
M595T230	Kaempferol 3-O-rutinoside	7444.07	13601.6	22121.2	11688	10991	9	9	9	9	9	1.09219	0.000683414	-10.515	down
M137T279	4-Hydroxybenzoate	9872.01	22244.6	8035.44	10480.9	17755.9	9	9	9	9	9	1.09159	0.000658002	-10.5696	down
M130T299	2-Pyrrolidineacetic acid	13159.9	12473.8	13529.2	14592.7	15855.7	9	9	9	9	9	1.09494	0.000646448	-10.5952	down
M259T395	L-Saccharopine	11937.9	16223.1	14483.7	12920.7	16811.2	9	9	9	9	9	1.0946	0.000621747	-10.6514	down
M341T47_1	Matairesinol	26346.2	27905.4	9253.95	4679.06	5577.32	9	9	9	9	9	1.08232	0.00061007	-10.6787	down
M138T215	Tyramine	11896.2	13039	17046.2	18135.3	18229	9	9	9	9	9	1.09444	0.000574377	-10.7657	down
M539T151	Acetomenaphthone	18041.2	17938.2	17029.3	13737	16515.3	9	9	9	9	9	1.0948	0.000540469	-10.8535	down
M217T358	N-a-Acetyl-L-arginine	13333.2	17189.7	16730.1	16128.2	26428.5	9	9	9	9	9	1.09417	0.000501059	-10.9627	down
M209T428	D-Galactarate	26435.6	19068.2	21376	20954.8	21834.9	9	9	9	9	9	1.09492	0.000410323	-11.251	down
M158T176	Methylacetoacetic acid	42953.3	22939.1	17742	17517.2	17825.2	9	9	9	9	9	1.09294	0.000378225	-11.3685	down
M417T386	3-Indolepropionic acid	27631.6	20517.9	22216.1	34019.9	28950.7	9	9	9	9	9	1.09452	0.000337493	-11.5329	down
M110T72	Imidazole	75028.1	17584.6	1293.84	19107.6	21085.8	9	9	9	9	9	1.06146	0.000335571	-11.5411	down
M173T401	Arecoline	24579.8	26819	34405.3	27569.3	28435.9	9	9	9	9	9	1.0948	0.000317327	-11.6217	down
M524T179	LysoPC(18:0)	25575.4	44139.3	33436.3	14903.1	35098.6	9	9	9	9	9	1.09263	0.000293824	-11.7328	down
M156T435	L-Histidine	30652.8	20898.4	35976.7	36647.3	32568.8	9	9	9	9	9	1.09454	0.000287092	-11.7662	down
M191T288	Alanyl-Glycine	44953.1	22763.2	35137.4	37108.2	28279.3	9	9	9	9	9	1.09431	0.000267473	-11.8683	down
M129T429	Mesaconic acid	31288.1	37179.3	41206.6	27634.8	36667.2	9	9	9	9	9	1.09469	0.000258656	-11.9167	down
M367T342_2	Thiamine monophosphate	31006.1	30190.1	41105.5	35459.1	37888.4	9	9	9	9	9	1.09487	0.000256192	-11.9305	down
M152T254	2-Hydroxyadenine	40771.6	27040.3	36824.5	37346.2	35537.5	9	9	9	9	9	1.09487	0.000253493	-11.9458	down
M291T426	Naproxen	29329.4	30305	42861.7	39030.9	43191.8	9	9	9	9	9	1.09467	0.000243614	-12.0031	down
M182T291	L-Tyrosine	63896.3	36429	25406.2	38310.3	37158.3	9	9	9	9	9	1.09371	0.000223658	-12.1264	down
M127T255	1,2,3-Trihydroxybenzene	70059.1	56497.4	28874.1	62333.2	48719.1	9	9	9	9	9	1.09344	0.000168866	-12.5318	down
M193T226	Scopoletin	76568.8	46135.4	46201.3	55408.7	55069.7	9	9	9	9	9	1.09464	0.000161069	-12.6	down
M146T346	4-Guanidinobutyric acid	49176.5	45371.2	56801.5	55471.1	73411	9	9	9	9	9	1.09481	0.000160582	-12.6044	down
M170T107	Pyridoxine	90544.6	48018.7	41974.1	89988	64654.4	9	9	9	9	9	1.09371	0.000134256	-12.8627	down
M203T476	NG,NG-dimethyl-L-arginine(ADMA)	68061.8	97602	84892.1	70118.7	117175	9	9	9	9	9	1.09448	0.000102775	-13.2482	down
M135T301	Glycolate	89027.4	83174.7	94748.4	86806.6	111655	9	9	9	9	9	1.09499	9.66885e-05	-13.3363	down
M522T442	Maltotriose	42477.6	113477	137230	81667.2	96728.7	9	9	9	9	9	1.09267	9.54238e-05	-13.3553	down
M215T465	Isocitrate	55740	85472	145043	101470	92839.5	9	9	9	9	9	1.09372	9.36398e-05	-13.3825	down
M130T264	L-Norleucine	128016	69857.9	86726.7	127613	114698	9	9	9	9	9	1.0945	8.54033e-05	-13.5153	down
M173T429	cis-Aconitate	110067	108221	109327	115269	127608	9	9	9	9	9	1.09499	7.88792e-05	-13.63	down
M333T426_2	Nicotinamide ribotide	89787.3	223161	185578	138177	177441	9	9	9	9	9	1.09361	5.52728e-05	-14.1431	down
M189T486	L-Targinine	148849	167990	148999	159340	264500	9	9	9	9	9	1.0946	5.05801e-05	-14.2711	down
M673T49_2	PA(16:0/18:1(9Z))	90202.5	258187	278956	148781	147501	9	9	9	9	9	1.0927	4.87209e-05	-14.3251	down
M237T356	2-Dehydro-3-deoxy-D-gluconate	154438	154902	241540	203322	181200	9	9	9	9	9	1.09471	4.81077e-05	-14.3434	down
M268T167	Adenosine	259928	171633	304423	153818	294913	9	9	9	9	9	1.09451	3.79839e-05	-14.6843	down
M189T510	N6,N6,N6-Trimethyl-L-lysine	247532	258835	250303	310994	308657	9	9	9	9	9	1.09488	3.26958e-05	-14.9005	down
M173T494	L-Arginine	290744	166815	253075	342951	343948	9	9	9	9	9	1.09453	3.21996e-05	-14.9226	down
M138T278	Anthranilic acid (Vitamin L1)	334750	423025	375675	389282	358456	9	9	9	9	9	1.0948	2.3921e-05	-15.3514	down
M141T342_2	2-Oxoadipic acid	425205	383345	448689	410779	427666	9	9	9	9	9	1.09501	2.14727e-05	-15.5071	down
M252T370	Indole	585153	505334	659564	448099	591355	9	9	9	9	9	1.09495	1.61319e-05	-15.9197	down
M671T49	PA(16:0/18:2(9Z,12Z))	449693	912867	891653	506179	731995	9	9	9	9	9	1.09413	1.28852e-05	-16.2439	down
M748T47_1	PG(16:0/18:1(9Z))	866878	957400	1.37618e+06	707112	956953	9	9	9	9	9	1.09466	9.25066e-06	-16.722	down
M116T301	D-Proline	1.09099e+06	1.03952e+06	1.44872e+06	1.2044e+06	1.12813e+06	9	9	9	9	9	1.09491	7.61194e-06	-17.0033	down
M175T494	DL-Arginine	2.06829e+06	1.78018e+06	1.96072e+06	1.93619e+06	2.23577e+06	9	9	9	9	9	1.09503	4.5085e-06	-17.7589	down
