# Supplementary material for: Transcriptomic and metabolomic analyses of Lycium ruthenicum and Lycium barbarum fruits during ripening
Source: Sci Rep. 2020 Mar 9;10:4354. doi: 10.1038/s41598-020-61064-5 (PMC7062791; doi:10.1038/s41598-020-61064-5)
Supplement: Supplementary file 6 — Supplementary Dataset S4. [file 41598_2020_61064_MOESM6_ESM.xlsx]

## Sheet: S1
Transcriptomic and metabolomic analyses of Lycium ruthenicum and L. barbarum fruits during ripening
Jianhua Zhao, Haoxia Li, Yue Yin, Wei An, Xiaoya Qin, Yajun Wang, Yanlong Li, Yunfang Fan, Youlong Cao
Supplementary Dataset S4. Transcriptomic data, individual genes: interspecific pairwise comparisons of the five studied developmental stages (S1-S5).
Lycium ruthenicum samples are referred to as B (black wolfberry), and L. barbarum samples as R (red wolfberry).
gene	sampleA	sampleB	baseMeanA	baseMeanB	baseMean	log2FoldChange	lfcSE	stat	pvalue	padj
TRINITY_DN95128_c2_g1	B1	R1	1595.83	0	797.914	13.7017	1.20207	11.3984	4.26091e-30	3.683e-28
TRINITY_DN77127_c1_g3	B1	R1	1328.77	0	664.387	13.4371	1.90874	7.03975	1.9258e-12	3.06168e-11
TRINITY_DN73733_c4_g1	B1	R1	1090.61	0	545.307	13.1519	1.19321	11.0223	2.98405e-28	2.23252e-26
TRINITY_DN74949_c3_g2	B1	R1	1081.86	0	540.929	13.1403	1.19177	11.0258	2.86809e-28	2.16395e-26
TRINITY_DN75124_c2_g1	B1	R1	1169.53	0.239525	584.884	12.2911	1.18888	10.3384	4.72555e-25	2.63815e-23
TRINITY_DN91107_c1_g1	B1	R1	341.903	0	170.952	11.4774	1.27603	8.99457	2.3716e-19	8.18385e-18
TRINITY_DN76347_c1_g2	B1	R1	334.148	0	167.074	11.4461	1.24032	9.22839	2.74733e-20	1.01775e-18
TRINITY_DN70778_c5_g4	B1	R1	296.495	0	148.247	11.2722	1.20451	9.35832	8.10169e-21	3.13606e-19
TRINITY_DN88554_c2_g4	B1	R1	536.403	0.19326	268.298	11.1657	1.20596	9.25879	2.0677e-20	7.80031e-19
TRINITY_DN72860_c4_g3	B1	R1	166.88	0	83.4399	10.4449	1.21182	8.61916	6.7447e-18	1.99495e-16
TRINITY_DN102018_c4_g4	B1	R1	152.906	0	76.4531	10.3189	1.21282	8.50819	1.76667e-17	5.02513e-16
TRINITY_DN96691_c2_g1	B1	R1	296.525	0.19326	148.359	10.3123	1.19985	8.59466	8.35135e-18	2.46199e-16
TRINITY_DN81419_c0_g1	B1	R1	151.005	0	75.5027	10.3	1.21067	8.5077	1.77423e-17	5.03056e-16
TRINITY_DN88527_c0_g1	B1	R1	121.795	0	60.8977	9.99239	1.25962	7.93288	2.14117e-15	4.85059e-14
TRINITY_DN90849_c2_g1	B1	R1	117.399	0	58.6995	9.93384	1.23326	8.05493	7.95236e-16	1.87798e-14
TRINITY_DN66418_c4_g3	B1	R1	110.487	0	55.2436	9.85203	1.30529	7.54776	4.42814e-14	8.4965e-13
TRINITY_DN51962_c0_g1	B1	R1	108.909	0	54.4543	9.83106	1.23611	7.95323	1.81706e-15	4.1694e-14
TRINITY_DN74961_c3_g1	B1	R1	104.885	0	52.4424	9.77243	1.23739	7.89762	2.84272e-15	6.26453e-14
TRINITY_DN76032_c0_g6	B1	R1	202.108	0.19326	101.151	9.7581	1.20546	8.09492	5.73042e-16	1.37886e-14
TRINITY_DN59629_c0_g1	B1	R1	98.656	0	49.328	9.68426	1.23029	7.87154	3.5029e-15	7.62502e-14
TRINITY_DN79435_c2_g4	B1	R1	97.0733	0	48.5367	9.66005	1.23284	7.83564	4.66476e-15	9.99735e-14
TRINITY_DN90167_c3_g3	B1	R1	90.4722	0	45.2361	9.55909	1.2494	7.65092	1.9954e-14	3.93904e-13
TRINITY_DN71624_c0_g2	B1	R1	172.413	0.239525	86.3262	9.52746	1.23212	7.73256	1.05401e-14	2.1327e-13
TRINITY_DN61047_c0_g1	B1	R1	87.1693	0	43.5846	9.50824	1.2292	7.7353	1.03163e-14	2.10175e-13
TRINITY_DN100219_c3_g1	B1	R1	79.3307	0	39.6654	9.37482	1.26251	7.42556	1.12304e-13	2.04466e-12
TRINITY_DN96393_c7_g1	B1	R1	77.8981	0	38.9491	9.34492	1.28851	7.25247	4.09229e-13	7.01998e-12
TRINITY_DN60261_c0_g1	B1	R1	75.3378	0	37.6689	9.29741	1.24843	7.44728	9.52837e-14	1.75271e-12
TRINITY_DN84687_c1_g1	B1	R1	146.278	0.22104	73.2494	9.29264	1.21057	7.67628	1.63773e-14	3.2619e-13
TRINITY_DN70798_c4_g2	B1	R1	74.5061	0	37.2531	9.28244	1.23877	7.49326	6.71852e-14	1.27537e-12
TRINITY_DN88009_c0_g5	B1	R1	73.4551	0	36.7276	9.25878	1.23803	7.47863	7.51018e-14	1.40764e-12
TRINITY_DN82193_c2_g1	B1	R1	63.9686	0	31.9843	9.06272	1.25972	7.19425	6.28062e-13	1.05702e-11
TRINITY_DN76234_c0_g1	B1	R1	63.9781	0	31.9891	9.05914	1.24615	7.26969	3.60314e-13	6.22888e-12
TRINITY_DN98030_c2_g1	B1	R1	63.0715	0	31.5357	9.04357	1.26288	7.16107	8.00517e-13	1.34472e-11
TRINITY_DN72264_c1_g5	B1	R1	62.5424	0	31.2712	9.02634	1.25437	7.19592	6.20396e-13	1.04808e-11
TRINITY_DN75845_c1_g2	B1	R1	60.9063	0	30.4532	8.99203	1.27534	7.0507	1.78015e-12	2.85561e-11
TRINITY_DN88532_c0_g5	B1	R1	60.4824	0	30.2412	8.98196	1.25453	7.15962	8.0899e-13	1.35384e-11
TRINITY_DN94210_c1_g3	B1	R1	58.6915	0	29.3457	8.93721	2.54273	3.51481	0.000440071	0.00162167
TRINITY_DN82314_c0_g1	B1	R1	58.2324	0	29.1162	8.92647	1.26153	7.07591	1.48473e-12	2.41462e-11
TRINITY_DN75755_c0_g2	B1	R1	57.5453	0	28.7727	8.90593	1.25822	7.07817	1.46066e-12	2.38173e-11
TRINITY_DN57765_c0_g1	B1	R1	57.1363	0	28.5681	8.90102	1.27383	6.98762	2.79595e-12	4.35942e-11
TRINITY_DN90167_c3_g1	B1	R1	56.0331	0	28.0166	8.87138	1.29039	6.87496	6.20058e-12	9.27795e-11
TRINITY_DN61592_c0_g1	B1	R1	108.832	0.22104	54.5266	8.86891	1.25658	7.05795	1.68975e-12	2.72041e-11
TRINITY_DN74784_c6_g2	B1	R1	1062	2.51457	532.257	8.78844	0.517842	16.9713	1.33959e-64	8.51885e-62
TRINITY_DN76835_c2_g2	B1	R1	52.4223	0	26.2111	8.77111	1.32123	6.63857	3.16738e-11	4.29865e-10
TRINITY_DN83467_c3_g2	B1	R1	188.205	0.442081	94.3238	8.7635	1.05394	8.31499	9.17602e-17	2.42416e-15
TRINITY_DN66674_c2_g2	B1	R1	560.227	1.31695	280.772	8.75258	0.626721	13.9657	2.52533e-44	4.99623e-42
TRINITY_DN86977_c1_g2	B1	R1	50.5657	0	25.2828	8.72449	1.43779	6.06799	1.29521e-09	1.35822e-08
TRINITY_DN90421_c2_g1	B1	R1	49.5613	0	24.7807	8.69468	1.28515	6.76552	1.32835e-11	1.90133e-10
TRINITY_DN94210_c1_g6	B1	R1	49.3724	0	24.6862	8.68795	2.55762	3.39689	0.000681552	0.00239174
TRINITY_DN70861_c2_g2	B1	R1	48.1666	0	24.0833	8.65504	1.29317	6.69289	2.18802e-11	3.04374e-10
TRINITY_DN66375_c0_g2	B1	R1	91.455	0.239525	45.8472	8.61484	1.22473	7.0341	2.00555e-12	3.17712e-11
TRINITY_DN95466_c4_g1	B1	R1	46.7309	0	23.3654	8.61081	1.3155	6.54567	5.92277e-11	7.59804e-10
TRINITY_DN96196_c2_g2	B1	R1	46.7307	0	23.3653	8.60653	1.26519	6.80257	1.02769e-11	1.49015e-10
TRINITY_DN102137_c2_g3	B1	R1	46.3474	0	23.1737	8.59834	1.32889	6.47032	9.77978e-11	1.22117e-09
TRINITY_DN69210_c4_g2	B1	R1	46.2889	0	23.1444	8.59765	1.28304	6.70102	2.06967e-11	2.88361e-10
TRINITY_DN101516_c2_g2	B1	R1	46.1663	0	23.0831	8.58932	1.26524	6.78871	1.13139e-11	1.63518e-10
TRINITY_DN63019_c0_g1	B1	R1	46.0293	0	23.0146	8.5883	1.2931	6.64162	3.10249e-11	4.22993e-10
TRINITY_DN79462_c0_g2	B1	R1	163.142	0.386519	81.7643	8.56943	1.08094	7.92778	2.23106e-15	5.02864e-14
TRINITY_DN100977_c4_g3	B1	R1	44.5786	0	22.2893	8.53487	1.30447	6.54276	6.03924e-11	7.72519e-10
TRINITY_DN66974_c1_g5	B1	R1	42.5857	0	21.2928	8.47822	1.3031	6.50617	7.70907e-11	9.76467e-10
TRINITY_DN90392_c1_g3	B1	R1	41.9133	0	20.9567	8.45421	1.28967	6.55531	5.55262e-11	7.15413e-10
TRINITY_DN68281_c1_g1	B1	R1	40.9034	0	20.4517	8.41625	1.27817	6.58461	4.56088e-11	5.92781e-10
TRINITY_DN96900_c1_g1	B1	R1	146.163	0.47905	73.3212	8.36511	1.29564	6.45633	1.07273e-10	1.33574e-09
TRINITY_DN84387_c4_g4	B1	R1	36.7038	0	18.3519	8.25486	1.30876	6.30738	2.83803e-10	3.28997e-09
TRINITY_DN67723_c2_g1	B1	R1	35.8215	0	17.9107	8.22565	1.28973	6.37781	1.79636e-10	2.12956e-09
TRINITY_DN95814_c1_g2	B1	R1	35.4986	0	17.7493	8.21463	1.30371	6.30097	2.95789e-10	3.39795e-09
TRINITY_DN74139_c0_g1	B1	R1	710.026	2.46831	356.247	8.21204	0.526901	15.5855	9.12805e-55	3.40924e-52
TRINITY_DN75475_c1_g1	B1	R1	34.7968	0	17.3984	8.17862	1.39009	5.88354	4.01583e-09	3.88619e-08
TRINITY_DN71922_c9_g1	B1	R1	34.5507	0	17.2753	8.17544	1.3037	6.27093	3.58891e-10	4.06514e-09
TRINITY_DN93458_c1_g1	B1	R1	124.264	0.47905	62.3716	8.15852	1.07027	7.62286	2.48123e-14	4.83379e-13
TRINITY_DN66516_c1_g1	B1	R1	33.3272	0	16.6636	8.12466	1.32321	6.1401	8.24691e-10	8.89967e-09
TRINITY_DN71189_c1_g1	B1	R1	32.6499	0	16.3249	8.08922	1.30151	6.21527	5.12376e-10	5.69223e-09
TRINITY_DN67080_c2_g2	B1	R1	32.2942	0	16.1471	8.07229	1.31325	6.14683	7.90486e-10	8.56168e-09
TRINITY_DN70053_c2_g2	B1	R1	31.8684	0	15.9342	8.05678	1.31646	6.12004	9.35517e-10	9.93903e-09
TRINITY_DN91155_c2_g1	B1	R1	31.6874	0	15.8437	8.04999	1.30848	6.15219	7.64225e-10	8.31772e-09
TRINITY_DN63067_c0_g1	B1	R1	30.5781	0	15.289	7.99944	1.32073	6.05684	1.38818e-09	1.44381e-08
TRINITY_DN96970_c0_g2	B1	R1	58.9325	0.22104	29.5768	7.98318	1.25192	6.37675	1.80886e-10	2.14152e-09
TRINITY_DN71730_c2_g9	B1	R1	591.364	2.31912	296.841	7.97968	2.04052	3.9106	9.20654e-05	0.000402583
TRINITY_DN71189_c1_g2	B1	R1	109.523	0.460566	54.9917	7.97943	1.06549	7.489	6.94015e-14	1.31464e-12
TRINITY_DN86020_c0_g4	B1	R1	30.0052	0	15.0026	7.96445	1.32381	6.01629	1.78463e-09	1.81584e-08
TRINITY_DN85232_c0_g1	B1	R1	378.828	1.59344	190.211	7.96025	0.591121	13.4664	2.46734e-41	4.14467e-39
TRINITY_DN91961_c0_g3	B1	R1	57.9086	0.19326	29.0509	7.95222	1.65366	4.80887	1.51789e-06	9.41729e-06
TRINITY_DN77350_c2_g1	B1	R1	29.6642	0	14.8321	7.95101	1.32678	5.9927	2.06384e-09	2.08327e-08
TRINITY_DN75780_c2_g1	B1	R1	27.1177	0	13.5588	7.82151	1.32035	5.9238	3.14584e-09	3.09816e-08
TRINITY_DN69895_c1_g2	B1	R1	51.343	0.19326	25.7681	7.78495	1.26927	6.13339	8.60267e-10	9.23879e-09
TRINITY_DN67337_c1_g3	B1	R1	26.2839	0	13.1419	7.77504	1.34018	5.80147	6.57363e-09	6.14114e-08
TRINITY_DN79055_c0_g1	B1	R1	26.2449	0	13.1224	7.77299	1.34463	5.78078	7.43537e-09	6.90272e-08
TRINITY_DN66418_c4_g2	B1	R1	939.786	4.40222	472.094	7.7412	1.07513	7.20022	6.01153e-13	1.0175e-11
TRINITY_DN70841_c5_g2	B1	R1	317.376	1.45465	159.415	7.73298	0.792978	9.75183	1.81179e-22	7.94601e-21
TRINITY_DN85651_c1_g1	B1	R1	48.7568	0.239525	24.4982	7.70826	1.32366	5.82342	5.76547e-09	5.44327e-08
TRINITY_DN86150_c1_g1	B1	R1	24.5906	0	12.2953	7.6805	1.33501	5.75315	8.75945e-09	8.06467e-08
TRINITY_DN82866_c1_g5	B1	R1	24.4327	0	12.2163	7.6761	1.42297	5.39441	6.87482e-08	5.3974e-07
TRINITY_DN99576_c1_g4	B1	R1	24.3173	0	12.1586	7.67083	1.67727	4.57341	4.79859e-06	2.72287e-05
TRINITY_DN89209_c1_g1	B1	R1	24.2789	0	12.1394	7.66499	1.43648	5.33594	9.5051e-08	7.2452e-07
TRINITY_DN67425_c2_g5	B1	R1	23.9475	0	11.9738	7.64023	1.42895	5.34674	8.95524e-08	6.87315e-07
TRINITY_DN80800_c3_g6	B1	R1	23.7145	0	11.8572	7.63167	1.42628	5.35076	8.75877e-08	6.72815e-07
TRINITY_DN79433_c1_g3	B1	R1	212.778	1.15136	106.965	7.61383	0.693474	10.9793	4.80815e-28	3.56725e-26
TRINITY_DN65929_c1_g3	B1	R1	23.2165	0	11.6083	7.59246	1.72577	4.39947	1.08515e-05	5.76094e-05
TRINITY_DN92900_c3_g1	B1	R1	82.8097	0.386519	41.5981	7.59005	1.09266	6.94639	3.74757e-12	5.76201e-11
TRINITY_DN70959_c0_g1	B1	R1	22.912	0	11.456	7.58507	1.39624	5.4325	5.55685e-08	4.44898e-07
TRINITY_DN100298_c2_g3	B1	R1	22.8973	0	11.4487	7.57934	1.38821	5.45978	4.7673e-08	3.87256e-07
TRINITY_DN86111_c3_g1	B1	R1	341.858	1.86075	171.859	7.5495	1.23152	6.13022	8.7759e-10	9.40214e-09
TRINITY_DN58878_c0_g1	B1	R1	22.5006	0	11.2503	7.54815	1.37916	5.473	4.42475e-08	3.6274e-07
TRINITY_DN102016_c4_g1	B1	R1	247.934	1.33543	124.635	7.54585	1.61956	4.65921	3.17426e-06	1.85436e-05
TRINITY_DN77389_c0_g1	B1	R1	117.047	0.718575	58.8827	7.48036	0.906931	8.24799	1.61075e-16	4.14467e-15
TRINITY_DN76916_c1_g2	B1	R1	38.6458	0.19326	19.4196	7.37777	1.34885	5.46969	4.5082e-08	3.68563e-07
TRINITY_DN67153_c3_g2	B1	R1	19.8643	0	9.93217	7.37557	1.38553	5.3233	1.01901e-07	7.72108e-07
TRINITY_DN67958_c3_g1	B1	R1	38.5183	0.19326	19.3558	7.36688	1.29478	5.68969	1.27269e-08	1.14452e-07
TRINITY_DN68617_c4_g1	B1	R1	19.613	0	9.80652	7.35376	1.37282	5.35667	8.477e-08	6.53993e-07
TRINITY_DN76709_c0_g2	B1	R1	19.4711	0	9.73555	7.3454	1.39629	5.26065	1.43551e-07	1.05797e-06
TRINITY_DN98422_c0_g1	B1	R1	19.199	0	9.59952	7.3316	1.48694	4.93067	8.1948e-07	5.32931e-06
TRINITY_DN68823_c0_g1	B1	R1	18.8496	0	9.4248	7.30024	1.38792	5.25985	1.44176e-07	1.0617e-06
TRINITY_DN80917_c2_g2	B1	R1	18.579	0	9.28949	7.28197	1.72039	4.23275	2.30852e-05	0.000114948
TRINITY_DN80011_c1_g2	B1	R1	35.6853	0.239525	17.9624	7.26294	1.49134	4.87009	1.11548e-06	7.07343e-06
TRINITY_DN73129_c0_g2	B1	R1	18.2379	0	9.11893	7.25416	1.40276	5.17134	2.32418e-07	1.65936e-06
TRINITY_DN97819_c1_g1	B1	R1	18.1808	0	9.0904	7.25032	1.40678	5.15383	2.55215e-07	1.80618e-06
TRINITY_DN72221_c2_g1	B1	R1	17.6832	0	8.84159	7.21031	1.42058	5.07562	3.86238e-07	2.65946e-06
TRINITY_DN99540_c2_g2	B1	R1	16.5411	0	8.27053	7.10901	1.41165	5.03595	4.75479e-07	3.21915e-06
TRINITY_DN83494_c1_g5	B1	R1	57.0706	0.386519	28.7285	7.05457	1.13134	6.23561	4.50019e-10	5.03965e-09
TRINITY_DN95099_c4_g2	B1	R1	1039.18	7.95143	523.564	7.02506	1.91007	3.67792	0.000235147	0.000930865
TRINITY_DN68626_c0_g1	B1	R1	15.4838	0	7.74191	7.00707	1.47844	4.73949	2.14254e-06	1.30027e-05
TRINITY_DN98956_c2_g2	B1	R1	15.2084	0	7.6042	6.99179	2.04881	3.41262	0.000643426	0.00227318
TRINITY_DN65276_c1_g1	B1	R1	14.7872	0	7.39359	6.94316	1.46308	4.74556	2.07926e-06	1.2636e-05
TRINITY_DN87863_c0_g3	B1	R1	28.2612	0.22104	14.2411	6.92241	1.37745	5.02552	5.02067e-07	3.38373e-06
TRINITY_DN98154_c5_g2	B1	R1	79.4719	0.718575	40.0952	6.92126	0.927424	7.46289	8.46454e-14	1.57e-12
TRINITY_DN88589_c3_g1	B1	R1	14.179	0	7.08948	6.89173	1.51517	4.54848	5.40358e-06	3.03839e-05
TRINITY_DN75521_c1_g2	B1	R1	14.1512	0	7.07558	6.8902	1.4875	4.63207	3.6202e-06	2.08883e-05
TRINITY_DN63935_c0_g1	B1	R1	99.8674	0.773039	50.3202	6.87997	0.862841	7.97362	1.5409e-15	3.57255e-14
TRINITY_DN92674_c2_g2	B1	R1	27.3835	0.19326	13.7884	6.87109	1.31883	5.21001	1.88835e-07	1.37241e-06
TRINITY_DN87711_c1_g1	B1	R1	13.9617	0	6.98086	6.85768	1.52874	4.48584	7.26286e-06	4.00379e-05
TRINITY_DN58521_c0_g1	B1	R1	13.8115	0	6.90574	6.84632	1.66404	4.11427	3.88413e-05	0.000183288
TRINITY_DN65404_c2_g1	B1	R1	98.8666	0.874866	49.8707	6.83633	0.831839	8.21833	2.06352e-16	5.21919e-15
TRINITY_DN86720_c0_g1	B1	R1	149.765	1.39089	75.5779	6.83484	0.682915	10.0083	1.40108e-23	7.00777e-22
TRINITY_DN97451_c2_g1	B1	R1	13.554	0	6.77698	6.82101	1.45221	4.69699	2.64018e-06	1.57122e-05
TRINITY_DN93137_c2_g1	B1	R1	168.859	1.53788	85.1984	6.79751	0.672224	10.112	4.88936e-24	2.54561e-22
TRINITY_DN92333_c0_g2	B1	R1	25.8782	0.22104	13.0496	6.79682	1.43935	4.72213	2.33386e-06	1.40489e-05
TRINITY_DN91041_c5_g1	B1	R1	48.2854	0.460566	24.373	6.78993	1.12661	6.02686	1.67178e-09	1.71079e-08
TRINITY_DN86272_c2_g3	B1	R1	12.9847	0	6.49237	6.76785	1.58261	4.27638	1.89956e-05	9.58174e-05
TRINITY_DN76896_c0_g1	B1	R1	24.9837	0.19326	12.5885	6.73659	1.47846	4.55651	5.20111e-06	2.93444e-05
TRINITY_DN97146_c3_g1	B1	R1	12.6108	0	6.30542	6.70904	1.61789	4.14679	3.37168e-05	0.000162084
TRINITY_DN59853_c0_g1	B1	R1	12.35	0	6.17498	6.69123	1.50169	4.4558	8.35817e-06	4.57081e-05
TRINITY_DN67017_c5_g3	B1	R1	12.3305	0	6.16523	6.68902	1.49983	4.45984	8.20204e-06	4.49317e-05
TRINITY_DN89941_c2_g4	B1	R1	12.2796	0	6.13982	6.67544	1.58536	4.21068	2.54605e-05	0.000125373
TRINITY_DN63517_c1_g6	B1	R1	12.1933	0	6.09666	6.66531	1.50602	4.42576	9.61019e-06	5.17289e-05
TRINITY_DN84197_c3_g5	B1	R1	11.7285	0	5.86424	6.61917	1.52324	4.34544	1.38996e-05	7.21145e-05
TRINITY_DN70570_c1_g3	B1	R1	11.7235	0	5.86176	6.60918	1.68037	3.93316	8.38348e-05	0.000369679
TRINITY_DN89995_c3_g4	B1	R1	11.6241	0	5.81205	6.60783	1.55816	4.24078	2.22742e-05	0.000111159
TRINITY_DN68148_c0_g2	B1	R1	11.681	0	5.84049	6.60306	2.22256	2.97093	0.00296902	0.00862897
TRINITY_DN74204_c0_g1	B1	R1	11.533	0	5.76649	6.59801	1.91354	3.44806	0.000564628	0.00202697
TRINITY_DN91850_c1_g3	B1	R1	11.4967	0	5.74835	6.58492	1.50208	4.38387	1.1659e-05	6.13148e-05
TRINITY_DN64196_c1_g1	B1	R1	11.4772	0	5.73859	6.58249	1.52327	4.3213	1.55115e-05	7.95045e-05
TRINITY_DN95343_c0_g2	B1	R1	22.3065	0.22104	11.2638	6.58127	1.40731	4.6765	2.91815e-06	1.72169e-05
TRINITY_DN64521_c0_g1	B1	R1	1413.03	15.0765	714.052	6.54645	1.38702	4.71981	2.36064e-06	1.42005e-05
TRINITY_DN81003_c1_g1	B1	R1	11.2259	0	5.61295	6.54581	1.62033	4.0398	5.34962e-05	0.000245251
TRINITY_DN75475_c1_g3	B1	R1	11.0645	0	5.53223	6.52787	1.67522	3.89673	9.7499e-05	0.000423018
TRINITY_DN66750_c0_g1	B1	R1	118.631	1.2429	59.9369	6.51978	0.67271	9.6918	3.26712e-22	1.412e-20
TRINITY_DN89437_c0_g2	B1	R1	10.9045	0	5.45223	6.51055	1.6207	4.01712	5.89137e-05	0.000268291
TRINITY_DN87965_c1_g3	B1	R1	39.3634	0.442081	19.9027	6.50328	1.27409	5.10425	3.32114e-07	2.30102e-06
TRINITY_DN70261_c0_g1	B1	R1	10.8619	0	5.43096	6.49614	1.62935	3.98695	6.69284e-05	0.000301398
TRINITY_DN101266_c4_g3	B1	R1	10.6094	0	5.30468	6.47663	1.60388	4.03809	5.38879e-05	0.000246792
TRINITY_DN92129_c3_g1	B1	R1	321.874	3.61868	162.746	6.4583	0.442498	14.5951	3.01728e-48	7.6751e-46
TRINITY_DN81761_c2_g5	B1	R1	10.482	0	5.24098	6.45188	1.52218	4.23859	2.24928e-05	0.000112187
TRINITY_DN69824_c0_g5	B1	R1	38.1348	0.47905	19.3069	6.44526	1.14234	5.64217	1.67923e-08	1.49203e-07
TRINITY_DN98632_c2_g4	B1	R1	10.3776	0	5.18879	6.44014	1.5359	4.19308	2.7519e-05	0.00013469
TRINITY_DN63517_c1_g4	B1	R1	10.1821	0	5.09105	6.41898	1.91528	3.35146	0.000803881	0.00276544
TRINITY_DN94169_c3_g3	B1	R1	37.2716	0.442081	18.8568	6.41581	1.29636	4.94909	7.456e-07	4.89173e-06
TRINITY_DN101468_c7_g5	B1	R1	130.785	1.54728	66.1661	6.40574	1.73065	3.70134	0.000214463	0.00085737
TRINITY_DN65439_c3_g2	B1	R1	1256.96	14.7779	635.87	6.40224	0.487824	13.1241	2.3965e-39	3.556e-37
TRINITY_DN93478_c2_g4	B1	R1	9.99762	0	4.99881	6.39237	1.68787	3.78724	0.000152332	0.00063493
TRINITY_DN65312_c3_g1	B1	R1	10.0692	0	5.03462	6.39141	1.57758	4.0514	5.09117e-05	0.000234975
TRINITY_DN82234_c0_g2	B1	R1	36.5326	0.460566	18.4966	6.38586	1.1505	5.55049	2.84873e-08	2.42701e-07
TRINITY_DN100724_c2_g2	B1	R1	9.9746	0	4.9873	6.38045	1.53973	4.14389	3.41468e-05	0.000163622
TRINITY_DN92512_c0_g2	B1	R1	9.83266	0	4.91633	6.36329	1.61125	3.9493	7.83798e-05	0.000347518
TRINITY_DN76406_c4_g2	B1	R1	53.1977	0.681606	26.9397	6.3492	0.956086	6.64082	3.11933e-11	4.24639e-10
TRINITY_DN89433_c5_g2	B1	R1	18.6784	0.239525	9.45897	6.32785	1.37743	4.59394	4.34944e-06	2.48225e-05
TRINITY_DN84762_c1_g1	B1	R1	9.53406	0	4.76703	6.31389	1.56852	4.02537	5.68849e-05	0.000259716
TRINITY_DN64458_c0_g2	B1	R1	9.45397	0	4.72699	6.2952	1.8331	3.43418	0.00059434	0.00212336
TRINITY_DN79724_c0_g4	B1	R1	9.20141	0	4.60071	6.27055	1.63999	3.82353	0.000131556	0.000557468
TRINITY_DN70840_c0_g1	B1	R1	201.798	2.69864	102.249	6.27025	0.496856	12.6198	1.64136e-36	2.00178e-34
TRINITY_DN94462_c2_g1	B1	R1	9.27302	0	4.63651	6.26744	1.63438	3.83475	0.000125692	0.000534912
TRINITY_DN62276_c0_g3	B1	R1	9.1541	0	4.57705	6.26422	1.65353	3.78839	0.000151627	0.000632288
TRINITY_DN7105_c0_g1	B1	R1	9.03645	0	4.51822	6.23666	1.62325	3.84208	0.000121998	0.000520188
TRINITY_DN76983_c0_g1	B1	R1	32.808	0.460566	16.6343	6.2311	1.21149	5.14335	2.69883e-07	1.89792e-06
TRINITY_DN89572_c0_g1	B1	R1	79.8896	1.11439	40.502	6.20086	0.780426	7.94547	1.93449e-15	4.41609e-14
TRINITY_DN62976_c0_g1	B1	R1	111.021	1.54718	56.2841	6.17974	0.869836	7.1045	1.20762e-12	1.98366e-11
TRINITY_DN85280_c1_g3	B1	R1	8.71835	0	4.35917	6.17922	1.63742	3.77374	0.000160815	0.000666856
TRINITY_DN60000_c0_g2	B1	R1	8.57992	0	4.28996	6.16947	1.88211	3.27796	0.00104561	0.00346965
TRINITY_DN101552_c5_g1	B1	R1	16.7303	0.239525	8.48492	6.15998	1.39286	4.42253	9.75497e-06	5.24131e-05
TRINITY_DN97995_c3_g4	B1	R1	8.48177	0	4.24089	6.14679	1.67168	3.67702	0.000235977	0.000932906
TRINITY_DN100141_c2_g2	B1	R1	8.36764	0	4.18382	6.13049	1.64154	3.73459	0.000188024	0.000765772
TRINITY_DN101331_c1_g1	B1	R1	75.2381	1.02186	38.13	6.12968	0.767642	7.98508	1.40437e-15	3.27305e-14
TRINITY_DN79031_c3_g1	B1	R1	29.9906	0.4143	15.2025	6.12236	1.15194	5.31482	1.06764e-07	8.06252e-07
TRINITY_DN63679_c9_g1	B1	R1	29.7951	0.432785	15.114	6.11281	1.18577	5.15515	2.53424e-07	1.79636e-06
TRINITY_DN69576_c1_g1	B1	R1	15.9814	0.22104	8.10123	6.09029	1.43996	4.22948	2.34234e-05	0.000116307
TRINITY_DN67342_c6_g1	B1	R1	8.18317	0	4.09159	6.0893	1.6865	3.61061	0.000305473	0.00117377
TRINITY_DN73432_c1_g1	B1	R1	8.13586	0	4.06793	6.08255	1.71263	3.55158	0.00038293	0.00143064
TRINITY_DN48806_c0_g1	B1	R1	8.11635	0	4.05818	6.07845	1.622	3.7475	0.000178604	0.000732431
TRINITY_DN62154_c0_g2	B1	R1	59.271	0.902647	30.0868	6.07557	0.956211	6.3538	2.10064e-10	2.46728e-09
TRINITY_DN70323_c4_g2	B1	R1	7.98416	0	3.99208	6.05955	1.77757	3.40889	0.000652268	0.00229895
TRINITY_DN61371_c0_g1	B1	R1	7.72312	0	3.86156	6.00378	1.68953	3.55351	0.00038012	0.00142074
TRINITY_DN99576_c1_g1	B1	R1	284.525	4.5408	144.533	6.0035	0.578531	10.3771	3.1504e-25	1.79795e-23
TRINITY_DN77528_c1_g1	B1	R1	27.0654	0.386519	13.7259	5.98777	1.22099	4.90403	9.38923e-07	6.03991e-06
TRINITY_DN88550_c2_g1	B1	R1	26.6806	0.386519	13.5336	5.973	1.20345	4.96323	6.93316e-07	4.56904e-06
TRINITY_DN89851_c0_g4	B1	R1	26.8288	0.442081	13.6354	5.9462	1.18947	4.99902	5.76226e-07	3.84568e-06
TRINITY_DN89418_c0_g1	B1	R1	7.41477	0	3.70739	5.94101	1.84358	3.22253	0.00127063	0.00410912
TRINITY_DN76709_c0_g1	B1	R1	460.213	7.53134	233.872	5.90829	0.408382	14.4676	1.9423e-47	4.80341e-45
TRINITY_DN83897_c0_g3	B1	R1	7.11138	0	3.55569	5.88751	1.67751	3.50968	0.000448651	0.00164783
TRINITY_DN88487_c0_g1	B1	R1	39.0841	0.718575	19.9014	5.88588	1.00147	5.87722	4.17221e-09	4.02877e-08
TRINITY_DN94308_c2_g6	B1	R1	7.09188	0	3.54594	5.88477	1.87699	3.13522	0.00171725	0.00534382
TRINITY_DN78655_c3_g2	B1	R1	7.05431	0	3.52716	5.87784	1.67431	3.5106	0.000447089	0.00164413
TRINITY_DN90849_c2_g2	B1	R1	63.6357	1.14217	32.389	5.86573	0.760171	7.71633	1.19724e-14	2.41154e-13
TRINITY_DN81861_c0_g2	B1	R1	6.94993	0	3.47497	5.8604	1.68042	3.48747	0.000487609	0.00177263
TRINITY_DN87034_c0_g1	B1	R1	75.028	1.28917	38.1586	5.85473	0.685744	8.53778	1.3683e-17	3.92966e-16
TRINITY_DN88632_c1_g3	B1	R1	36.968	0.626045	18.797	5.85014	1.30421	4.48559	7.27134e-06	4.00599e-05
TRINITY_DN92035_c1_g1	B1	R1	6.86506	0	3.43253	5.84489	1.88238	3.10505	0.00190247	0.00582653
TRINITY_DN95146_c1_g3	B1	R1	6.8553	0	3.42765	5.84399	1.7504	3.33866	0.000841835	0.0028749
TRINITY_DN74395_c0_g5	B1	R1	124.176	2.18252	63.1794	5.83809	0.566265	10.3098	6.36251e-25	3.49663e-23
TRINITY_DN66512_c2_g1	B1	R1	6.80799	0	3.40399	5.83451	1.86858	3.12244	0.0017936	0.00552757
TRINITY_DN90785_c1_g1	B1	R1	13.3548	0.22104	6.78791	5.82964	1.71331	3.40256	0.000667565	0.00234822
TRINITY_DN81847_c2_g3	B1	R1	24.8516	0.47905	12.6653	5.82319	1.20027	4.85157	1.22488e-06	7.74513e-06
TRINITY_DN64653_c6_g1	B1	R1	6.73142	0	3.36571	5.82052	1.82055	3.19712	0.00138806	0.00443891
TRINITY_DN77826_c5_g3	B1	R1	6.75571	0	3.37786	5.80864	1.7808	3.26181	0.00110703	0.00364764
TRINITY_DN83924_c2_g1	B1	R1	23.7591	0.4143	12.0867	5.8025	1.32368	4.38362	1.16723e-05	6.13148e-05
TRINITY_DN65781_c1_g1	B1	R1	6.63679	0	3.3184	5.80218	1.90091	3.05232	0.00227081	0.00683239
TRINITY_DN83052_c4_g4	B1	R1	6.65133	0	3.32567	5.7892	1.74067	3.32584	0.000881536	0.00299325
TRINITY_DN74863_c3_g1	B1	R1	818.051	14.898	416.475	5.77073	0.343181	16.8154	1.88166e-63	1.11683e-60
TRINITY_DN70037_c5_g1	B1	R1	23.6523	0.442081	12.0472	5.75509	1.36111	4.22824	2.35524e-05	0.000116817
TRINITY_DN82342_c1_g3	B1	R1	189.736	3.60938	96.6728	5.70465	0.587454	9.71081	2.71164e-22	1.18342e-20
TRINITY_DN80684_c0_g2	B1	R1	6.16347	0	3.08174	5.67937	1.8189	3.12242	0.00179368	0.00552757
TRINITY_DN95099_c2_g1	B1	R1	6.09666	0	3.04833	5.66519	1.75898	3.22072	0.00127869	0.00413234
TRINITY_DN64006_c0_g1	B1	R1	77.3754	1.55647	39.4659	5.66511	0.664308	8.52782	1.49126e-17	4.26902e-16
TRINITY_DN88323_c1_g3	B1	R1	6.05909	0	3.02955	5.65855	1.78607	3.16815	0.00153414	0.00483827
TRINITY_DN65713_c0_g2	B1	R1	393.705	7.85542	200.78	5.65022	0.659647	8.56552	1.07588e-17	3.14051e-16
TRINITY_DN65640_c0_g1	B1	R1	22.083	0.47905	11.281	5.64906	1.21068	4.66604	3.07057e-06	1.7985e-05
TRINITY_DN70798_c4_g3	B1	R1	5.94496	0	2.97248	5.63574	1.75159	3.2175	0.00129311	0.00417273
TRINITY_DN94241_c2_g1	B1	R1	5.93521	0	2.9676	5.63314	1.80921	3.1136	0.00184821	0.00567011
TRINITY_DN80800_c3_g5	B1	R1	5.89765	0	2.94882	5.62623	1.79664	3.13153	0.00173899	0.00538886
TRINITY_DN76190_c3_g1	B1	R1	5.88789	0	2.94395	5.62407	1.77797	3.1632	0.00156048	0.00491611
TRINITY_DN61416_c0_g1	B1	R1	5.85033	0	2.92517	5.61569	1.91213	2.93688	0.0033153	0.00950294
TRINITY_DN88029_c3_g1	B1	R1	5.83083	0	2.91541	5.61169	1.84021	3.04948	0.00229234	0.00687625
TRINITY_DN71257_c2_g1	B1	R1	11.1738	0.22104	5.69742	5.58981	1.50386	3.71697	0.000201623	0.000812975
TRINITY_DN80433_c2_g1	B1	R1	5.64636	0	2.82318	5.55202	1.81055	3.06649	0.00216591	0.00655886
TRINITY_DN65604_c6_g4	B1	R1	5.58929	0	2.79465	5.53989	1.8373	3.01523	0.00256785	0.0075826
TRINITY_DN79955_c0_g1	B1	R1	19.7732	0.4143	10.0938	5.53557	1.28007	4.32444	1.52922e-05	7.84255e-05
TRINITY_DN70997_c4_g1	B1	R1	5.44735	0	2.72367	5.50983	1.83174	3.00798	0.00262992	0.00773512
TRINITY_DN68894_c1_g5	B1	R1	5.38053	0	2.69027	5.49442	1.857	2.95876	0.00308877	0.008911
TRINITY_DN76776_c5_g2	B1	R1	137.586	3.19618	70.3909	5.47697	0.559105	9.79596	1.17183e-22	5.32288e-21
TRINITY_DN72822_c0_g2	B1	R1	29.7163	0.718575	15.2174	5.4742	1.08828	5.03014	4.90132e-07	3.31081e-06
TRINITY_DN85462_c0_g2	B1	R1	10.2927	0.19326	5.24298	5.46827	1.60025	3.41714	0.000632823	0.00223839
TRINITY_DN76710_c0_g3	B1	R1	95.0997	2.201	48.6503	5.45362	0.563986	9.66978	4.05252e-22	1.7263e-20
TRINITY_DN66674_c2_g4	B1	R1	4.9873	0	2.49365	5.38044	1.83576	2.9309	0.00337982	0.00965059
TRINITY_DN80897_c1_g1	B1	R1	44.5641	1.07742	22.8208	5.36227	0.828714	6.4706	9.76172e-11	1.22063e-09
TRINITY_DN63428_c0_g1	B1	R1	130.143	3.13963	66.6415	5.35859	0.968399	5.53346	3.13981e-08	2.65215e-07
TRINITY_DN85393_c1_g2	B1	R1	44.8008	1.14217	22.9715	5.35755	0.798397	6.71038	1.94115e-11	2.71303e-10
TRINITY_DN68005_c1_g4	B1	R1	53.0772	1.34473	27.211	5.33697	0.806007	6.62149	3.55594e-11	4.76068e-10
TRINITY_DN73358_c1_g1	B1	R1	33.7968	0.773039	17.2849	5.33104	0.990934	5.37982	7.4562e-08	5.82814e-07
TRINITY_DN96021_c2_g1	B1	R1	598.373	15.5981	306.986	5.25695	0.377016	13.9436	3.44247e-44	6.66268e-42
TRINITY_DN67835_c1_g3	B1	R1	8.81794	0.19326	4.5056	5.24645	1.55604	3.37167	0.000747135	0.00259125
TRINITY_DN73351_c3_g2	B1	R1	521.122	13.9576	267.54	5.2093	0.494338	10.5379	5.77446e-26	3.67214e-24
TRINITY_DN100664_c1_g1	B1	R1	174.579	4.87176	89.7252	5.18869	0.425326	12.1993	3.13501e-34	3.48887e-32
TRINITY_DN80099_c4_g2	B1	R1	61.9426	1.78681	31.8647	5.14152	0.816949	6.29356	3.10273e-10	3.54603e-09
TRINITY_DN96445_c1_g2	B1	R1	64.8413	1.83187	33.3366	5.09492	0.7484	6.80775	9.91391e-12	1.44221e-10
TRINITY_DN76452_c2_g2	B1	R1	7.94515	0.19326	4.06921	5.09119	1.63387	3.11603	0.00183306	0.00562942
TRINITY_DN78767_c1_g3	B1	R1	7.80321	0.19326	3.99824	5.07148	1.58476	3.20016	0.0013735	0.00440002
TRINITY_DN84804_c1_g2	B1	R1	63.0476	1.84116	32.4444	5.06877	1.13026	4.48459	7.30539e-06	4.02225e-05
TRINITY_DN98760_c3_g1	B1	R1	720.885	21.9453	371.415	5.04314	0.351512	14.347	1.11271e-46	2.60695e-44
TRINITY_DN87270_c0_g1	B1	R1	750.066	22.6977	386.382	5.04195	0.327488	15.3958	1.74607e-53	5.55189e-51
TRINITY_DN85370_c3_g1	B1	R1	91.4674	2.70673	47.0871	5.03978	0.566254	8.9002	5.57445e-19	1.83134e-17
TRINITY_DN76032_c0_g1	B1	R1	7.66606	0.19326	3.92966	5.03137	1.57723	3.18999	0.00142275	0.00453194
TRINITY_DN93985_c1_g2	B1	R1	7.56168	0.22104	3.89136	5.01579	1.56202	3.2111	0.00132226	0.00425138
TRINITY_DN62241_c0_g1	B1	R1	7.51436	0.239525	3.87694	5.00902	1.56862	3.19326	0.00140676	0.00449134
TRINITY_DN95985_c1_g1	B1	R1	850.504	26.8439	438.674	4.9881	0.351645	14.185	1.13403e-45	2.58878e-43
TRINITY_DN72292_c3_g3	B1	R1	21.3781	0.718575	11.0483	4.97411	1.36224	3.65141	0.0002608	0.00102196
TRINITY_DN94840_c2_g3	B1	R1	27.3071	0.911835	14.1095	4.96131	1.02308	4.84937	1.23853e-06	7.82028e-06
TRINITY_DN100508_c2_g2	B1	R1	135.098	4.45756	69.778	4.94002	0.564669	8.74854	2.16135e-18	6.84786e-17
TRINITY_DN68385_c5_g2	B1	R1	71.8421	2.31103	37.0766	4.93269	0.616067	8.00675	1.1778e-15	2.75221e-14
TRINITY_DN84251_c1_g2	B1	R1	12.6826	0.386519	6.53457	4.91781	1.42596	3.44876	0.000563165	0.00202335
TRINITY_DN97549_c3_g2	B1	R1	7.04456	0.22104	3.6328	4.914	1.65322	2.97239	0.00295493	0.00859729
TRINITY_DN66364_c1_g2	B1	R1	19.3375	0.653825	9.99565	4.89852	1.04091	4.70602	2.52605e-06	1.50988e-05
TRINITY_DN65030_c1_g1	B1	R1	12.9568	0.432785	6.69477	4.89584	1.3437	3.64354	0.000268913	0.00104639
TRINITY_DN62338_c0_g1	B1	R1	6.90262	0.239525	3.57107	4.89163	1.60174	3.05394	0.00225859	0.0068025
TRINITY_DN85759_c1_g1	B1	R1	31.2977	1.07742	16.1876	4.8599	0.927993	5.237	1.63203e-07	1.19884e-06
TRINITY_DN72609_c2_g1	B1	R1	122.507	4.30947	63.408	4.82935	0.467389	10.3326	5.01769e-25	2.77469e-23
TRINITY_DN98951_c2_g2	B1	R1	43.218	1.5195	22.3688	4.82732	0.900404	5.36128	8.26345e-08	6.40291e-07
TRINITY_DN68628_c2_g6	B1	R1	67.4528	2.39426	34.9235	4.81657	0.696837	6.91205	4.77685e-12	7.25738e-11
TRINITY_DN88327_c0_g2	B1	R1	168.07	6.05001	87.0601	4.79741	0.458833	10.4557	1.37987e-25	8.24498e-24
TRINITY_DN81043_c0_g5	B1	R1	178.203	6.54755	92.3753	4.775	0.357617	13.3523	1.14893e-40	1.79455e-38
TRINITY_DN96337_c2_g2	B1	R1	2455.06	89.7078	1272.38	4.77441	0.287291	16.6187	5.10013e-62	2.67097e-59
TRINITY_DN92894_c0_g1	B1	R1	63.8314	2.30173	33.0666	4.76003	0.590319	8.06348	7.41555e-16	1.76526e-14
TRINITY_DN66935_c1_g3	B1	R1	165.522	6.24317	85.8824	4.72803	0.417153	11.334	8.90006e-30	7.47521e-28
TRINITY_DN96258_c6_g5	B1	R1	17.4464	0.700091	9.07327	4.7111	1.11977	4.20721	2.5854e-05	0.0001271
TRINITY_DN92112_c1_g2	B1	R1	73.7887	2.87331	38.331	4.70771	0.592684	7.94304	1.97285e-15	4.49215e-14
TRINITY_DN73868_c2_g3	B1	R1	39.9032	1.56566	20.7344	4.70449	0.740787	6.35066	2.14397e-10	2.51486e-09
TRINITY_DN99618_c2_g3	B1	R1	17.1868	0.681606	8.93423	4.69118	1.27211	3.68772	0.000226271	0.000899326
TRINITY_DN73351_c3_g1	B1	R1	65.4513	2.4858	33.9685	4.68287	0.724152	6.46669	1.00172e-10	1.24906e-09
TRINITY_DN92382_c3_g1	B1	R1	39.4579	1.58425	20.5211	4.68144	0.776049	6.03241	1.61537e-09	1.6607e-08
TRINITY_DN83645_c0_g1	B1	R1	61.2896	2.46831	31.879	4.67206	0.579437	8.06311	7.43797e-16	1.76587e-14
TRINITY_DN96821_c5_g4	B1	R1	1566.09	61.9787	814.034	4.65985	0.532743	8.74692	2.19264e-18	6.92236e-17
TRINITY_DN80598_c2_g1	B1	R1	82.4778	3.32458	42.9012	4.65712	0.588542	7.91299	2.51285e-15	5.61989e-14
TRINITY_DN69092_c2_g1	B1	R1	100.063	4.09872	52.0807	4.65244	0.543729	8.55655	1.16299e-17	3.37266e-16
TRINITY_DN65718_c2_g2	B1	R1	35.422	1.35282	18.3874	4.63781	1.04949	4.41911	9.91066e-06	5.31854e-05
TRINITY_DN77127_c1_g2	B1	R1	8849.78	357.304	4603.54	4.63049	0.339298	13.6473	2.09624e-42	3.88809e-40
TRINITY_DN73369_c0_g1	B1	R1	41.5803	1.6479	21.6141	4.61821	0.900479	5.12861	2.91882e-07	2.04134e-06
TRINITY_DN92112_c1_g4	B1	R1	37.3095	1.59344	19.4515	4.60505	0.762551	6.03901	1.55066e-09	1.59786e-08
TRINITY_DN94248_c5_g1	B1	R1	15.9766	0.700091	8.33836	4.59454	1.09546	4.19416	2.73883e-05	0.000134124
TRINITY_DN79774_c0_g1	B1	R1	36.3275	1.56566	18.9466	4.5738	0.819449	5.58156	2.3837e-08	2.0624e-07
TRINITY_DN67485_c2_g1	B1	R1	20.9967	0.939616	10.9682	4.56598	1.03337	4.41854	9.93692e-06	5.32621e-05
TRINITY_DN68495_c2_g3	B1	R1	137.325	5.83827	71.5817	4.55258	0.454589	10.0147	1.31333e-23	6.64353e-22
TRINITY_DN86741_c0_g1	B1	R1	289.74	12.3949	151.068	4.55016	0.297027	15.319	5.70695e-53	1.75203e-50
TRINITY_DN89566_c2_g3	B1	R1	31.3132	1.36321	16.3382	4.54794	1.34724	3.37575	0.000736155	0.00255716
TRINITY_DN78862_c2_g5	B1	R1	1573.19	67.8168	820.501	4.53379	0.349098	12.9871	1.44716e-38	2.07808e-36
TRINITY_DN97724_c1_g1	B1	R1	297.361	12.8927	155.127	4.53297	0.343988	13.1777	1.1796e-39	1.78e-37
TRINITY_DN79456_c3_g1	B1	R1	93.4103	4.0052	48.7077	4.52787	0.558063	8.11355	4.91633e-16	1.1959e-14
TRINITY_DN67804_c8_g2	B1	R1	19.6556	0.86557	10.2606	4.51208	1.01569	4.44236	8.89762e-06	4.82433e-05
TRINITY_DN70193_c1_g2	B1	R1	28.2038	1.18734	14.6956	4.50793	1.16626	3.8653	0.000110954	0.00047652
TRINITY_DN84970_c0_g3	B1	R1	325.571	14.3367	169.954	4.49791	0.286713	15.6879	1.83083e-55	7.40902e-53
TRINITY_DN100123_c2_g2	B1	R1	78.9182	3.55492	41.2365	4.49731	0.617812	7.27941	3.35292e-13	5.84169e-12
TRINITY_DN76942_c4_g1	B1	R1	639.101	28.2882	333.694	4.49163	0.654167	6.86618	6.59416e-12	9.8338e-11
TRINITY_DN94034_c3_g3	B1	R1	2155.76	96.148	1125.95	4.48969	0.154222	29.1118	2.54751e-186	2.26805e-182
TRINITY_DN99269_c0_g1	B1	R1	713.997	32.0864	373.041	4.47603	1.22588	3.65129	0.000260925	0.001022
TRINITY_DN72610_c0_g1	B1	R1	53.4051	2.44063	27.9228	4.47244	0.680932	6.56811	5.09576e-11	6.57501e-10
TRINITY_DN70180_c1_g1	B1	R1	696.901	31.6551	364.278	4.46124	1.02166	4.36666	1.26158e-05	6.58096e-05
TRINITY_DN72275_c0_g1	B1	R1	141.455	6.351	73.9029	4.45479	0.859969	5.18018	2.2167e-07	1.58644e-06
TRINITY_DN85447_c3_g2	B1	R1	14.037	0.635341	7.33618	4.4528	1.18429	3.7599	0.000169984	0.000702258
TRINITY_DN74527_c1_g5	B1	R1	8.92232	0.386519	4.65442	4.41648	1.44147	3.06388	0.00218487	0.00660955
TRINITY_DN98364_c2_g1	B1	R1	13.9569	0.663121	7.31003	4.41478	1.21912	3.62129	0.000293132	0.00113025
TRINITY_DN79969_c2_g2	B1	R1	28.6867	1.3724	15.0296	4.40803	1.25501	3.51236	0.000444153	0.00163536
TRINITY_DN96401_c2_g1	B1	R1	21.4468	0.966299	11.2066	4.39338	1.22812	3.57731	0.000347142	0.00131459
TRINITY_DN81416_c2_g6	B1	R1	178.52	8.56108	93.5403	4.36877	0.751126	5.81629	6.01679e-09	5.66253e-08
TRINITY_DN85672_c2_g3	B1	R1	13.4218	0.681606	7.05168	4.34874	1.1825	3.67758	0.000235458	0.00093168
TRINITY_DN87940_c2_g5	B1	R1	56.0109	2.69755	29.3542	4.34731	0.664689	6.54037	6.13674e-11	7.83865e-10
TRINITY_DN100980_c2_g1	B1	R1	208.293	10.305	109.299	4.34606	0.34502	12.5965	2.20617e-36	2.65426e-34
TRINITY_DN90882_c3_g5	B1	R1	231.169	11.4738	121.321	4.3332	0.288189	15.036	4.26623e-51	1.22523e-48
TRINITY_DN100980_c2_g2	B1	R1	21.3962	1.04034	11.2183	4.32708	0.938463	4.61082	4.01082e-06	2.29783e-05
TRINITY_DN78468_c1_g1	B1	R1	99.3069	4.92633	52.1166	4.3246	0.430424	10.0473	9.44275e-24	4.83154e-22
TRINITY_DN91381_c1_g5	B1	R1	17.3505	0.884162	9.11735	4.31345	1.25918	3.42559	0.000613463	0.00217943
TRINITY_DN96998_c0_g5	B1	R1	30.3791	1.59344	15.9863	4.30479	0.813367	5.29256	1.20616e-07	9.03906e-07
TRINITY_DN72588_c0_g1	B1	R1	20.9117	1.02186	10.9668	4.29531	0.954287	4.50106	6.76151e-06	3.75064e-05
TRINITY_DN69579_c2_g1	B1	R1	56.1321	2.93806	29.5351	4.28752	0.77938	5.50119	3.77231e-08	3.13e-07
TRINITY_DN73130_c1_g1	B1	R1	318.515	16.2426	167.379	4.28709	0.334085	12.8323	1.08098e-37	1.50374e-35
TRINITY_DN90674_c1_g4	B1	R1	25.4244	1.31695	13.3707	4.28493	0.85366	5.01948	5.18121e-07	3.48401e-06
TRINITY_DN84088_c0_g1	B1	R1	63.1843	3.27842	33.2314	4.28161	0.621102	6.89357	5.441e-12	8.18264e-11
TRINITY_DN82941_c0_g1	B1	R1	34.7561	1.84226	18.2992	4.27801	0.974068	4.3919	1.12366e-05	5.94059e-05
TRINITY_DN85120_c0_g1	B1	R1	244.844	12.7271	128.785	4.27768	0.335682	12.7433	3.39849e-37	4.44953e-35
TRINITY_DN85145_c0_g1	B1	R1	21.248	1.12369	11.1858	4.27398	1.09711	3.89567	9.79266e-05	0.000424254
TRINITY_DN71505_c0_g1	B1	R1	171.165	9.29246	90.2287	4.21356	0.461801	9.12418	7.22781e-20	2.57318e-18
TRINITY_DN69767_c2_g1	B1	R1	12.0939	0.67231	6.3831	4.20869	1.30167	3.2333	0.00122368	0.00398187
TRINITY_DN69318_c2_g2	B1	R1	43.9754	2.38496	23.1802	4.2083	0.637955	6.59655	4.20834e-11	5.53425e-10
TRINITY_DN99442_c2_g6	B1	R1	11.9372	0.653825	6.29553	4.2011	1.11777	3.75848	0.000170947	0.000705257
TRINITY_DN89266_c3_g4	B1	R1	30.8522	1.62012	16.2362	4.1968	0.822475	5.10264	3.34943e-07	2.31882e-06
TRINITY_DN76631_c4_g1	B1	R1	50.2989	2.67906	26.489	4.19551	0.733794	5.71756	1.08062e-08	9.82717e-08
TRINITY_DN66295_c2_g3	B1	R1	11.4772	0.60756	6.04237	4.17376	1.18888	3.51066	0.000447001	0.00164413
TRINITY_DN91664_c2_g2	B1	R1	1043.9	57.9946	550.947	4.16633	0.631549	6.59699	4.19591e-11	5.52606e-10
TRINITY_DN76724_c2_g1	B1	R1	168.799	9.51417	89.1567	4.15904	0.755575	5.50447	3.70275e-08	3.0809e-07
TRINITY_DN97898_c3_g2	B1	R1	7.80321	0.460566	4.13189	4.15436	1.415	2.93595	0.00332526	0.00952842
TRINITY_DN68628_c2_g4	B1	R1	72.388	4.1347	38.2613	4.13002	0.55569	7.43224	1.06775e-13	1.95355e-12
TRINITY_DN91225_c1_g3	B1	R1	40.9982	2.35729	21.6777	4.11818	0.688709	5.97955	2.23749e-09	2.24835e-08
TRINITY_DN95597_c14_g2	B1	R1	34.0725	2.02623	18.0494	4.11202	0.726729	5.65826	1.52917e-08	1.36688e-07
TRINITY_DN78407_c0_g1	B1	R1	85.7897	4.9633	45.3765	4.10666	0.759329	5.40827	6.36363e-08	5.02897e-07
TRINITY_DN67094_c2_g2	B1	R1	14.1949	0.80082	7.49788	4.07693	1.14212	3.5696	0.000357521	0.00134759
TRINITY_DN93196_c0_g3	B1	R1	18.6456	1.14217	9.8939	4.07682	0.949372	4.29423	1.75299e-05	8.89282e-05
TRINITY_DN87711_c2_g1	B1	R1	116.128	6.85892	61.4932	4.0642	0.680993	5.96805	2.40102e-09	2.40453e-08
TRINITY_DN86061_c0_g1	B1	R1	1564.32	94.2955	829.309	4.05239	0.263004	15.4081	1.44435e-53	4.76262e-51
TRINITY_DN91802_c0_g2	B1	R1	64.7827	3.99799	34.3903	4.05033	0.860086	4.70921	2.48677e-06	1.48989e-05
TRINITY_DN70629_c0_g1	B1	R1	36.1624	2.27505	19.2187	4.03289	0.706596	5.70749	1.14653e-08	1.03735e-07
TRINITY_DN89719_c4_g1	B1	R1	110.679	6.90838	58.7939	4.02567	0.642478	6.26585	3.70789e-10	4.19458e-09
TRINITY_DN100860_c4_g1	B1	R1	10.4674	0.653825	5.56062	4.02018	1.3252	3.03364	0.00241622	0.00720501
TRINITY_DN59343_c0_g1	B1	R1	10.2029	0.60756	5.40521	4.00235	1.2558	3.1871	0.00143706	0.00456934
TRINITY_DN69044_c1_g1	B1	R1	90.7034	5.6344	48.1689	3.99821	0.782119	5.11203	3.18722e-07	2.21686e-06
TRINITY_DN76261_c2_g1	B1	R1	30.4932	1.91521	16.2042	3.98352	0.732559	5.43781	5.39403e-08	4.3264e-07
TRINITY_DN66835_c0_g2	B1	R1	103.326	6.49078	54.9083	3.97998	0.591246	6.73151	1.67912e-11	2.37289e-10
TRINITY_DN92689_c0_g1	B1	R1	1708.13	108.56	908.343	3.97395	0.504597	7.87549	3.39421e-15	7.42473e-14
TRINITY_DN66760_c1_g1	B1	R1	44.2254	2.91039	23.5679	3.95698	0.682696	5.79611	6.78723e-09	6.32078e-08
TRINITY_DN69138_c1_g1	B1	R1	202.106	13.2616	107.684	3.94142	0.455272	8.65729	4.83106e-18	1.46296e-16
TRINITY_DN99868_c2_g2	B1	R1	140.424	9.25308	74.8384	3.90553	0.427198	9.14219	6.11976e-20	2.19694e-18
TRINITY_DN93536_c2_g3	B1	R1	81.2169	5.44245	43.3297	3.89811	0.56962	6.84335	7.73603e-12	1.14219e-10
TRINITY_DN97139_c1_g1	B1	R1	19.6834	1.36321	10.5233	3.89512	0.946824	4.11388	3.89069e-05	0.000183468
TRINITY_DN71986_c2_g2	B1	R1	75.2152	5.01776	40.1165	3.87732	0.496172	7.81446	5.5197e-15	1.17564e-13
TRINITY_DN102022_c0_g1	B1	R1	21.6556	1.44535	11.5505	3.87115	1.04935	3.68909	0.000225059	0.000895709
TRINITY_DN81177_c1_g3	B1	R1	56.7951	3.95992	30.3775	3.8599	0.512181	7.5362	4.83883e-14	9.24465e-13
TRINITY_DN82480_c0_g1	B1	R1	1186.5	81.6998	634.099	3.85705	0.404712	9.53035	1.56757e-21	6.43138e-20
TRINITY_DN83494_c1_g2	B1	R1	394.629	27.4134	211.021	3.84584	0.38679	9.94296	2.70668e-23	1.30965e-21
TRINITY_DN68876_c3_g1	B1	R1	15.5834	1.09591	8.33965	3.84041	0.944571	4.06577	4.78734e-05	0.000221642
TRINITY_DN84130_c1_g4	B1	R1	141.212	9.88022	75.546	3.83237	0.360628	10.6269	2.23345e-26	1.46209e-24
TRINITY_DN66503_c3_g1	B1	R1	581.798	40.8016	311.3	3.8318	0.271669	14.1047	3.554e-45	7.35844e-43
TRINITY_DN93350_c1_g4	B1	R1	33.0151	2.27395	17.6445	3.82091	0.776704	4.91939	8.68125e-07	5.60879e-06
TRINITY_DN75835_c1_g2	B1	R1	65.6882	4.78962	35.2389	3.81309	0.581978	6.55195	5.6791e-11	7.29596e-10
TRINITY_DN75217_c0_g1	B1	R1	920.04	65.786	492.913	3.80695	0.322285	11.8124	3.36965e-32	3.37079e-30
TRINITY_DN101503_c0_g1	B1	R1	15.0858	1.06813	8.07696	3.80642	0.941573	4.04262	5.28571e-05	0.000242696
TRINITY_DN101833_c3_g3	B1	R1	138.408	9.96257	74.1852	3.78271	0.355887	10.629	2.18548e-26	1.44128e-24
TRINITY_DN96569_c2_g3	B1	R1	132.219	9.48352	70.8512	3.78068	0.390413	9.68379	3.53357e-22	1.51978e-20
TRINITY_DN69933_c1_g2	B1	R1	35.3712	2.58752	18.9793	3.77212	0.609958	6.18423	6.2408e-10	6.83417e-09
TRINITY_DN72208_c3_g3	B1	R1	112.958	8.34333	60.6505	3.77133	0.456749	8.2569	1.49507e-16	3.86935e-15
TRINITY_DN84251_c1_g1	B1	R1	381.501	28.0022	204.752	3.76495	0.295425	12.7442	3.3598e-37	4.44953e-35
TRINITY_DN78347_c0_g1	B1	R1	32.3077	2.40356	17.3556	3.76402	0.760814	4.94737	7.52241e-07	4.93167e-06
TRINITY_DN80249_c2_g2	B1	R1	14.9849	1.15136	8.06814	3.75456	1.1376	3.30043	0.000965366	0.0032392
TRINITY_DN91169_c3_g1	B1	R1	17.2377	1.2336	9.23564	3.75417	0.904796	4.14919	3.3365e-05	0.00016048
TRINITY_DN79344_c0_g1	B1	R1	11.5538	0.86557	6.20966	3.73943	1.10289	3.39058	0.000697442	0.0024379
TRINITY_DN98951_c2_g1	B1	R1	72.2737	5.48883	38.8812	3.72019	0.760178	4.89385	9.88828e-07	6.32438e-06
TRINITY_DN68034_c0_g2	B1	R1	1022.54	78.1466	550.342	3.71426	0.187795	19.7782	4.58549e-87	2.04123e-83
TRINITY_DN93907_c0_g2	B1	R1	59.1494	4.47495	31.8122	3.71299	0.597859	6.21049	5.28206e-10	5.84691e-09
TRINITY_DN88565_c3_g1	B1	R1	52.2158	4.07094	28.1434	3.7119	0.656264	5.6561	1.54852e-08	1.38194e-07
TRINITY_DN64933_c0_g1	B1	R1	54.6039	4.10472	29.3543	3.70999	1.15324	3.21701	0.00129536	0.00417695
TRINITY_DN73376_c0_g1	B1	R1	16.8772	1.28917	9.08319	3.70688	0.870654	4.25758	2.06653e-05	0.00010377
TRINITY_DN63461_c0_g1	B1	R1	43.3785	3.28651	23.3325	3.70446	0.886554	4.17849	2.93447e-05	0.000142919
TRINITY_DN68818_c0_g3	B1	R1	869.918	67.1042	468.511	3.69975	0.193147	19.1551	8.78093e-82	1.95442e-78
TRINITY_DN69029_c1_g1	B1	R1	276.611	21.2212	148.916	3.69798	0.626882	5.899	3.65716e-09	3.56233e-08
TRINITY_DN80765_c0_g3	B1	R1	69.4829	5.31164	37.3973	3.69158	0.781016	4.72663	2.28272e-06	1.37784e-05
TRINITY_DN66906_c0_g4	B1	R1	27.8992	2.15484	15.027	3.68885	0.968923	3.80716	0.000140571	0.00059089
TRINITY_DN93378_c4_g1	B1	R1	1781.5	138.197	959.846	3.68835	0.394783	9.34272	9.389e-21	3.61863e-19
TRINITY_DN91381_c2_g1	B1	R1	378.523	29.4175	203.97	3.68048	0.362655	10.1487	3.35763e-24	1.76882e-22
TRINITY_DN81970_c1_g1	B1	R1	13.6583	1.04034	7.34934	3.67423	0.967674	3.79696	0.000146479	0.000613694
TRINITY_DN70592_c1_g1	B1	R1	525.32	41.196	283.258	3.6731	1.02127	3.59659	0.000322419	0.00123197
TRINITY_DN67492_c4_g1	B1	R1	13.3027	1.01256	7.15761	3.65935	1.11296	3.28794	0.00100922	0.0033715
TRINITY_DN98952_c1_g1	B1	R1	459.855	36.5624	248.209	3.65398	0.702807	5.19913	2.00226e-07	1.44458e-06
TRINITY_DN86891_c2_g1	B1	R1	176.472	13.9448	95.2083	3.65322	0.894052	4.08614	4.38607e-05	0.000204768
TRINITY_DN101151_c2_g2	B1	R1	34.4642	2.72522	18.5947	3.64338	0.881255	4.1343	3.56032e-05	0.000169687
TRINITY_DN92515_c2_g2	B1	R1	58.7909	4.78852	31.7897	3.62286	0.949808	3.8143	0.000136567	0.000575962
TRINITY_DN101096_c2_g1	B1	R1	74.3349	6.0592	40.1971	3.62046	0.430033	8.41902	3.79634e-17	1.04317e-15
TRINITY_DN91312_c0_g2	B1	R1	890.883	72.7107	481.797	3.61162	0.478123	7.55375	4.22886e-14	8.13166e-13
TRINITY_DN79083_c0_g4	B1	R1	10.7283	0.893351	5.81082	3.60763	1.11229	3.24344	0.00118096	0.00385698
TRINITY_DN67178_c0_g1	B1	R1	175.899	14.4594	95.1793	3.60691	0.730178	4.93977	7.82131e-07	5.10881e-06
TRINITY_DN71197_c2_g4	B1	R1	345.742	28.4229	187.082	3.60525	1.12434	3.20656	0.00134334	0.00431448
TRINITY_DN96317_c0_g2	B1	R1	50.8719	4.20764	27.5398	3.58493	0.628267	5.70606	1.15619e-08	1.04503e-07
TRINITY_DN76893_c3_g3	B1	R1	311.943	26.382	169.162	3.56455	0.300966	11.8437	2.3198e-32	2.39601e-30
TRINITY_DN83514_c3_g2	B1	R1	31.2942	2.72632	17.0103	3.56217	0.690953	5.15545	2.53025e-07	1.79496e-06
TRINITY_DN68271_c0_g1	B1	R1	102.395	8.61795	55.5066	3.55508	0.53175	6.68563	2.2994e-11	3.18872e-10
TRINITY_DN88295_c0_g1	B1	R1	247.314	21.0324	134.173	3.55427	0.673941	5.27387	1.3358e-07	9.90225e-07
TRINITY_DN76734_c4_g2	B1	R1	15.3649	1.35392	8.3594	3.54654	0.896317	3.95679	7.59631e-05	0.000337981
TRINITY_DN78676_c0_g1	B1	R1	30.4735	2.6153	16.5444	3.54417	0.681065	5.20387	1.95182e-07	1.41277e-06
TRINITY_DN79928_c3_g1	B1	R1	121.196	10.7109	65.9533	3.51775	0.432819	8.12754	4.38088e-16	1.08342e-14
TRINITY_DN100798_c3_g3	B1	R1	178.43	15.5059	96.9679	3.51446	0.359633	9.77236	1.47969e-22	6.68716e-21
TRINITY_DN77951_c4_g1	B1	R1	22.2627	1.97996	12.1213	3.51222	0.857272	4.09697	4.18587e-05	0.000196141
TRINITY_DN100405_c4_g2	B1	R1	19.2804	1.66639	10.4734	3.5051	0.832044	4.21263	2.52412e-05	0.0001245
TRINITY_DN74529_c6_g2	B1	R1	17.0714	1.54718	9.30931	3.49149	0.868915	4.01822	5.86399e-05	0.000267181
TRINITY_DN86435_c0_g1	B1	R1	142.186	12.6796	77.4328	3.4822	0.312276	11.151	7.07781e-29	5.62623e-27
TRINITY_DN65858_c0_g2	B1	R1	675.835	60.5782	368.206	3.4761	0.471563	7.37145	1.68779e-13	2.99928e-12
TRINITY_DN101800_c10_g1	B1	R1	590.17	53.5995	321.885	3.46775	0.273723	12.6688	8.80281e-37	1.10665e-34
TRINITY_DN80249_c2_g4	B1	R1	105.236	9.56786	57.402	3.46714	0.40171	8.63097	6.08351e-18	1.81142e-16
TRINITY_DN71883_c0_g1	B1	R1	16.5543	1.50091	9.02762	3.46558	0.868043	3.99241	6.54061e-05	0.000295289
TRINITY_DN79433_c1_g1	B1	R1	7474.53	680.86	4077.69	3.4563	0.181863	19.005	1.55122e-80	2.30175e-77
TRINITY_DN90213_c7_g2	B1	R1	18.7548	1.68487	10.2198	3.45418	1.02899	3.35686	0.000788333	0.00272036
TRINITY_DN66468_c3_g2	B1	R1	817.642	74.926	446.284	3.44647	0.28427	12.1239	7.88768e-34	8.46072e-32
TRINITY_DN84683_c0_g1	B1	R1	42.9991	3.91256	23.4559	3.43997	1.0478	3.28305	0.00102692	0.00342164
TRINITY_DN97801_c3_g3	B1	R1	38.9687	3.56312	21.2659	3.43585	0.642937	5.34399	9.09201e-08	6.95414e-07
TRINITY_DN94818_c1_g1	B1	R1	381.347	35.3049	208.326	3.42583	0.51489	6.65352	2.86167e-11	3.91359e-10
TRINITY_DN85198_c0_g3	B1	R1	435.377	40.4343	237.906	3.42421	0.517428	6.61775	3.64712e-11	4.86083e-10
TRINITY_DN78025_c3_g2	B1	R1	141.089	13.2154	77.1521	3.42203	0.409209	8.36255	6.13755e-17	1.64586e-15
TRINITY_DN73369_c1_g1	B1	R1	11.9372	1.16066	6.54895	3.42028	1.05967	3.22769	0.00124794	0.0040416
TRINITY_DN94955_c0_g7	B1	R1	11.3255	1.04034	6.18292	3.41625	1.0168	3.35981	0.000779961	0.00269408
TRINITY_DN69243_c0_g1	B1	R1	161.485	15.289	88.3871	3.41157	0.528777	6.45182	1.10516e-10	1.36846e-09
TRINITY_DN75157_c0_g3	B1	R1	455.452	43.4083	249.43	3.38918	0.267321	12.6783	7.79715e-37	1.00606e-34
TRINITY_DN95407_c1_g2	B1	R1	306.411	29.2853	167.848	3.38816	0.615801	5.50203	3.75442e-08	3.11806e-07
TRINITY_DN79531_c1_g2	B1	R1	52.5408	4.98987	28.7653	3.38252	0.726202	4.65782	3.19568e-06	1.86565e-05
TRINITY_DN79189_c1_g1	B1	R1	30.1179	2.82595	16.4719	3.37686	0.886518	3.80913	0.000139456	0.000586757
TRINITY_DN78927_c2_g4	B1	R1	587.864	56.7977	322.331	3.37133	0.396425	8.50433	1.82652e-17	5.16239e-16
TRINITY_DN71907_c0_g1	B1	R1	490.1	47.7084	268.904	3.35888	0.284113	11.8223	2.99252e-32	3.02755e-30
TRINITY_DN100359_c2_g2	B1	R1	73.9419	7.3032	40.6225	3.35658	0.515046	6.51704	7.17062e-11	9.13305e-10
TRINITY_DN84413_c1_g2	B1	R1	44.4533	4.41229	24.4328	3.35406	0.897903	3.73544	0.00018739	0.000763538
TRINITY_DN89779_c0_g1	B1	R1	163.937	16.1063	90.0217	3.3515	0.475399	7.04987	1.79085e-12	2.86761e-11
TRINITY_DN76851_c1_g2	B1	R1	24.5613	2.43134	13.4963	3.35069	0.774365	4.32702	1.51143e-05	7.77369e-05
TRINITY_DN67618_c0_g2	B1	R1	88.8954	8.72109	48.8082	3.34766	1.13072	2.96065	0.00306995	0.0088653
TRINITY_DN74839_c1_g3	B1	R1	10.7611	1.04034	5.9007	3.34639	1.06742	3.13503	0.00171834	0.00534534
TRINITY_DN94989_c0_g6	B1	R1	20.3049	2.07249	11.1887	3.34055	0.846446	3.94656	7.92819e-05	0.000351167
TRINITY_DN84130_c2_g1	B1	R1	263.889	26.0694	144.979	3.34	0.4217	7.92033	2.36885e-15	5.32572e-14
TRINITY_DN80793_c0_g2	B1	R1	49.9689	4.91703	27.443	3.33059	0.516103	6.45334	1.0941e-10	1.35855e-09
TRINITY_DN77025_c0_g3	B1	R1	252.889	25.2955	139.092	3.31927	0.487224	6.81263	9.58321e-12	1.39868e-10
TRINITY_DN87608_c2_g1	B1	R1	21.6265	2.21949	11.923	3.30893	0.802114	4.12526	3.70324e-05	0.000175934
TRINITY_DN64641_c9_g1	B1	R1	368.872	37.1429	203.007	3.30889	0.385806	8.57657	9.77449e-18	2.86257e-16
TRINITY_DN79013_c1_g2	B1	R1	278.201	28.1569	153.179	3.30277	0.785585	4.20422	2.61983e-05	0.000128509
TRINITY_DN66654_c2_g3	B1	R1	661.683	66.981	364.332	3.30132	0.180099	18.3306	4.71655e-75	5.24893e-72
TRINITY_DN97451_c1_g3	B1	R1	12.8671	1.32614	7.09661	3.30026	0.994552	3.31833	0.000905564	0.00306316
TRINITY_DN78910_c0_g1	B1	R1	26.6005	2.76339	14.682	3.29994	0.858005	3.84605	0.000120035	0.000512798
TRINITY_DN75168_c2_g1	B1	R1	48.8982	5.00027	26.9492	3.28554	0.798581	4.11423	3.8848e-05	0.000183288
TRINITY_DN83187_c2_g1	B1	R1	16.8967	1.74973	9.32323	3.28306	0.838299	3.91633	8.99053e-05	0.000393911
TRINITY_DN73109_c4_g1	B1	R1	180.216	18.6556	99.4358	3.26744	0.301373	10.8418	2.18058e-27	1.5167e-25
TRINITY_DN66794_c2_g1	B1	R1	180.518	18.785	99.6516	3.266	0.357432	9.1374	6.39718e-20	2.28731e-18
TRINITY_DN82798_c4_g4	B1	R1	896.859	94.0492	495.454	3.25571	0.171268	19.0095	1.42383e-80	2.30175e-77
TRINITY_DN60907_c0_g1	B1	R1	63.6941	6.61131	35.1527	3.25441	0.499591	6.51414	7.31083e-11	9.28506e-10
TRINITY_DN69492_c0_g1	B1	R1	26.0496	2.73452	14.392	3.24772	0.927929	3.49996	0.00046532	0.00170273
TRINITY_DN67649_c2_g3	B1	R1	179.109	18.9809	99.0452	3.24267	0.613408	5.28632	1.24804e-07	9.30597e-07
TRINITY_DN79744_c1_g4	B1	R1	18.3555	1.98926	10.1724	3.23197	0.848315	3.80987	0.00013904	0.00058556
TRINITY_DN66105_c1_g1	B1	R1	24.0818	2.56904	13.3254	3.22241	0.906158	3.55613	0.000376363	0.00140788
TRINITY_DN80003_c3_g1	B1	R1	49.0356	5.28616	27.1609	3.2175	0.586933	5.48188	4.20824e-08	3.46907e-07
TRINITY_DN66910_c0_g1	B1	R1	621.241	67.4464	344.343	3.2004	0.273136	11.7172	1.04029e-31	1.01777e-29
TRINITY_DN77392_c1_g3	B1	R1	26.0751	2.87331	14.4742	3.19946	0.66551	4.80753	1.52807e-06	9.47381e-06
TRINITY_DN71536_c4_g1	B1	R1	28.1616	3.10365	15.6326	3.19856	0.676706	4.72666	2.2824e-06	1.37784e-05
TRINITY_DN75215_c1_g2	B1	R1	51.6039	5.62642	28.6151	3.19714	0.459149	6.96318	3.32685e-12	5.16009e-11
TRINITY_DN66428_c1_g1	B1	R1	42.3504	4.70639	23.5284	3.19372	0.592718	5.38825	7.11463e-08	5.57584e-07
TRINITY_DN76973_c0_g1	B1	R1	41.2591	4.53981	22.8994	3.18583	0.520597	6.11957	9.38297e-10	9.95669e-09
TRINITY_DN91372_c0_g6	B1	R1	13.4788	1.45465	7.46674	3.1827	0.955935	3.32942	0.000870285	0.00295731
TRINITY_DN66835_c0_g1	B1	R1	430.352	47.3958	238.874	3.1805	0.584646	5.44004	5.32679e-08	4.28792e-07
TRINITY_DN91919_c3_g1	B1	R1	707.643	78.1471	392.895	3.17781	0.64027	4.96324	6.93268e-07	4.56904e-06
TRINITY_DN92674_c2_g1	B1	R1	221.318	24.5134	122.916	3.17451	0.259871	12.2157	2.56193e-34	2.8872e-32
TRINITY_DN66108_c3_g4	B1	R1	267.388	29.7222	148.555	3.17199	0.695106	4.56331	5.03527e-06	2.84448e-05
TRINITY_DN98877_c1_g1	B1	R1	33.7808	3.82233	18.8016	3.1567	0.944573	3.34193	0.000831975	0.00284669
TRINITY_DN99634_c3_g4	B1	R1	27.9514	3.23315	15.5923	3.14903	0.786497	4.00387	6.23142e-05	0.00028262
TRINITY_DN86566_c1_g4	B1	R1	15.445	1.77751	8.61124	3.14569	0.95706	3.28682	0.00101324	0.00338368
TRINITY_DN80114_c2_g2	B1	R1	16.9233	1.9337	9.42848	3.13952	1.00645	3.1194	0.00181219	0.00557494
TRINITY_DN95407_c1_g3	B1	R1	109.585	12.507	61.046	3.13706	0.637304	4.92239	8.54956e-07	5.53952e-06
TRINITY_DN94656_c1_g1	B1	R1	30.8909	3.46129	17.1761	3.13286	1.0441	3.00053	0.00269506	0.00790322
TRINITY_DN86532_c5_g1	B1	R1	75.7539	8.61894	42.1864	3.13197	0.378325	8.27851	1.24724e-16	3.25635e-15
TRINITY_DN96387_c0_g2	B1	R1	211.76	24.222	117.991	3.11874	0.454563	6.86097	6.83944e-12	1.01486e-10
TRINITY_DN98062_c4_g1	B1	R1	102.63	11.7954	57.2128	3.11739	0.370296	8.41864	3.80868e-17	1.04334e-15
TRINITY_DN81994_c3_g3	B1	R1	84.7489	9.75193	47.2504	3.11483	0.494478	6.29924	2.99101e-10	3.43157e-09
TRINITY_DN69576_c0_g1	B1	R1	20.4516	2.32951	11.3906	3.11184	0.786356	3.95729	7.58055e-05	0.000337448
TRINITY_DN79208_c0_g1	B1	R1	463.082	53.7776	258.43	3.10839	0.311182	9.989	1.70297e-23	8.47013e-22
TRINITY_DN68005_c1_g8	B1	R1	112.87	13.0291	62.9497	3.10354	0.368911	8.41273	4.00591e-17	1.09401e-15
TRINITY_DN101382_c3_g2	B1	R1	98.647	11.5582	55.1026	3.0962	0.656203	4.71836	2.37758e-06	1.42831e-05
TRINITY_DN89862_c4_g7	B1	R1	1213.86	142.26	678.061	3.09568	0.214502	14.4319	3.25752e-47	7.83831e-45
TRINITY_DN65679_c1_g1	B1	R1	83.2779	9.68586	46.4819	3.08904	0.490031	6.30376	2.90518e-10	3.34371e-09
TRINITY_DN94678_c2_g1	B1	R1	26.6284	3.05628	14.8423	3.08867	0.801196	3.85508	0.000115693	0.000495678
TRINITY_DN76908_c2_g1	B1	R1	12.952	1.54718	7.24957	3.08653	0.873579	3.5332	0.00041056	0.00152428
TRINITY_DN93415_c3_g1	B1	R1	12.7237	1.50091	7.1123	3.08488	0.923968	3.33873	0.00084161	0.0028749
TRINITY_DN73198_c0_g1	B1	R1	11.3498	1.3724	6.36109	3.07889	1.0524	2.92558	0.00343809	0.00980126
TRINITY_DN78655_c3_g1	B1	R1	16.0142	1.85965	8.93692	3.0729	0.865482	3.55051	0.000384487	0.00143526
TRINITY_DN80310_c1_g2	B1	R1	417.22	49.5947	233.407	3.06987	0.292423	10.4981	8.81752e-26	5.45156e-24
TRINITY_DN85529_c5_g2	B1	R1	90.0541	10.6869	50.3705	3.06494	0.870859	3.51944	0.000432453	0.00159624
TRINITY_DN98020_c1_g1	B1	R1	62.415	7.54262	34.9788	3.06132	0.486036	6.29855	3.00448e-10	3.44259e-09
TRINITY_DN83072_c1_g1	B1	R1	12.9895	1.60274	7.29613	3.05485	1.02871	2.96959	0.002982	0.00865315
TRINITY_DN65704_c6_g1	B1	R1	83.755	10.1465	46.9508	3.03776	0.456245	6.65817	2.77251e-11	3.80334e-10
TRINITY_DN64300_c0_g3	B1	R1	31.913	3.96102	17.937	3.03475	1.02018	2.97473	0.00293249	0.0085376
TRINITY_DN69077_c2_g1	B1	R1	396.967	48.4	222.683	3.0303	0.451928	6.70527	2.01036e-11	2.80536e-10
TRINITY_DN76481_c2_g4	B1	R1	33.4936	4.04107	18.7673	3.02825	0.839163	3.60866	0.000307786	0.00118113
TRINITY_DN101450_c2_g1	B1	R1	48.878	5.99435	27.4362	3.0277	0.57991	5.22098	1.77979e-07	1.29881e-06
TRINITY_DN95597_c15_g2	B1	R1	515.106	63.2338	289.17	3.02662	0.350436	8.63672	5.78521e-18	1.72838e-16
TRINITY_DN76347_c1_g4	B1	R1	369.879	45.4498	207.665	3.02197	0.533142	5.66824	1.44273e-08	1.29222e-07
TRINITY_DN73772_c5_g1	B1	R1	58.4303	7.21876	32.8245	3.01499	0.654214	4.60856	4.05463e-06	2.32144e-05
TRINITY_DN89303_c1_g4	B1	R1	617.553	76.971	347.262	3.00457	0.549307	5.46974	4.50694e-08	3.68563e-07
TRINITY_DN101651_c2_g1	B1	R1	25.0602	3.1684	14.1143	2.99802	0.838401	3.57588	0.000349049	0.00131789
TRINITY_DN93415_c3_g4	B1	R1	29.1712	3.61868	16.395	2.99474	0.858139	3.48981	0.00048337	0.00176082
TRINITY_DN76629_c2_g1	B1	R1	140.019	17.6171	78.8182	2.99163	0.819418	3.65092	0.000261305	0.00102304
TRINITY_DN85143_c0_g1	B1	R1	470.426	59.0013	264.714	2.99088	0.300333	9.95852	2.31486e-23	1.13237e-21
TRINITY_DN99579_c0_g2	B1	R1	203.686	25.5248	114.605	2.98945	0.286621	10.43	1.80972e-25	1.04623e-23
TRINITY_DN67256_c2_g2	B1	R1	23.8307	3.01112	13.4209	2.98836	0.740112	4.03772	5.39729e-05	0.000247054
TRINITY_DN88095_c2_g1	B1	R1	79.4135	10.1025	44.758	2.98797	0.42004	7.11352	1.13118e-12	1.87192e-11
TRINITY_DN74493_c1_g2	B1	R1	960.205	121.047	540.626	2.98643	0.56163	5.31743	1.05245e-07	7.96089e-07
TRINITY_DN85589_c5_g3	B1	R1	335.899	42.2895	189.094	2.98277	0.323227	9.22809	2.75501e-20	1.01775e-18
TRINITY_DN87405_c0_g3	B1	R1	122.503	15.6732	69.0881	2.97357	0.353188	8.41925	3.78916e-17	1.04317e-15
TRINITY_DN86198_c0_g1	B1	R1	30.7395	3.96922	17.3544	2.97206	0.582255	5.1044	3.31843e-07	2.30094e-06
TRINITY_DN88872_c0_g1	B1	R1	53.2094	6.75809	29.9837	2.96598	0.605598	4.89761	9.70079e-07	6.21339e-06
TRINITY_DN92797_c2_g3	B1	R1	25.0932	3.22297	14.1581	2.95993	0.810556	3.65173	0.000260484	0.00102118
TRINITY_DN91972_c0_g2	B1	R1	11.9372	1.56566	6.75145	2.95978	0.933133	3.17187	0.00151459	0.0047919
TRINITY_DN82624_c1_g2	B1	R1	118.762	15.4811	67.1216	2.95451	0.349748	8.44755	2.97471e-17	8.2762e-16
TRINITY_DN79658_c2_g2	B1	R1	22.248	2.93806	12.593	2.95199	0.777107	3.79869	0.000145464	0.000610015
TRINITY_DN73369_c0_g2	B1	R1	92.9005	12.093	52.4968	2.95018	0.614683	4.79952	1.59049e-06	9.80182e-06
TRINITY_DN88561_c5_g2	B1	R1	488.806	63.1072	275.957	2.95007	0.559924	5.26869	1.37401e-07	1.01602e-06
TRINITY_DN78153_c5_g1	B1	R1	152.847	19.808	86.3274	2.94905	0.298401	9.88286	4.94044e-23	2.30287e-21
TRINITY_DN76345_c0_g2	B1	R1	313.004	40.5225	176.763	2.94567	0.659562	4.4661	7.96572e-06	4.375e-05
TRINITY_DN101955_c6_g1	B1	R1	33.5927	4.402	18.9973	2.93183	0.878314	3.33802	0.000843775	0.00288042
TRINITY_DN84698_c2_g1	B1	R1	45.2767	5.91111	25.5939	2.91776	0.582127	5.01225	5.37979e-07	3.59581e-06
TRINITY_DN81021_c1_g1	B1	R1	150.128	20.0224	85.0751	2.90998	0.789443	3.68612	0.000227699	0.000904597
TRINITY_DN94169_c3_g4	B1	R1	1115.66	148.556	632.11	2.90916	0.447932	6.49465	8.32253e-11	1.051e-09
TRINITY_DN81870_c0_g1	B1	R1	36.8119	5.04653	20.9292	2.88288	0.571398	5.04531	4.52777e-07	3.07247e-06
TRINITY_DN95356_c1_g2	B1	R1	91.7278	12.5117	52.1198	2.86759	0.684742	4.18783	2.81632e-05	0.000137616
TRINITY_DN75765_c3_g2	B1	R1	327.402	45.0667	186.234	2.8625	0.512304	5.58751	2.30354e-08	2.00474e-07
TRINITY_DN82941_c1_g4	B1	R1	87.9049	12.2211	50.063	2.86221	0.410917	6.96541	3.27457e-12	5.08787e-11
TRINITY_DN74454_c1_g1	B1	R1	261.931	36.0151	148.973	2.86183	0.266273	10.7477	6.07258e-27	4.12704e-25
TRINITY_DN71621_c2_g1	B1	R1	68.4013	9.55058	38.976	2.8509	0.64074	4.44939	8.61162e-06	4.69212e-05
TRINITY_DN93473_c1_g1	B1	R1	17.3275	2.44982	9.88867	2.84813	0.762108	3.73717	0.000186104	0.000759643
TRINITY_DN71406_c0_g1	B1	R1	1036.28	144.828	590.553	2.83928	0.273765	10.3712	3.3513e-25	1.90042e-23
TRINITY_DN94479_c5_g3	B1	R1	164.255	23.1614	93.708	2.83707	0.308104	9.20814	3.3183e-20	1.21077e-18
TRINITY_DN80010_c2_g3	B1	R1	288.711	40.4322	164.571	2.83177	0.281305	10.0665	7.76757e-24	4.02062e-22
TRINITY_DN98852_c0_g3	B1	R1	10.738	1.48243	6.11023	2.83132	0.953137	2.97053	0.00297289	0.00862983
TRINITY_DN76462_c1_g2	B1	R1	34.7837	4.8338	19.8088	2.82505	0.571992	4.93897	7.85363e-07	5.12616e-06
TRINITY_DN84259_c1_g1	B1	R1	38.4917	5.43316	21.9624	2.82009	0.561224	5.02489	5.03734e-07	3.39239e-06
TRINITY_DN90212_c1_g1	B1	R1	23.111	3.32469	13.2179	2.81999	0.684679	4.1187	3.81012e-05	0.000180434
TRINITY_DN65718_c1_g1	B1	R1	38.7086	5.45044	22.0795	2.81543	0.941209	2.9913	0.00277796	0.0081249
TRINITY_DN87037_c0_g1	B1	R1	29.3789	4.21815	16.7985	2.81257	0.751765	3.74129	0.000183077	0.000749051
TRINITY_DN73342_c0_g1	B1	R1	32.8732	4.72377	18.7985	2.78597	0.594246	4.68824	2.75568e-06	1.6345e-05
TRINITY_DN90627_c3_g2	B1	R1	795.319	115.514	455.416	2.7834	0.351787	7.91217	2.52933e-15	5.62966e-14
TRINITY_DN100285_c2_g1	B1	R1	58.8427	8.48813	33.6654	2.78194	0.707809	3.93035	8.48218e-05	0.000373291
TRINITY_DN90681_c3_g1	B1	R1	64.1941	9.42306	36.8086	2.78107	0.82126	3.38634	0.000708311	0.00247005
TRINITY_DN70321_c1_g1	B1	R1	320.379	46.7138	183.546	2.78061	0.499827	5.56315	2.64954e-08	2.27692e-07
TRINITY_DN100725_c2_g2	B1	R1	227.291	33.3079	130.3	2.76954	0.628875	4.40396	1.0629e-05	5.6631e-05
TRINITY_DN97679_c2_g2	B1	R1	166.624	24.5039	95.5639	2.76387	0.308453	8.96043	3.23427e-19	1.08659e-17
TRINITY_DN90684_c0_g2	B1	R1	218.921	32.4433	125.682	2.75642	0.517111	5.33042	9.79847e-08	7.44332e-07
TRINITY_DN90239_c1_g5	B1	R1	601.95	89.4906	345.72	2.75148	0.415959	6.6148	3.72063e-11	4.95138e-10
TRINITY_DN70878_c3_g1	B1	R1	50.8112	7.48497	29.1481	2.74293	0.526402	5.21072	1.8811e-07	1.36826e-06
TRINITY_DN76934_c5_g2	B1	R1	1747.7	261.25	1004.48	2.74123	0.279139	9.82032	9.20529e-23	4.2028e-21
TRINITY_DN93841_c1_g2	B1	R1	60.167	8.94082	34.5539	2.73807	0.460139	5.95053	2.67279e-09	2.65283e-08
TRINITY_DN81320_c2_g2	B1	R1	17.3846	2.63379	10.0092	2.7377	0.722626	3.78854	0.000151533	0.000632193
TRINITY_DN98167_c0_g1	B1	R1	172.77	25.7426	99.2565	2.73529	0.366151	7.4704	7.99489e-14	1.49221e-12
TRINITY_DN80720_c1_g1	B1	R1	125.131	18.9171	72.0242	2.73233	0.599086	4.56083	5.09521e-06	2.87652e-05
TRINITY_DN75475_c2_g1	B1	R1	384.497	57.8854	221.191	2.73065	0.544147	5.01821	5.21538e-07	3.5017e-06
TRINITY_DN73455_c1_g3	B1	R1	38.6457	5.86594	22.2558	2.72555	0.54387	5.01139	5.40378e-07	3.60914e-06
TRINITY_DN95356_c1_g3	B1	R1	2208.27	333.92	1271.1	2.72513	0.870315	3.1312	0.00174093	0.00539302
TRINITY_DN102041_c1_g1	B1	R1	37.5488	5.70036	21.6246	2.72463	0.561875	4.84917	1.23978e-06	7.82264e-06
TRINITY_DN69856_c0_g3	B1	R1	135.24	20.4111	77.8257	2.71962	0.600288	4.53053	5.88356e-06	3.28822e-05
TRINITY_DN91781_c1_g2	B1	R1	748.208	113.877	431.043	2.71738	0.258365	10.5176	7.16739e-26	4.52562e-24
TRINITY_DN65898_c0_g2	B1	R1	196.514	29.9105	113.212	2.71724	0.291234	9.3301	1.05775e-20	4.05911e-19
TRINITY_DN75970_c6_g1	B1	R1	33.3237	5.02706	19.1754	2.71076	0.595302	4.55358	5.27407e-06	2.97372e-05
TRINITY_DN89689_c1_g2	B1	R1	56.3351	8.63743	32.4863	2.70603	0.408672	6.62153	3.55507e-11	4.76068e-10
TRINITY_DN86019_c2_g1	B1	R1	15.6162	2.43123	9.0237	2.7043	0.890796	3.03582	0.0023988	0.0071618
TRINITY_DN72825_c0_g4	B1	R1	35.3238	5.47013	20.397	2.70242	0.50977	5.30125	1.15013e-07	8.65559e-07
TRINITY_DN70616_c3_g1	B1	R1	21.8465	3.31429	12.5804	2.69881	0.765452	3.52578	0.000422243	0.00156504
TRINITY_DN85469_c7_g2	B1	R1	55.6576	8.50793	32.0828	2.69521	0.529956	5.08572	3.66229e-07	2.53147e-06
TRINITY_DN72980_c5_g1	B1	R1	49.3898	7.59599	28.4929	2.68434	0.580752	4.62218	3.79729e-06	2.18112e-05
TRINITY_DN65693_c1_g6	B1	R1	1105.03	172.252	638.639	2.68216	0.274781	9.76108	1.6538e-22	7.39891e-21
TRINITY_DN98709_c0_g1	B1	R1	408.837	63.6882	236.262	2.68205	0.417732	6.4205	1.3583e-10	1.64754e-09
TRINITY_DN84855_c7_g1	B1	R1	551.366	86.4539	318.91	2.6769	0.252142	10.6166	2.49377e-26	1.62059e-24
TRINITY_DN74574_c0_g1	B1	R1	33.0516	5.2306	19.1411	2.67316	0.594288	4.49808	6.85687e-06	3.80117e-05
TRINITY_DN91781_c1_g1	B1	R1	386.806	60.8775	223.842	2.66708	0.231787	11.5066	1.22174e-30	1.10992e-28
TRINITY_DN93339_c0_g3	B1	R1	42.9945	6.78707	24.8908	2.66133	0.611489	4.35222	1.34769e-05	7.00435e-05
TRINITY_DN75174_c0_g1	B1	R1	809.785	128.416	469.101	2.6585	0.159768	16.6397	3.59478e-62	2.00027e-59
TRINITY_DN78542_c0_g1	B1	R1	299.309	47.8799	173.595	2.64931	0.363939	7.27955	3.34938e-13	5.84169e-12
TRINITY_DN70917_c0_g4	B1	R1	1531.58	244.488	888.036	2.64614	0.53179	4.9759	6.49442e-07	4.29568e-06
TRINITY_DN80317_c2_g1	B1	R1	203.528	32.6376	118.083	2.64569	0.341725	7.74214	9.77577e-15	2.00224e-13
TRINITY_DN64199_c5_g1	B1	R1	862.597	139.138	500.867	2.63125	0.451019	5.834	5.41142e-09	5.14172e-08
TRINITY_DN70917_c0_g5	B1	R1	240.924	38.7764	139.85	2.62951	0.544975	4.825	1.4e-06	8.74681e-06
TRINITY_DN100587_c3_g3	B1	R1	456.619	74.1052	265.362	2.62463	0.509795	5.1484	2.62716e-07	1.85191e-06
TRINITY_DN75078_c4_g1	B1	R1	558.815	91.0191	324.917	2.61942	0.215337	12.1643	4.81649e-34	5.22941e-32
TRINITY_DN88402_c0_g3	B1	R1	19.7126	3.23216	11.4724	2.61131	0.725818	3.59774	0.000320989	0.00122756
TRINITY_DN68977_c1_g1	B1	R1	1556.95	255.232	906.093	2.60798	0.161257	16.1729	7.83453e-59	3.87505e-56
TRINITY_DN77487_c1_g2	B1	R1	232.481	38.2529	135.367	2.60774	0.276372	9.43563	3.88668e-21	1.5587e-19
TRINITY_DN76452_c2_g1	B1	R1	762.118	126.222	444.17	2.59368	0.199636	12.992	1.35762e-38	1.98146e-36
TRINITY_DN71381_c2_g1	B1	R1	90.3649	15.0286	52.6968	2.58989	0.370163	6.99661	2.6223e-12	4.11026e-11
TRINITY_DN65858_c0_g1	B1	R1	49.8425	8.35142	29.097	2.5779	0.823744	3.12949	0.0017511	0.00541887
TRINITY_DN70823_c1_g4	B1	R1	18.0158	3.04819	10.532	2.56614	0.831111	3.0876	0.00201777	0.00615214
TRINITY_DN84437_c5_g1	B1	R1	1742.54	294.383	1018.46	2.56492	0.386462	6.63692	3.20296e-11	4.33373e-10
TRINITY_DN88345_c2_g2	B1	R1	22.0247	3.79444	12.9096	2.5636	0.791612	3.23846	0.00120177	0.00391918
TRINITY_DN67649_c3_g2	B1	R1	280.7	47.4735	164.087	2.56154	0.379112	6.75668	1.41185e-11	2.01115e-10
TRINITY_DN76147_c0_g1	B1	R1	465.445	79.1693	272.307	2.55726	0.235273	10.8694	1.61328e-27	1.13097e-25
TRINITY_DN94435_c3_g1	B1	R1	361.538	61.663	211.601	2.55645	0.271981	9.39937	5.48883e-21	2.19135e-19
TRINITY_DN74344_c3_g1	B1	R1	391.75	67.0585	229.404	2.54855	0.219226	11.6252	3.06751e-31	2.90533e-29
TRINITY_DN66794_c2_g3	B1	R1	31.4492	5.34982	18.3995	2.54777	0.708482	3.5961	0.00032302	0.00123374
TRINITY_DN99095_c1_g1	B1	R1	605.728	103.542	354.635	2.54715	0.312455	8.15205	3.57795e-16	8.92283e-15
TRINITY_DN93157_c0_g2	B1	R1	252.573	43.1831	147.878	2.54712	0.433519	5.87545	4.21702e-09	4.06321e-08
TRINITY_DN93710_c2_g1	B1	R1	496.226	85.1746	290.7	2.5399	0.196542	12.9229	3.34114e-38	4.72162e-36
TRINITY_DN89889_c0_g1	B1	R1	59.3465	10.3974	34.872	2.52519	0.426516	5.9205	3.20963e-09	3.1575e-08
TRINITY_DN88532_c0_g2	B1	R1	198.896	34.5302	116.713	2.52176	0.235165	10.7233	7.90934e-27	5.33461e-25
TRINITY_DN89464_c0_g1	B1	R1	666.6	116.435	391.517	2.51927	0.316602	7.95722	1.75952e-15	4.0478e-14
TRINITY_DN96582_c2_g2	B1	R1	782.734	137.897	460.316	2.50523	0.138737	18.0574	6.90327e-73	6.82887e-70
TRINITY_DN94902_c0_g1	B1	R1	21.9689	3.90447	12.9367	2.49535	0.611656	4.07967	4.50998e-05	0.000209892
TRINITY_DN79876_c1_g1	B1	R1	100.078	17.8014	58.9399	2.49325	0.418956	5.9511	2.66351e-09	2.64657e-08
TRINITY_DN72235_c0_g3	B1	R1	1049.57	186.942	618.255	2.48887	0.248606	10.0113	1.35924e-23	6.8369e-22
TRINITY_DN83144_c3_g1	B1	R1	2068.45	368.626	1218.54	2.48851	0.185062	13.4469	3.21135e-41	5.29456e-39
TRINITY_DN98167_c0_g4	B1	R1	212.827	37.8525	125.34	2.48721	0.317791	7.82656	5.01389e-15	1.07047e-13
TRINITY_DN66948_c1_g4	B1	R1	142.141	25.3952	83.7679	2.47925	0.361831	6.85196	7.28434e-12	1.07728e-10
TRINITY_DN101654_c1_g2	B1	R1	119.627	21.4269	70.5267	2.47921	0.348724	7.10938	1.16564e-12	1.92535e-11
TRINITY_DN90142_c0_g2	B1	R1	34.4971	6.29053	20.3938	2.47772	0.662595	3.73941	0.000184451	0.000753981
TRINITY_DN95662_c0_g1	B1	R1	102.346	18.2217	60.2838	2.47653	0.358773	6.90279	5.09909e-12	7.7075e-11
TRINITY_DN75351_c0_g1	B1	R1	14.4267	2.6246	8.52566	2.46811	0.802498	3.07553	0.00210128	0.0063827
TRINITY_DN91638_c2_g2	B1	R1	11.8899	2.15474	7.02233	2.46627	0.815292	3.02501	0.00248625	0.00738081
TRINITY_DN101405_c2_g4	B1	R1	32.4326	5.84735	19.14	2.46437	0.595793	4.13628	3.52974e-05	0.0001685
TRINITY_DN95935_c0_g1	B1	R1	807.278	146.389	476.834	2.4639	0.236222	10.4305	1.80027e-25	1.04623e-23
TRINITY_DN69645_c3_g2	B1	R1	48.5728	8.87805	28.7254	2.45935	0.593237	4.14565	3.38853e-05	0.000162631
TRINITY_DN79676_c4_g3	B1	R1	160.427	29.125	94.7759	2.45691	0.271876	9.03687	1.61223e-19	5.60691e-18
TRINITY_DN99882_c2_g3	B1	R1	162.883	29.8177	96.3506	2.44856	0.419365	5.83875	5.25945e-09	5.00801e-08
TRINITY_DN66907_c2_g5	B1	R1	16.7353	3.11294	9.92411	2.44622	0.821246	2.97867	0.00289498	0.00843943
TRINITY_DN62509_c0_g1	B1	R1	23.514	4.36503	13.9395	2.44343	0.626617	3.89939	9.64349e-05	0.000419192
TRINITY_DN77039_c0_g1	B1	R1	670.97	123.706	397.338	2.44173	0.222877	10.9555	6.25148e-28	4.52495e-26
TRINITY_DN89000_c0_g2	B1	R1	124.031	22.9489	73.49	2.43935	0.323635	7.53735	4.79622e-14	9.18296e-13
TRINITY_DN65703_c4_g2	B1	R1	585.108	108.02	346.564	2.43889	0.636081	3.83424	0.000125952	0.000535761
TRINITY_DN64426_c0_g2	B1	R1	53.7975	9.95547	31.8765	2.43811	0.574248	4.24575	2.17865e-05	0.000108847
TRINITY_DN71197_c2_g1	B1	R1	468.641	86.6157	277.628	2.43554	0.669155	3.63972	0.000272934	0.00106064
TRINITY_DN95707_c2_g2	B1	R1	467.254	86.6157	276.935	2.43281	0.208143	11.6881	1.4657e-31	1.41839e-29
TRINITY_DN74757_c2_g1	B1	R1	112.282	20.9225	66.6024	2.42692	0.400162	6.06485	1.32081e-09	1.3818e-08
TRINITY_DN68384_c6_g1	B1	R1	106.695	20.0096	63.3522	2.41727	0.380147	6.35878	2.03366e-10	2.3981e-09
TRINITY_DN88124_c0_g1	B1	R1	404.048	75.7406	239.894	2.4145	0.2601	9.28299	1.6479e-20	6.2431e-19
TRINITY_DN95348_c2_g1	B1	R1	132.598	25.1436	78.8706	2.40732	0.435796	5.52397	3.31431e-08	2.78634e-07
TRINITY_DN98601_c4_g4	B1	R1	104.443	19.63	62.0363	2.40428	0.408882	5.88012	4.09975e-09	3.96309e-08
TRINITY_DN97451_c1_g2	B1	R1	195.72	36.8595	116.29	2.40427	0.269271	8.92882	4.3057e-19	1.42504e-17
TRINITY_DN100725_c2_g1	B1	R1	1775.47	337.645	1056.56	2.39443	0.561258	4.26618	1.98846e-05	0.000100018
TRINITY_DN84130_c1_g2	B1	R1	133.83	25.7673	79.7987	2.38366	0.501399	4.75401	1.9942e-06	1.2152e-05
TRINITY_DN69925_c0_g1	B1	R1	72.3366	13.7722	43.0544	2.38259	0.655324	3.63575	0.000277178	0.00107526
TRINITY_DN73327_c3_g1	B1	R1	38.6799	7.51484	23.0974	2.38176	0.547547	4.34987	1.36216e-05	7.07544e-05
TRINITY_DN67725_c2_g3	B1	R1	57.4185	11.0792	34.2489	2.37989	0.583084	4.08156	4.4735e-05	0.000208412
TRINITY_DN77927_c2_g1	B1	R1	269.504	51.87	160.687	2.37541	0.213341	11.1343	8.54029e-29	6.66967e-27
TRINITY_DN81069_c2_g1	B1	R1	559.363	108.049	333.706	2.37014	0.321609	7.36963	1.71101e-13	3.03448e-12
TRINITY_DN89182_c4_g1	B1	R1	171.482	33.2889	102.386	2.3694	0.771241	3.0722	0.0021249	0.00645004
TRINITY_DN77667_c2_g1	B1	R1	28.891	5.70146	17.2962	2.36498	0.700204	3.37757	0.000731307	0.0025423
TRINITY_DN91850_c1_g4	B1	R1	302.59	58.8154	180.703	2.36339	0.720516	3.28014	0.00103755	0.00344675
TRINITY_DN74515_c1_g1	B1	R1	91.4927	17.8823	54.6875	2.3569	0.374218	6.29821	3.01101e-10	3.44563e-09
TRINITY_DN85230_c1_g3	B1	R1	103.004	20.2789	61.6414	2.3562	0.334603	7.04178	1.89797e-12	3.02283e-11
TRINITY_DN88296_c0_g2	B1	R1	68.7551	13.4825	41.1188	2.3548	0.503203	4.67964	2.87385e-06	1.70119e-05
TRINITY_DN72235_c0_g1	B1	R1	556.277	109.262	332.77	2.34713	0.245272	9.56947	1.0746e-21	4.49161e-20
TRINITY_DN74603_c4_g1	B1	R1	2503	492.572	1497.79	2.34543	0.43109	5.44069	5.30742e-08	4.28007e-07
TRINITY_DN98431_c2_g1	B1	R1	251.226	49.7553	150.49	2.34113	0.263445	8.88662	6.2997e-19	2.05444e-17
TRINITY_DN95099_c3_g1	B1	R1	34.2652	6.70263	20.4839	2.34042	0.687892	3.4023	0.000668206	0.00234954
TRINITY_DN96387_c0_g1	B1	R1	73.131	14.5959	43.8634	2.33383	0.364484	6.40309	1.5226e-10	1.82938e-09
TRINITY_DN67295_c2_g2	B1	R1	36.1197	7.13652	21.6281	2.33247	0.755722	3.08642	0.00202585	0.00617254
TRINITY_DN80389_c2_g1	B1	R1	181.883	35.9918	108.937	2.33057	0.407293	5.72211	1.0521e-08	9.5776e-08
TRINITY_DN73995_c3_g2	B1	R1	2425.13	482.774	1453.95	2.32924	0.15108	15.4172	1.25343e-53	4.29204e-51
TRINITY_DN87940_c2_g2	B1	R1	103.448	20.6085	62.0281	2.32753	0.459119	5.06956	3.98747e-07	2.73923e-06
TRINITY_DN72047_c4_g1	B1	R1	45.9264	9.19993	27.5631	2.32639	0.622784	3.73547	0.000187362	0.000763538
TRINITY_DN90545_c0_g1	B1	R1	795.876	159.728	477.802	2.31773	0.544559	4.25615	2.07978e-05	0.000104317
TRINITY_DN68452_c3_g1	B1	R1	32.7399	6.57423	19.6571	2.31666	0.744907	3.11	0.00187086	0.00573761
TRINITY_DN64198_c0_g2	B1	R1	20.822	4.2643	12.5431	2.31117	0.703938	3.28321	0.00102633	0.00342128
TRINITY_DN97459_c1_g1	B1	R1	91.4369	18.6208	55.0288	2.30333	0.336811	6.83865	7.99432e-12	1.17642e-10
TRINITY_DN94652_c0_g2	B1	R1	317.098	64.3271	190.713	2.30249	0.410681	5.60651	2.06448e-08	1.80906e-07
TRINITY_DN88289_c1_g2	B1	R1	107.347	21.7674	64.5571	2.29524	0.30378	7.55562	4.16882e-14	8.03355e-13
TRINITY_DN78006_c1_g1	B1	R1	323.93	65.8574	194.894	2.29495	0.374557	6.12709	8.94983e-10	9.554e-09
TRINITY_DN69228_c3_g2	B1	R1	21.5416	4.45746	12.9995	2.29457	0.732167	3.13395	0.00172472	0.00535585
TRINITY_DN85602_c0_g1	B1	R1	95.3099	19.4853	57.3976	2.28997	0.300599	7.61802	2.57596e-14	5.00737e-13
TRINITY_DN88593_c3_g2	B1	R1	18.9115	3.82113	11.3663	2.28772	0.686962	3.33019	0.000867862	0.00295246
TRINITY_DN81072_c1_g1	B1	R1	19.8448	4.05146	11.9481	2.28613	0.635168	3.59926	0.000319124	0.00122148
TRINITY_DN91356_c1_g3	B1	R1	26.4258	5.41467	15.9202	2.28162	0.578243	3.94578	7.95422e-05	0.00035197
TRINITY_DN70085_c1_g2	B1	R1	119.706	24.4464	72.0762	2.28146	0.341221	6.68616	2.29103e-11	3.18207e-10
TRINITY_DN96780_c1_g1	B1	R1	199.898	41.4397	120.669	2.27448	0.229642	9.90443	3.98241e-23	1.88593e-21
TRINITY_DN101314_c4_g2	B1	R1	40.6315	8.40599	24.5187	2.2724	0.719744	3.15724	0.00159269	0.00500873
TRINITY_DN69526_c1_g5	B1	R1	17.8822	3.74818	10.8152	2.27091	0.665945	3.41007	0.000649474	0.00229
TRINITY_DN96556_c2_g1	B1	R1	286.164	59.1517	172.658	2.26876	0.253042	8.96596	3.07594e-19	1.03732e-17
TRINITY_DN71952_c0_g1	B1	R1	1232.79	257.28	745.037	2.26063	0.619951	3.64646	0.00026588	0.00103685
TRINITY_DN65703_c4_g1	B1	R1	781.435	164.454	472.945	2.24953	0.6208	3.62359	0.000290543	0.00112124
TRINITY_DN88203_c3_g1	B1	R1	23.5431	4.88925	14.2162	2.24923	0.627554	3.58413	0.000338206	0.00128294
TRINITY_DN91850_c1_g1	B1	R1	758.307	159.681	458.994	2.24761	0.657068	3.42067	0.000624662	0.00221568
TRINITY_DN95939_c4_g1	B1	R1	226.061	47.5139	136.787	2.24712	0.450729	4.98552	6.17945e-07	4.09953e-06
TRINITY_DN98501_c2_g3	B1	R1	71.785	15.287	43.536	2.23812	0.46784	4.78394	1.71889e-06	1.05394e-05
TRINITY_DN76710_c0_g1	B1	R1	67.732	14.383	41.0575	2.22814	0.438397	5.08247	3.72558e-07	2.57322e-06
TRINITY_DN80904_c1_g1	B1	R1	47.4601	10.1383	28.7992	2.22612	0.412305	5.39922	6.69321e-08	5.27342e-07
TRINITY_DN66923_c4_g2	B1	R1	372.516	79.532	226.024	2.22601	0.368546	6.03997	1.54142e-09	1.59018e-08
TRINITY_DN94169_c3_g1	B1	R1	588.074	126.559	357.316	2.21701	0.498656	4.44597	8.74979e-06	4.76158e-05
TRINITY_DN94300_c2_g2	B1	R1	489.362	105.541	297.451	2.21512	0.163506	13.5476	8.18183e-42	1.45686e-39
TRINITY_DN95935_c0_g2	B1	R1	326.354	70.4272	198.391	2.21461	0.265888	8.32909	8.14649e-17	2.16863e-15
TRINITY_DN88646_c0_g1	B1	R1	1835.58	397.382	1116.48	2.20734	0.588846	3.74859	0.000177829	0.000729928
TRINITY_DN69731_c0_g1	B1	R1	222.62	48.269	135.445	2.20006	0.261938	8.39917	4.49643e-17	1.22421e-15
TRINITY_DN94241_c2_g4	B1	R1	344.319	75.1081	209.714	2.19921	0.228832	9.61061	7.21174e-22	3.02859e-20
TRINITY_DN70601_c1_g1	B1	R1	194.747	42.5972	118.672	2.19339	0.347152	6.31824	2.64566e-10	3.07498e-09
TRINITY_DN70125_c0_g4	B1	R1	27.6103	5.99445	16.8024	2.19077	0.610784	3.58682	0.000334737	0.00127217
TRINITY_DN98469_c2_g3	B1	R1	96.429	21.2761	58.8526	2.18982	0.511926	4.2776	1.88919e-05	9.54024e-05
TRINITY_DN85416_c4_g2	B1	R1	2041.55	451.074	1246.31	2.17831	0.181555	11.9981	3.63523e-33	3.85291e-31
TRINITY_DN83485_c0_g3	B1	R1	506.052	112.087	309.07	2.17442	0.585555	3.71343	0.000204467	0.000821566
TRINITY_DN82257_c6_g1	B1	R1	82.8815	18.4738	50.6776	2.17263	0.410752	5.28941	1.22713e-07	9.17311e-07
TRINITY_DN80022_c0_g2	B1	R1	3654.62	810.934	2232.78	2.1724	0.185935	11.6837	1.54477e-31	1.47883e-29
TRINITY_DN77968_c2_g3	B1	R1	34.2875	7.61557	20.9516	2.17211	0.575957	3.7713	0.000162396	0.00067255
TRINITY_DN68156_c1_g4	B1	R1	820.078	181.938	501.008	2.17001	0.203861	10.6446	1.84813e-26	1.2279e-24
TRINITY_DN84888_c0_g1	B1	R1	398.639	88.4489	243.544	2.16949	0.619059	3.5045	0.00045746	0.00167673
TRINITY_DN81928_c0_g2	B1	R1	44.8432	10.0666	27.4549	2.16637	0.554715	3.90537	9.40827e-05	0.000410195
TRINITY_DN68348_c0_g2	B1	R1	26.5387	5.95738	16.248	2.15284	0.566917	3.79745	0.00014619	0.000612775
TRINITY_DN94877_c2_g1	B1	R1	799.203	180.116	489.659	2.14912	0.382711	5.61551	1.95985e-08	1.72077e-07
TRINITY_DN78374_c0_g1	B1	R1	28.5779	6.46431	17.5211	2.14733	0.592686	3.62304	0.000291158	0.00112313
TRINITY_DN78601_c0_g3	B1	R1	78.4165	17.6522	48.0344	2.14646	0.402417	5.33393	9.6109e-08	7.30708e-07
TRINITY_DN88327_c0_g1	B1	R1	666.339	150.972	408.656	2.14393	0.355428	6.03196	1.6198e-09	1.66333e-08
TRINITY_DN99579_c1_g1	B1	R1	25.3395	5.81137	15.5754	2.14376	0.638346	3.3583	0.000784227	0.00270724
TRINITY_DN72596_c1_g6	B1	R1	32.412	7.40382	19.9079	2.14331	0.592659	3.61643	0.00029869	0.00115019
TRINITY_DN90631_c0_g1	B1	R1	433.094	98.6058	265.85	2.13716	0.191422	11.1647	6.07261e-29	4.87796e-27
TRINITY_DN77113_c2_g1	B1	R1	278.451	63.5667	171.009	2.13265	0.337008	6.32817	2.48086e-10	2.89098e-09
TRINITY_DN99628_c1_g1	B1	R1	1647.56	375.806	1011.68	2.1318	0.392635	5.42948	5.65199e-08	4.51298e-07
TRINITY_DN93182_c1_g3	B1	R1	2315.95	530.813	1423.38	2.12637	0.143896	14.7771	2.05781e-49	5.38843e-47
TRINITY_DN82190_c3_g1	B1	R1	203.884	46.9921	125.438	2.121	0.21749	9.75214	1.80624e-22	7.94601e-21
TRINITY_DN88353_c1_g1	B1	R1	238.269	54.7305	146.5	2.12042	0.313263	6.76881	1.29847e-11	1.86156e-10
TRINITY_DN72186_c2_g1	B1	R1	915.537	211.169	563.353	2.11745	0.331417	6.38909	1.66873e-10	1.98885e-09
TRINITY_DN70330_c2_g1	B1	R1	780.239	180.043	480.141	2.11596	0.201233	10.515	7.36897e-26	4.62014e-24
TRINITY_DN68484_c2_g1	B1	R1	60.4463	13.9121	37.1792	2.11195	0.463859	4.55301	5.28845e-06	2.97994e-05
TRINITY_DN91802_c0_g1	B1	R1	61.0201	14.0522	37.5362	2.11174	0.451524	4.67691	2.91229e-06	1.71937e-05
TRINITY_DN98896_c1_g1	B1	R1	631.528	147.468	389.498	2.10016	0.197197	10.65	1.74289e-26	1.16669e-24
TRINITY_DN85595_c4_g1	B1	R1	98.3215	22.8909	60.6062	2.09887	0.332905	6.30471	2.88729e-10	3.33406e-09
TRINITY_DN92252_c4_g1	B1	R1	152.782	35.8515	94.3167	2.09583	0.301854	6.94319	3.83345e-12	5.86412e-11
TRINITY_DN77957_c4_g1	B1	R1	475.652	111.57	293.611	2.09269	0.223368	9.36879	7.33708e-21	2.865e-19
TRINITY_DN91020_c3_g1	B1	R1	76.346	18.0234	47.1847	2.09204	0.667261	3.13526	0.00171701	0.00534382
TRINITY_DN84506_c4_g2	B1	R1	400.756	94.0072	247.382	2.09117	0.23507	8.89593	5.79308e-19	1.89617e-17
TRINITY_DN96459_c1_g1	B1	R1	3171.15	745.043	1958.1	2.0901	0.193763	10.7869	3.96908e-27	2.73928e-25
TRINITY_DN101743_c3_g2	B1	R1	159.891	37.6831	98.787	2.08434	0.42242	4.93427	8.04509e-07	5.24344e-06
TRINITY_DN94978_c0_g2	B1	R1	26.3312	6.20609	16.2686	2.07591	0.593373	3.49849	0.000467905	0.00171008
TRINITY_DN72235_c0_g2	B1	R1	1879.9	446.131	1163.02	2.0748	0.447088	4.64069	3.47251e-06	2.01013e-05
TRINITY_DN61432_c0_g1	B1	R1	27.5945	6.63078	17.1126	2.07477	0.66216	3.13333	0.00172832	0.00536515
TRINITY_DN93799_c2_g4	B1	R1	99.1706	23.7033	61.4369	2.07112	0.337893	6.12953	8.81393e-10	9.43154e-09
TRINITY_DN79608_c1_g1	B1	R1	63.0694	14.9998	39.0346	2.07096	0.472607	4.38198	1.17605e-05	6.17358e-05
TRINITY_DN68100_c0_g2	B1	R1	2091.86	498.593	1295.22	2.06972	0.161696	12.8001	1.63733e-37	2.20865e-35
TRINITY_DN86644_c1_g2	B1	R1	202.254	48.3699	125.312	2.06821	0.579094	3.57146	0.00035499	0.00133919
TRINITY_DN63998_c0_g1	B1	R1	278.302	66.669	172.486	2.06563	0.368344	5.60789	2.0481e-08	1.79648e-07
TRINITY_DN91375_c4_g2	B1	R1	59.5478	14.3862	36.967	2.06444	0.524732	3.93427	8.34489e-05	0.000368159
TRINITY_DN66327_c2_g3	B1	R1	3541.02	848.593	2194.81	2.06136	0.185348	11.1216	9.84975e-29	7.62542e-27
TRINITY_DN78680_c0_g1	B1	R1	33.8576	8.16778	21.0127	2.05703	0.619553	3.32019	0.000899567	0.00304635
TRINITY_DN73297_c0_g4	B1	R1	179.944	43.3342	111.639	2.05096	0.228466	8.9771	2.77993e-19	9.48266e-18
TRINITY_DN98905_c3_g1	B1	R1	593.269	143.63	368.45	2.04784	0.306815	6.67449	2.4809e-11	3.41382e-10
TRINITY_DN85354_c3_g3	B1	R1	23.0455	5.50611	14.2758	2.0452	0.623467	3.28036	0.00103675	0.00344675
TRINITY_DN90005_c3_g1	B1	R1	33.2604	8.04736	20.6539	2.04424	0.548495	3.72699	0.000193776	0.000785249
TRINITY_DN88917_c0_g2	B1	R1	66.7745	16.253	41.5138	2.03874	0.351432	5.80123	6.58286e-09	6.14331e-08
TRINITY_DN73927_c1_g1	B1	R1	86.3118	20.9687	53.6402	2.03807	0.612484	3.32756	0.00087611	0.00297597
TRINITY_DN94553_c2_g3	B1	R1	1670.48	407.283	1038.88	2.03625	0.22602	9.00913	2.07705e-19	7.19532e-18
TRINITY_DN74470_c2_g4	B1	R1	123.238	30.2005	76.7194	2.03609	0.463449	4.39334	1.11624e-05	5.90843e-05
TRINITY_DN98634_c2_g4	B1	R1	88.7631	21.6682	55.2157	2.03574	0.496437	4.10069	4.11921e-05	0.000193119
TRINITY_DN69382_c3_g1	B1	R1	33.7057	8.2602	20.9829	2.03387	0.549373	3.70217	0.000213761	0.000854949
TRINITY_DN96258_c4_g1	B1	R1	96.5187	23.6486	60.0836	2.03192	0.335598	6.05463	1.40737e-09	1.46205e-08
TRINITY_DN72689_c2_g2	B1	R1	709.786	173.812	441.799	2.03173	0.205738	9.87531	5.32667e-23	2.46996e-21
TRINITY_DN65209_c0_g3	B1	R1	102.635	25.0444	63.8398	2.03148	0.402839	5.04292	4.58485e-07	3.10646e-06
TRINITY_DN91548_c1_g4	B1	R1	23.7944	5.77341	14.7839	2.03081	0.567855	3.57629	0.000348508	0.0013172
TRINITY_DN96970_c0_g1	B1	R1	1047.5	257.484	652.493	2.02533	0.270981	7.47405	7.77632e-14	1.45447e-12
TRINITY_DN71856_c2_g4	B1	R1	389.585	95.7062	242.646	2.02232	0.561866	3.59929	0.000319085	0.00122148
TRINITY_DN70436_c2_g1	B1	R1	537.741	132.634	335.188	2.02035	0.455715	4.43336	9.27756e-06	5.00898e-05
TRINITY_DN61656_c0_g1	B1	R1	18.4564	4.56748	11.5119	2.02028	0.64312	3.14137	0.00168157	0.00524197
TRINITY_DN71986_c2_g1	B1	R1	680.646	168.252	424.449	2.01667	0.305582	6.59943	4.12747e-11	5.44933e-10
TRINITY_DN82711_c3_g1	B1	R1	45.9916	11.4008	28.6962	2.01633	0.425776	4.73565	2.18351e-06	1.32333e-05
TRINITY_DN86164_c1_g1	B1	R1	375.246	92.6235	233.935	2.0162	0.369916	5.45043	5.02478e-08	4.06688e-07
TRINITY_DN73510_c1_g1	B1	R1	1106.55	273.275	689.911	2.01599	0.248126	8.12486	4.47895e-16	1.1029e-14
TRINITY_DN75661_c0_g1	B1	R1	396.131	97.9695	247.05	2.01155	0.306057	6.57249	4.94812e-11	6.41239e-10
TRINITY_DN72934_c7_g1	B1	R1	89.6888	22.3772	56.033	2.00978	0.373942	5.37459	7.67565e-08	5.98392e-07
TRINITY_DN79707_c1_g1	B1	R1	105.48	26.3011	65.8906	2.00747	0.309111	6.49433	8.34024e-11	1.05174e-09
TRINITY_DN76231_c0_g1	B1	R1	53.0056	13.3439	33.1748	1.99791	0.442392	4.51616	6.29708e-06	3.50393e-05
TRINITY_DN82162_c0_g1	B1	R1	54.2417	13.6679	33.9548	1.9974	0.628551	3.17778	0.00148405	0.00470029
TRINITY_DN88041_c0_g1	B1	R1	87.1182	21.9648	54.5415	1.99426	0.390219	5.11063	3.21081e-07	2.23152e-06
TRINITY_DN89779_c0_g2	B1	R1	151.983	38.1479	95.0657	1.99138	0.293662	6.7812	1.19181e-11	1.71693e-10
TRINITY_DN99069_c1_g2	B1	R1	28.1992	7.1654	17.6823	1.99101	0.597427	3.33264	0.000860256	0.00292994
TRINITY_DN78704_c0_g1	B1	R1	323.533	81.6128	202.573	1.99029	0.294247	6.76401	1.34223e-11	1.91811e-10
TRINITY_DN85827_c1_g1	B1	R1	586.15	148.447	367.298	1.98452	0.191963	10.338	4.74114e-25	2.63815e-23
TRINITY_DN100015_c4_g2	B1	R1	362.703	91.7023	227.203	1.98032	0.240773	8.22482	1.95485e-16	4.97258e-15
TRINITY_DN66327_c2_g4	B1	R1	3596.4	911.905	2254.15	1.98005	0.146572	13.5091	1.38194e-41	2.36605e-39
TRINITY_DN61936_c0_g1	B1	R1	256.638	65.1313	160.885	1.97695	0.552284	3.5796	0.000344123	0.00130427
TRINITY_DN79423_c1_g1	B1	R1	50.4109	12.7432	31.5771	1.97238	0.481668	4.09489	4.22361e-05	0.000197701
TRINITY_DN98992_c4_g4	B1	R1	155.638	39.7048	97.6715	1.96989	0.495519	3.97542	7.02561e-05	0.000315224
TRINITY_DN89626_c1_g1	B1	R1	73.3397	18.8603	46.1	1.96902	0.364295	5.40502	6.48028e-08	5.11018e-07
TRINITY_DN76570_c0_g1	B1	R1	148.014	37.6975	92.8557	1.96821	0.467259	4.21224	2.52848e-05	0.000124646
TRINITY_DN69347_c0_g1	B1	R1	200.714	51.4153	126.065	1.96343	0.353538	5.55366	2.79743e-08	2.39016e-07
TRINITY_DN101450_c1_g1	B1	R1	608.267	155.905	382.086	1.96239	0.34816	5.63644	1.73598e-08	1.53938e-07
TRINITY_DN68099_c4_g2	B1	R1	30.9093	8.01248	19.4609	1.96217	0.565166	3.47185	0.000516883	0.00186837
TRINITY_DN77391_c3_g3	B1	R1	1846.25	475.628	1160.94	1.95679	0.321059	6.09479	1.0958e-09	1.15728e-08
TRINITY_DN68275_c2_g5	B1	R1	160.549	41.7406	101.145	1.94366	0.294421	6.60163	4.06673e-11	5.37981e-10
TRINITY_DN89228_c0_g1	B1	R1	230.73	60.0371	145.383	1.94221	0.322312	6.02587	1.68205e-09	1.71932e-08
TRINITY_DN79192_c0_g1	B1	R1	45.4892	11.9254	28.7073	1.93225	0.537712	3.59346	0.000326314	0.00124472
TRINITY_DN100636_c3_g2	B1	R1	49.6069	13.0313	31.3191	1.92826	0.64331	2.99741	0.00272286	0.00798056
TRINITY_DN94829_c1_g2	B1	R1	46.7948	12.3855	29.5901	1.92381	0.51183	3.7587	0.0001708	0.000705257
TRINITY_DN70171_c1_g3	B1	R1	85.9263	22.6895	54.3079	1.92365	0.308622	6.23304	4.57467e-10	5.11662e-09
TRINITY_DN91428_c0_g1	B1	R1	562.4	148.728	355.564	1.91664	0.279373	6.86049	6.86258e-12	1.0166e-10
TRINITY_DN63810_c0_g1	B1	R1	78.4015	20.7361	49.5688	1.91555	0.40266	4.75724	1.96258e-06	1.19677e-05
TRINITY_DN76145_c0_g2	B1	R1	71.6832	18.9691	45.3262	1.9134	0.352463	5.42866	5.67799e-08	4.52967e-07
TRINITY_DN64372_c0_g2	B1	R1	225.372	60.0216	142.697	1.91221	0.263958	7.24439	4.34404e-13	7.40899e-12
TRINITY_DN77810_c0_g1	B1	R1	693.181	185.213	439.197	1.90425	0.196851	9.6736	3.904e-22	1.67103e-20
TRINITY_DN92583_c1_g1	B1	R1	114.285	30.6001	72.4424	1.89969	0.302923	6.27119	3.5831e-10	4.06373e-09
TRINITY_DN93878_c4_g2	B1	R1	588.093	157.814	372.953	1.89833	0.151716	12.5124	6.38926e-36	7.48468e-34
TRINITY_DN66313_c3_g2	B1	R1	92.8888	25.0673	58.9781	1.89706	0.391683	4.84335	1.27671e-06	8.0329e-06
TRINITY_DN87651_c0_g2	B1	R1	113.217	30.4325	71.8246	1.89547	0.340378	5.56871	2.56626e-08	2.21389e-07
TRINITY_DN89303_c1_g1	B1	R1	743.715	199.971	471.843	1.89518	0.59305	3.19565	0.00139517	0.00446004
TRINITY_DN90669_c4_g1	B1	R1	340.954	91.9223	216.438	1.89242	0.196819	9.61504	6.90854e-22	2.91501e-20
TRINITY_DN98364_c3_g2	B1	R1	119.768	32.2468	76.0075	1.89068	0.309324	6.11228	9.82152e-10	1.04096e-08
TRINITY_DN95860_c0_g2	B1	R1	1566.83	423.98	995.405	1.88668	0.222559	8.47725	2.30588e-17	6.49659e-16
TRINITY_DN91268_c0_g1	B1	R1	510.567	138.227	324.397	1.88457	0.152443	12.3625	4.1714e-35	4.82312e-33
TRINITY_DN70171_c1_g1	B1	R1	30.0184	8.13049	19.0745	1.88053	0.597519	3.14723	0.00164827	0.00516036
TRINITY_DN71518_c2_g2	B1	R1	115.52	31.6067	73.5634	1.87815	0.323566	5.80455	6.45404e-09	6.04209e-08
TRINITY_DN89866_c1_g1	B1	R1	115.877	31.399	73.638	1.87524	0.325936	5.75341	8.74589e-09	8.06053e-08
TRINITY_DN98862_c1_g2	B1	R1	67.9801	18.5736	43.2769	1.87301	0.473952	3.9519	7.75339e-05	0.00034411
TRINITY_DN86261_c3_g1	B1	R1	36.3761	10.0562	23.2162	1.86314	0.446932	4.16874	3.06291e-05	0.000148849
TRINITY_DN101404_c4_g1	B1	R1	1570.5	432.11	1001.3	1.86135	0.449993	4.1364	3.52803e-05	0.0001685
TRINITY_DN84550_c0_g1	B1	R1	157.686	43.3723	100.529	1.85978	0.270962	6.86362	6.71352e-12	9.97837e-11
TRINITY_DN93124_c1_g1	B1	R1	750.142	206.826	478.484	1.85811	0.414098	4.48714	7.21871e-06	3.98192e-05
TRINITY_DN92655_c0_g2	B1	R1	70.7121	19.4992	45.1057	1.84704	0.586041	3.15173	0.00162305	0.00509266
TRINITY_DN75652_c1_g1	B1	R1	37.267	10.4056	23.8363	1.84516	0.44331	4.16222	3.15166e-05	0.000152828
TRINITY_DN98760_c3_g4	B1	R1	34.9765	9.86393	22.4202	1.83848	0.606671	3.03043	0.00244204	0.00726655
TRINITY_DN98951_c1_g2	B1	R1	1616.06	452.788	1034.42	1.83557	0.45966	3.99332	6.51536e-05	0.000294299
TRINITY_DN83793_c0_g2	B1	R1	80.8675	22.8007	51.8341	1.83377	0.417454	4.39276	1.11923e-05	5.92069e-05
TRINITY_DN91312_c0_g1	B1	R1	251.244	70.5489	160.896	1.83246	0.46482	3.94231	8.07007e-05	0.000356919
TRINITY_DN86925_c0_g1	B1	R1	72.1322	20.4076	46.2699	1.82876	0.39173	4.66842	3.0352e-06	1.77896e-05
TRINITY_DN86253_c3_g7	B1	R1	34.9257	9.76931	22.3475	1.82377	0.4833	3.77358	0.000160919	0.000666976
TRINITY_DN91938_c1_g4	B1	R1	351.529	99.7692	225.649	1.82031	0.261806	6.95291	3.57823e-12	5.53072e-11
TRINITY_DN94829_c1_g1	B1	R1	121.36	34.4318	77.896	1.81518	0.379799	4.77931	1.75897e-06	1.07778e-05
TRINITY_DN100587_c3_g1	B1	R1	11759.7	3344.89	7552.31	1.81386	0.363671	4.98764	6.11216e-07	4.06094e-06
TRINITY_DN82976_c0_g1	B1	R1	421.701	120.271	270.986	1.81174	0.236146	7.6721	1.69203e-14	3.36254e-13
TRINITY_DN89175_c0_g2	B1	R1	212.397	60.6186	136.508	1.81144	0.291189	6.22085	4.94482e-10	5.51676e-09
TRINITY_DN79467_c2_g1	B1	R1	54.955	15.6908	35.3229	1.80545	0.376678	4.79309	1.64234e-06	1.00979e-05
TRINITY_DN100566_c1_g1	B1	R1	208.911	59.9424	134.427	1.80503	0.591288	3.05271	0.00226786	0.00682676
TRINITY_DN83812_c1_g1	B1	R1	35.3481	10.1107	22.7294	1.79864	0.452241	3.97718	6.97372e-05	0.000313412
TRINITY_DN74946_c0_g1	B1	R1	1608.86	462.371	1035.62	1.79783	0.157442	11.419	3.36147e-30	2.96309e-28
TRINITY_DN79703_c2_g1	B1	R1	70.4875	20.315	45.4012	1.79747	0.345577	5.20136	1.97837e-07	1.42966e-06
TRINITY_DN92821_c3_g1	B1	R1	640.073	183.991	412.032	1.79684	0.228723	7.85594	3.96782e-15	8.595e-14
TRINITY_DN83709_c0_g2	B1	R1	95.8614	27.7287	61.7951	1.79597	0.446104	4.0259	5.67573e-05	0.000259267
TRINITY_DN76648_c3_g2	B1	R1	58.6022	16.871	37.7366	1.79284	0.510072	3.51488	0.000439949	0.00162167
TRINITY_DN71947_c0_g1	B1	R1	125.941	36.212	81.0765	1.79005	0.442172	4.04831	5.15889e-05	0.000237731
TRINITY_DN101433_c2_g1	B1	R1	872.431	252.923	562.677	1.78747	0.129302	13.824	1.82681e-43	3.46045e-41
TRINITY_DN84029_c4_g1	B1	R1	215.687	62.5044	139.095	1.78691	0.3219	5.55114	2.83813e-08	2.42029e-07
TRINITY_DN79192_c0_g2	B1	R1	53.962	15.6524	34.8072	1.78543	0.571066	3.12648	0.0017691	0.00545936
TRINITY_DN66418_c4_g6	B1	R1	3311.02	961.394	2136.21	1.78412	0.348036	5.12627	2.95541e-07	2.06531e-06
TRINITY_DN88353_c1_g2	B1	R1	1230.94	357.836	794.386	1.78181	0.346185	5.14699	2.64702e-07	1.86443e-06
TRINITY_DN64576_c0_g2	B1	R1	29.6105	8.56338	19.0869	1.78007	0.607977	2.92785	0.00341315	0.0097364
TRINITY_DN89310_c6_g1	B1	R1	58.2928	16.9996	37.6462	1.7798	0.375892	4.73487	2.19198e-06	1.32756e-05
TRINITY_DN70662_c5_g2	B1	R1	807.579	235.262	521.421	1.77868	0.381262	4.66525	3.08237e-06	1.80361e-05
TRINITY_DN80014_c0_g5	B1	R1	553.693	161.408	357.55	1.77813	0.412811	4.30737	1.65207e-05	8.41442e-05
TRINITY_DN100202_c2_g2	B1	R1	102.802	30.1675	66.4849	1.77508	0.324364	5.47251	4.43715e-08	3.63422e-07
TRINITY_DN79952_c3_g1	B1	R1	196.907	57.7113	127.309	1.77394	0.248798	7.13004	1.00343e-12	1.67294e-11
TRINITY_DN66173_c2_g3	B1	R1	282.029	82.6024	182.316	1.77377	0.217881	8.14097	3.92123e-16	9.72443e-15
TRINITY_DN70574_c0_g2	B1	R1	58.2917	17.1467	37.7192	1.77249	0.500553	3.54107	0.000398513	0.0014845
TRINITY_DN88608_c0_g2	B1	R1	37.2307	10.9691	24.0999	1.7702	0.565049	3.13282	0.00173137	0.00537274
TRINITY_DN93273_c2_g1	B1	R1	922.662	270.681	596.671	1.76911	0.318258	5.55873	2.71746e-08	2.33078e-07
TRINITY_DN82753_c1_g1	B1	R1	272.95	80.4201	176.685	1.76574	0.280617	6.29236	3.12681e-10	3.56897e-09
TRINITY_DN90639_c1_g3	B1	R1	677.943	200.917	439.43	1.75558	0.168063	10.446	1.52859e-25	9.0727e-24
TRINITY_DN62306_c0_g1	B1	R1	63.4257	18.9054	41.1655	1.75446	0.381326	4.60093	4.206e-06	2.40347e-05
TRINITY_DN69740_c1_g1	B1	R1	105.204	31.1049	68.1546	1.75029	0.319354	5.48072	4.23606e-08	3.48555e-07
TRINITY_DN70356_c2_g2	B1	R1	206.891	61.7081	134.299	1.74389	0.339753	5.13281	2.85448e-07	2.00263e-06
TRINITY_DN94982_c1_g1	B1	R1	134.349	40.1128	87.2307	1.74302	0.296623	5.87622	4.1974e-09	4.04869e-08
TRINITY_DN74221_c2_g1	B1	R1	318.71	94.934	206.822	1.743	0.212633	8.19724	2.45963e-16	6.18589e-15
TRINITY_DN90179_c6_g2	B1	R1	336.271	101.41	218.841	1.73032	0.328802	5.26249	1.42114e-07	1.04913e-06
TRINITY_DN64817_c0_g1	B1	R1	104.381	31.6125	67.9969	1.7278	0.353404	4.88904	1.01331e-06	6.467e-06
TRINITY_DN67583_c6_g2	B1	R1	64.5036	19.41	41.9568	1.72369	0.366526	4.70278	2.56646e-06	1.53042e-05
TRINITY_DN82850_c4_g1	B1	R1	1088	329.15	708.577	1.72357	0.168776	10.2122	1.74937e-24	9.43918e-23
TRINITY_DN76845_c0_g2	B1	R1	28.7804	8.84108	18.8107	1.72045	0.570949	3.01331	0.00258416	0.00762066
TRINITY_DN80014_c0_g2	B1	R1	326.178	99.2302	212.704	1.71758	0.351532	4.88599	1.02908e-06	6.56298e-06
TRINITY_DN99385_c1_g2	B1	R1	295.436	90.2525	192.844	1.70855	0.24151	7.07443	1.50061e-12	2.4335e-11
TRINITY_DN78331_c1_g1	B1	R1	58.0391	18.0409	38.04	1.69672	0.560001	3.02985	0.00244673	0.00727806
TRINITY_DN77438_c1_g3	B1	R1	44.4091	13.7397	29.0744	1.69631	0.508536	3.33567	0.000850935	0.00290152
TRINITY_DN98469_c2_g1	B1	R1	61.4233	18.998	40.2106	1.69543	0.359513	4.71592	2.40622e-06	1.44357e-05
TRINITY_DN64031_c0_g1	B1	R1	232.068	71.6586	151.863	1.6939	0.502109	3.37357	0.000742006	0.00257547
TRINITY_DN102327_c12_g1	B1	R1	509.031	157.412	333.221	1.69301	0.208884	8.10501	5.27432e-16	1.27601e-14
TRINITY_DN96331_c1_g7	B1	R1	241.472	75.0492	158.261	1.68835	0.22123	7.63165	2.3176e-14	4.53485e-13
TRINITY_DN70702_c3_g3	B1	R1	2872.86	895.068	1883.96	1.6825	0.347296	4.84455	1.26899e-06	7.99562e-06
TRINITY_DN95308_c2_g1	B1	R1	30.3984	9.51328	19.9558	1.68209	0.539335	3.11882	0.00181578	0.00558407
TRINITY_DN70817_c0_g1	B1	R1	181.797	57.1398	119.468	1.67421	0.265491	6.30608	2.86199e-10	3.30913e-09
TRINITY_DN90986_c1_g2	B1	R1	110.631	34.7545	72.6926	1.67314	0.299631	5.58399	2.35061e-08	2.03971e-07
TRINITY_DN89744_c1_g1	B1	R1	31.0854	9.9091	20.4973	1.66377	0.51261	3.2457	0.00117164	0.00382934
TRINITY_DN83362_c2_g2	B1	R1	164.377	52.1952	108.286	1.65999	0.279324	5.94289	2.80048e-09	2.77647e-08
TRINITY_DN64903_c0_g1	B1	R1	444.136	140.709	292.423	1.65848	0.430963	3.84832	0.000118931	0.000508327
TRINITY_DN90117_c1_g2	B1	R1	417.661	132.156	274.908	1.65739	0.267048	6.20636	5.42252e-10	5.97484e-09
TRINITY_DN75858_c1_g1	B1	R1	708.507	225.615	467.061	1.65263	0.190141	8.69161	3.57338e-18	1.09703e-16
TRINITY_DN90250_c0_g1	B1	R1	58.9748	18.8313	38.9031	1.6479	0.359557	4.58314	4.58056e-06	2.60746e-05
TRINITY_DN93795_c2_g3	B1	R1	63.3371	20.0721	41.7046	1.64706	0.393463	4.18607	2.83822e-05	0.000138534
TRINITY_DN90882_c3_g4	B1	R1	147.652	47.2389	97.4454	1.64702	0.271493	6.06653	1.30705e-09	1.36902e-08
TRINITY_DN100418_c0_g1	B1	R1	150.893	48.0006	99.4466	1.64605	0.267971	6.14265	8.11548e-10	8.76846e-09
TRINITY_DN86865_c2_g1	B1	R1	570.963	182.85	376.906	1.64536	0.211055	7.79587	6.3966e-15	1.34631e-13
TRINITY_DN93846_c0_g3	B1	R1	87.8657	28.105	57.9853	1.64469	0.365773	4.49647	6.9092e-06	3.82541e-05
TRINITY_DN96762_c1_g1	B1	R1	1539.23	492.836	1016.03	1.64389	0.354514	4.63703	3.53446e-06	2.04068e-05
TRINITY_DN90455_c1_g2	B1	R1	2160.66	691.928	1426.3	1.64265	0.193983	8.46801	2.49614e-17	6.96649e-16
TRINITY_DN74811_c2_g1	B1	R1	42.0273	13.4168	27.722	1.64251	0.420103	3.90979	9.23772e-05	0.000403549
TRINITY_DN78423_c2_g5	B1	R1	42.1792	13.6492	27.9142	1.64208	0.509906	3.22036	0.00128029	0.00413587
TRINITY_DN68068_c3_g2	B1	R1	57.6158	18.5444	38.0801	1.6353	0.44135	3.70523	0.000211196	0.000845828
TRINITY_DN66327_c2_g2	B1	R1	334.882	108.508	221.695	1.62779	0.245236	6.63763	3.18765e-11	4.31959e-10
TRINITY_DN64638_c0_g1	B1	R1	44.8434	14.5395	29.6914	1.62532	0.454519	3.57591	0.000349015	0.00131789
TRINITY_DN83210_c0_g1	B1	R1	131.8	42.5695	87.1848	1.62484	0.262582	6.18793	6.09585e-10	6.69191e-09
TRINITY_DN81653_c1_g2	B1	R1	340.959	110.651	225.805	1.6238	0.217124	7.47868	7.50709e-14	1.40764e-12
TRINITY_DN67643_c4_g1	B1	R1	319.756	104.056	211.906	1.62059	0.189803	8.53825	1.36274e-17	3.92638e-16
TRINITY_DN87478_c0_g1	B1	R1	67.6473	22.0921	44.8697	1.61942	0.35576	4.55198	5.31424e-06	2.99258e-05
TRINITY_DN99854_c0_g1	B1	R1	486.617	158.878	322.747	1.61732	0.175314	9.22529	2.82794e-20	1.0361e-18
TRINITY_DN98501_c2_g1	B1	R1	368.547	120.328	244.438	1.61675	0.185101	8.73442	2.44909e-18	7.69996e-17
TRINITY_DN82469_c1_g1	B1	R1	493.216	160.857	327.037	1.61644	0.340025	4.75388	1.99552e-06	1.2152e-05
TRINITY_DN95560_c1_g1	B1	R1	131.683	43.1169	87.4001	1.61518	0.328508	4.91673	8.79996e-07	5.67314e-06
TRINITY_DN89175_c0_g1	B1	R1	649.8	212.316	431.058	1.61454	0.283618	5.69265	1.25082e-08	1.12827e-07
TRINITY_DN84754_c2_g1	B1	R1	308.319	101.766	205.042	1.60298	0.193711	8.27511	1.28338e-16	3.34093e-15
TRINITY_DN85763_c2_g1	B1	R1	963.317	318.179	640.748	1.59832	0.2031	7.8696	3.55767e-15	7.72536e-14
TRINITY_DN92296_c0_g1	B1	R1	1931.08	637.715	1284.4	1.59789	0.327401	4.88053	1.058e-06	6.7233e-06
TRINITY_DN98431_c2_g3	B1	R1	27.2596	8.93152	18.0956	1.59761	0.530274	3.0128	0.00258847	0.00763084
TRINITY_DN68588_c0_g1	B1	R1	205.226	68.0708	136.649	1.59666	0.387848	4.11671	3.84324e-05	0.000181615
TRINITY_DN91555_c1_g2	B1	R1	61.3421	20.4075	40.8748	1.59656	0.465303	3.43123	0.000600862	0.00214236
TRINITY_DN87699_c2_g2	B1	R1	113.544	37.5425	75.5433	1.59409	0.259686	6.13853	8.3289e-10	8.97726e-09
TRINITY_DN74152_c0_g2	B1	R1	73.0328	24.2542	48.6435	1.58978	0.328179	4.84425	1.2709e-06	8.00201e-06
TRINITY_DN88272_c4_g1	B1	R1	104.04	34.7478	69.3941	1.58934	0.437431	3.63334	0.000279772	0.00108296
TRINITY_DN87049_c1_g1	B1	R1	153.203	51.0827	102.143	1.58671	0.292831	5.4185	6.01008e-08	4.76471e-07
TRINITY_DN69052_c0_g1	B1	R1	51.735	17.4229	34.579	1.58048	0.500745	3.15626	0.00159805	0.00502381
TRINITY_DN98501_c2_g2	B1	R1	88.1202	29.5796	58.8499	1.57983	0.483232	3.2693	0.00107814	0.00356962
TRINITY_DN82866_c1_g2	B1	R1	84.3193	28.4128	56.366	1.57869	0.439505	3.59196	0.000328199	0.0012503
TRINITY_DN77175_c0_g1	B1	R1	2792.62	935.418	1864.02	1.57811	0.154153	10.2373	1.35018e-24	7.37461e-23
TRINITY_DN78162_c0_g3	B1	R1	445.857	149.607	297.732	1.57785	0.443578	3.5571	0.000374966	0.00140324
TRINITY_DN95590_c3_g2	B1	R1	42.5967	14.4037	28.5002	1.57452	0.443825	3.54763	0.00038872	0.00144924
TRINITY_DN81271_c3_g1	B1	R1	1664.78	560.69	1112.74	1.56953	0.238198	6.58916	4.4231e-11	5.76557e-10
TRINITY_DN93350_c1_g1	B1	R1	53.4864	18.002	35.7442	1.56451	0.42362	3.6932	0.000221448	0.000883706
TRINITY_DN70366_c1_g2	B1	R1	113.155	38.3608	75.7579	1.5625	0.473567	3.29942	0.000968845	0.0032476
TRINITY_DN77236_c2_g1	B1	R1	502.739	171.112	336.926	1.55535	0.155876	9.97811	1.90046e-23	9.39989e-22
TRINITY_DN83618_c4_g1	B1	R1	36.3239	12.3486	24.3362	1.55376	0.439525	3.53508	0.000407653	0.00151538
TRINITY_DN88770_c1_g2	B1	R1	3373.83	1149.62	2261.72	1.55279	0.246102	6.30955	2.79845e-10	3.24832e-09
TRINITY_DN92727_c0_g1	B1	R1	228.037	77.8309	152.934	1.55212	0.20933	7.41468	1.2192e-13	2.20621e-12
TRINITY_DN66510_c2_g1	B1	R1	84.0838	28.8088	56.4463	1.54936	0.476357	3.25253	0.00114384	0.00375778
TRINITY_DN60714_c0_g1	B1	R1	45.734	15.6733	30.7037	1.54611	0.404673	3.82065	0.000133103	0.000563224
TRINITY_DN75827_c2_g2	B1	R1	168.883	57.7995	113.341	1.54534	0.277294	5.57291	2.50525e-08	2.16526e-07
TRINITY_DN80414_c4_g2	B1	R1	89.1247	30.3297	59.7272	1.54496	0.370693	4.16776	3.07605e-05	0.000149406
TRINITY_DN68642_c0_g1	B1	R1	173.075	59.267	116.171	1.54487	0.238536	6.47647	9.38925e-11	1.17902e-09
TRINITY_DN74944_c2_g3	B1	R1	142.654	48.8986	95.7763	1.54437	0.414635	3.72465	0.000195586	0.000790932
TRINITY_DN100051_c5_g2	B1	R1	737.472	252.818	495.145	1.54387	0.147564	10.4624	1.28551e-25	7.73304e-24
TRINITY_DN66723_c2_g1	B1	R1	400.297	137.636	268.966	1.53988	0.194609	7.9127	2.51863e-15	5.61989e-14
TRINITY_DN75941_c2_g1	B1	R1	1483.09	511.497	997.293	1.53664	0.146467	10.4914	9.46569e-26	5.81193e-24
TRINITY_DN93768_c6_g1	B1	R1	56.5245	19.5213	38.0229	1.5361	0.435697	3.52562	0.000422494	0.00156532
TRINITY_DN101067_c2_g1	B1	R1	439.61	151.672	295.641	1.53364	0.382927	4.00504	6.20074e-05	0.000281372
TRINITY_DN94111_c3_g2	B1	R1	395.588	136.878	266.233	1.53133	0.355737	4.30467	1.67233e-05	8.51273e-05
TRINITY_DN81655_c1_g3	B1	R1	45.1648	15.7289	30.4469	1.52963	0.410078	3.7301	0.0001914	0.000778099
TRINITY_DN85635_c0_g1	B1	R1	151.255	52.6406	101.948	1.52774	0.488574	3.12694	0.00176633	0.00545651
TRINITY_DN97142_c3_g3	B1	R1	65.5427	22.9128	44.2278	1.52394	0.367799	4.1434	3.42201e-05	0.000163884
TRINITY_DN101370_c3_g1	B1	R1	837.483	291.481	564.482	1.52151	0.364245	4.17716	2.95171e-05	0.00014368
TRINITY_DN86442_c3_g1	B1	R1	150.026	52.4747	101.25	1.51826	0.433848	3.49953	0.00046608	0.00170411
TRINITY_DN86676_c0_g1	B1	R1	1198.24	419.056	808.647	1.51501	0.235277	6.43926	1.20057e-10	1.47227e-09
TRINITY_DN75738_c1_g1	B1	R1	333.078	117.047	225.063	1.50711	0.292658	5.14974	2.60842e-07	1.84161e-06
TRINITY_DN65898_c0_g1	B1	R1	261.263	92.0576	176.66	1.50647	0.201016	7.4943	6.66548e-14	1.26801e-12
TRINITY_DN98378_c2_g2	B1	R1	3837.65	1350.9	2594.27	1.50628	0.175498	8.58293	9.24893e-18	2.7176e-16
TRINITY_DN92483_c0_g3	B1	R1	554.828	195.747	375.287	1.50468	0.315558	4.7683	1.85784e-06	1.13445e-05
TRINITY_DN79658_c1_g1	B1	R1	494.512	174.163	334.338	1.5033	0.269973	5.56832	2.57203e-08	2.21672e-07
TRINITY_DN76957_c2_g2	B1	R1	43.9802	15.4514	29.7158	1.50265	0.473877	3.17097	0.00151932	0.00480031
TRINITY_DN98501_c2_g6	B1	R1	209.502	74.1012	141.801	1.50174	0.244714	6.13674	8.42338e-10	9.06812e-09
TRINITY_DN70724_c0_g1	B1	R1	189.26	67.6218	128.441	1.48611	0.251981	5.89769	3.68622e-09	3.58671e-08
TRINITY_DN99725_c0_g4	B1	R1	293.984	105.32	199.652	1.48493	0.217068	6.84086	7.87215e-12	1.16036e-10
TRINITY_DN72041_c2_g1	B1	R1	660.765	236.489	448.627	1.48396	0.165468	8.96828	3.01185e-19	1.01956e-17
TRINITY_DN101151_c3_g2	B1	R1	496.905	177.678	337.292	1.48381	0.484178	3.0646	0.00217963	0.00659593
TRINITY_DN67419_c2_g3	B1	R1	468.096	167.668	317.882	1.4827	0.173233	8.55901	1.13838e-17	3.31208e-16
TRINITY_DN73008_c0_g1	B1	R1	796.788	285.314	541.051	1.48012	0.274361	5.39479	6.86031e-08	5.39292e-07
TRINITY_DN100107_c2_g1	B1	R1	128.403	46.3117	87.3571	1.4773	0.283149	5.21739	1.81458e-07	1.32311e-06
TRINITY_DN67296_c2_g1	B1	R1	379.145	136.865	258.005	1.46928	0.197011	7.45787	8.79336e-14	1.62422e-12
TRINITY_DN76333_c6_g1	B1	R1	894.447	323.164	608.805	1.46825	0.310689	4.72578	2.29231e-06	1.38175e-05
TRINITY_DN79955_c0_g3	B1	R1	109.039	39.5336	74.2861	1.4678	0.290015	5.06111	4.1682e-07	2.84582e-06
TRINITY_DN88480_c0_g1	B1	R1	1676.8	606.348	1141.57	1.4678	0.255733	5.73957	9.49199e-09	8.66741e-08
TRINITY_DN66890_c1_g2	B1	R1	109.563	39.7295	74.6463	1.46546	0.370014	3.96054	7.47799e-05	0.00033355
TRINITY_DN84956_c7_g1	B1	R1	76.8257	27.8843	52.355	1.46427	0.302762	4.83638	1.32224e-06	8.30174e-06
TRINITY_DN75676_c2_g2	B1	R1	48.8828	17.6963	33.2895	1.46138	0.462196	3.16181	0.00156792	0.00493607
TRINITY_DN81745_c0_g1	B1	R1	46.6784	16.8976	31.788	1.46088	0.392188	3.72496	0.000195349	0.000790543
TRINITY_DN67563_c1_g1	B1	R1	109.242	39.7835	74.5129	1.46082	0.316443	4.61637	3.90514e-06	2.24162e-05
TRINITY_DN75217_c0_g2	B1	R1	572.415	208.102	390.258	1.45838	0.364744	3.99837	6.37814e-05	0.00028898
TRINITY_DN90986_c1_g1	B1	R1	392.539	142.805	267.672	1.45725	0.227176	6.41462	1.41175e-10	1.70309e-09
TRINITY_DN86092_c0_g2	B1	R1	138.16	50.6148	94.3876	1.45064	0.351382	4.12838	3.65333e-05	0.000173934
TRINITY_DN97843_c0_g1	B1	R1	68.2252	25.0179	46.6216	1.4494	0.403803	3.58937	0.000331476	0.00126117
TRINITY_DN93661_c0_g2	B1	R1	125.825	46.3369	86.0809	1.44555	0.300712	4.80711	1.53131e-06	9.48727e-06
TRINITY_DN93989_c2_g2	B1	R1	75.5956	27.7144	51.655	1.43994	0.492341	2.92469	0.00344799	0.00982634
TRINITY_DN74113_c3_g2	B1	R1	74.948	27.6924	51.3202	1.43906	0.419165	3.43314	0.000596623	0.00212981
TRINITY_DN100464_c1_g3	B1	R1	55.807	20.7474	38.2772	1.43618	0.460812	3.11662	0.00182935	0.00562191
TRINITY_DN81685_c3_g1	B1	R1	1888.47	701.363	1294.92	1.42929	0.16169	8.83971	9.59683e-19	3.0845e-17
TRINITY_DN75143_c3_g1	B1	R1	99.9609	37.1388	68.5498	1.42557	0.324481	4.3934	1.1159e-05	5.90843e-05
TRINITY_DN70809_c3_g1	B1	R1	55.4938	20.8576	38.1757	1.42113	0.438645	3.23982	0.00119605	0.00390339
TRINITY_DN79251_c3_g1	B1	R1	393.196	147.361	270.279	1.41569	0.452723	3.12705	0.00176572	0.0054565
TRINITY_DN69792_c0_g2	B1	R1	64.3045	24.0425	44.1735	1.41387	0.3256	4.34233	1.40977e-05	7.30144e-05
TRINITY_DN63466_c0_g1	B1	R1	41.678	15.6733	28.6757	1.41281	0.432495	3.26665	0.00108827	0.00359514
TRINITY_DN95766_c0_g5	B1	R1	681.487	256.903	469.195	1.40732	0.270469	5.20327	1.95814e-07	1.41619e-06
TRINITY_DN73212_c3_g1	B1	R1	531.9	200.943	366.422	1.40517	0.258324	5.43955	5.34149e-08	4.292e-07
TRINITY_DN72576_c0_g1	B1	R1	112.658	42.7647	77.7113	1.40383	0.330308	4.25008	2.13696e-05	0.000107125
TRINITY_DN99341_c2_g2	B1	R1	50.5844	19.2756	34.93	1.40368	0.425313	3.30036	0.00096561	0.0032392
TRINITY_DN94325_c4_g2	B1	R1	516.57	195.913	356.242	1.40008	0.17407	8.04317	8.75428e-16	2.06189e-14
TRINITY_DN79023_c1_g1	B1	R1	30.8584	11.6764	21.2674	1.39705	0.478234	2.92127	0.00348606	0.00991895
TRINITY_DN78239_c1_g1	B1	R1	34.3286	13.1136	23.7211	1.39612	0.446404	3.12749	0.00176306	0.00545207
TRINITY_DN95252_c3_g2	B1	R1	388.359	147.659	268.009	1.39417	0.260152	5.35905	8.36602e-08	6.46551e-07
TRINITY_DN91013_c0_g2	B1	R1	41.9133	16.0979	29.0056	1.39388	0.443564	3.14245	0.00167538	0.00522814
TRINITY_DN99568_c4_g1	B1	R1	112.535	43.0586	77.797	1.39037	0.302006	4.60376	4.14924e-06	2.37408e-05
TRINITY_DN100249_c2_g1	B1	R1	55.3349	21.125	38.2299	1.39024	0.346817	4.00858	6.10852e-05	0.00027747
TRINITY_DN94462_c2_g2	B1	R1	321.873	122.955	222.414	1.38888	0.193961	7.16059	8.03284e-13	1.34682e-11
TRINITY_DN65745_c2_g1	B1	R1	257.112	98.0455	177.579	1.38703	0.278189	4.98592	6.16677e-07	4.09417e-06
TRINITY_DN101004_c1_g1	B1	R1	95.4469	36.5504	65.9986	1.38611	0.315988	4.38659	1.15143e-05	6.07657e-05
TRINITY_DN90838_c3_g1	B1	R1	656.434	251.304	453.869	1.38595	0.351929	3.93814	8.21149e-05	0.000362634
TRINITY_DN81600_c4_g2	B1	R1	183.22	70.194	126.707	1.38505	0.286808	4.82919	1.37089e-06	8.58302e-06
TRINITY_DN86489_c3_g3	B1	R1	433.202	165.571	299.386	1.38447	0.186582	7.42017	1.16972e-13	2.12532e-12
TRINITY_DN76199_c2_g1	B1	R1	218.953	83.6741	151.314	1.38352	0.339858	4.07088	4.68358e-05	0.000217403
TRINITY_DN80899_c1_g1	B1	R1	446.096	170.986	308.541	1.38105	0.188723	7.31789	2.51907e-13	4.43227e-12
TRINITY_DN80200_c0_g2	B1	R1	46.5983	17.8375	32.2179	1.37987	0.454823	3.03385	0.00241452	0.00720393
TRINITY_DN74508_c3_g1	B1	R1	91.626	35.3293	63.4777	1.37908	0.438037	3.14832	0.0016421	0.00514594
TRINITY_DN80674_c3_g2	B1	R1	419.333	161.141	290.237	1.37888	0.214052	6.44179	1.18071e-10	1.44992e-09
TRINITY_DN67367_c0_g2	B1	R1	181.055	69.9357	125.495	1.37685	0.356398	3.86323	0.000111899	0.000480116
TRINITY_DN76777_c1_g4	B1	R1	67.4921	26.0039	46.748	1.37102	0.339472	4.03869	5.37494e-05	0.000246285
TRINITY_DN77766_c0_g1	B1	R1	157.003	60.8589	108.931	1.36946	0.235206	5.8224	5.80099e-09	5.471e-08
TRINITY_DN83240_c0_g3	B1	R1	374.068	144.776	259.422	1.36873	0.171679	7.9726	1.55368e-15	3.59284e-14
TRINITY_DN92826_c2_g3	B1	R1	389.225	150.784	270.004	1.36538	0.2092	6.52668	6.72415e-11	8.57666e-10
TRINITY_DN86695_c2_g1	B1	R1	1697.49	661.587	1179.54	1.36008	0.146962	9.25467	2.14902e-20	8.07288e-19
TRINITY_DN100204_c1_g2	B1	R1	435.657	170.038	302.848	1.35994	0.195862	6.94338	3.82815e-12	5.86412e-11
TRINITY_DN82852_c2_g3	B1	R1	1041.15	405.694	723.423	1.35879	0.23141	5.8718	4.31091e-09	4.13578e-08
TRINITY_DN74682_c2_g3	B1	R1	217.691	84.7933	151.242	1.35842	0.264268	5.1403	2.74295e-07	1.92742e-06
TRINITY_DN74560_c2_g2	B1	R1	129.793	50.5724	90.1829	1.35675	0.322679	4.20465	2.61487e-05	0.000128336
TRINITY_DN70739_c0_g1	B1	R1	40.0696	15.7463	27.9079	1.34574	0.386808	3.4791	0.000503104	0.00182182
TRINITY_DN69671_c0_g2	B1	R1	55.4866	21.7591	38.6229	1.34527	0.351563	3.82654	0.000129957	0.000551479
TRINITY_DN81599_c2_g1	B1	R1	62.2946	24.5398	43.4172	1.34087	0.354264	3.78496	0.000153735	0.000639582
TRINITY_DN81933_c3_g1	B1	R1	378.204	150.024	264.114	1.33538	0.245191	5.44627	5.1438e-08	4.15942e-07
TRINITY_DN79418_c1_g4	B1	R1	761.164	302.946	532.055	1.33006	0.271468	4.8995	9.60787e-07	6.16274e-06
TRINITY_DN63499_c6_g1	B1	R1	591.201	235.074	413.138	1.32971	0.146319	9.08773	1.01133e-19	3.55883e-18
TRINITY_DN85990_c0_g1	B1	R1	67.7407	27.0812	47.411	1.32506	0.327901	4.04103	5.3218e-05	0.000244101
TRINITY_DN73894_c0_g1	B1	R1	1091.04	436.424	763.732	1.32271	0.23772	5.56414	2.63451e-08	2.26619e-07
TRINITY_DN93878_c4_g1	B1	R1	109.94	43.9895	76.9649	1.31736	0.321613	4.09611	4.20151e-05	0.00019677
TRINITY_DN81870_c5_g7	B1	R1	266.111	106.667	186.389	1.3165	0.432456	3.04424	0.00233269	0.00698552
TRINITY_DN85393_c1_g1	B1	R1	226.733	90.9228	158.828	1.31537	0.226559	5.80587	6.40326e-09	6.00086e-08
TRINITY_DN67828_c2_g3	B1	R1	112.828	45.6603	79.2442	1.30923	0.343533	3.81108	0.00013836	0.00058325
TRINITY_DN73394_c1_g1	B1	R1	1015.13	410.022	712.576	1.3075	0.286074	4.5705	4.86564e-06	2.7539e-05
TRINITY_DN94710_c2_g1	B1	R1	175.586	71.0914	123.339	1.30647	0.219509	5.95177	2.65259e-09	2.63866e-08
TRINITY_DN84112_c0_g1	B1	R1	471.58	190.975	331.277	1.30599	0.267464	4.88285	1.04561e-06	6.65408e-06
TRINITY_DN78383_c0_g1	B1	R1	150.656	60.8774	105.767	1.30519	0.34006	3.83812	0.000123981	0.000528135
TRINITY_DN97188_c1_g4	B1	R1	219.356	88.9203	154.138	1.30328	0.234735	5.55214	2.82198e-08	2.40883e-07
TRINITY_DN91013_c0_g4	B1	R1	147.759	60.1446	103.952	1.29894	0.275408	4.71641	2.40038e-06	1.44104e-05
TRINITY_DN77693_c1_g1	B1	R1	191.424	77.8935	134.659	1.29786	0.199482	6.50614	7.71039e-11	9.76467e-10
TRINITY_DN76559_c0_g1	B1	R1	132.914	53.8756	93.395	1.29663	0.256813	5.0489	4.44352e-07	3.0199e-06
TRINITY_DN90951_c2_g5	B1	R1	126.9	51.5888	89.2444	1.29594	0.373915	3.46586	0.000528546	0.00190512
TRINITY_DN68425_c3_g1	B1	R1	139.617	56.9259	98.2713	1.29458	0.225473	5.74161	9.37798e-09	8.5809e-08
TRINITY_DN86628_c2_g1	B1	R1	494.094	201.255	347.674	1.29453	0.192602	6.72128	1.8014e-11	2.52564e-10
TRINITY_DN101229_c6_g3	B1	R1	410.054	166.982	288.518	1.29418	0.205813	6.28815	3.21279e-10	3.65773e-09
TRINITY_DN99386_c2_g2	B1	R1	144.855	59.155	102.005	1.29024	0.38619	3.34094	0.000834951	0.00285577
TRINITY_DN86968_c0_g2	B1	R1	75.8112	31.0595	53.4354	1.29019	0.343972	3.75085	0.00017624	0.000723737
TRINITY_DN74052_c2_g3	B1	R1	130.337	53.3837	91.8601	1.28976	0.266142	4.84613	1.25892e-06	7.93779e-06
TRINITY_DN81328_c0_g1	B1	R1	281.718	115.513	198.616	1.28743	0.440527	2.92249	0.00347248	0.00988978
TRINITY_DN94915_c1_g1	B1	R1	732.282	299.862	516.072	1.28643	0.212222	6.06171	1.34685e-09	1.40739e-08
TRINITY_DN100708_c3_g2	B1	R1	466.12	191.553	328.836	1.28404	0.180706	7.1057	1.1971e-12	1.97002e-11
TRINITY_DN65656_c5_g1	B1	R1	403.679	166.134	284.907	1.28314	0.234686	5.46747	4.56493e-08	3.71835e-07
TRINITY_DN94989_c0_g1	B1	R1	888.996	365.506	627.251	1.28275	0.265215	4.83665	1.32047e-06	8.29769e-06
TRINITY_DN86253_c3_g2	B1	R1	215.534	88.3747	151.955	1.281	0.289892	4.41889	9.92109e-06	5.32093e-05
TRINITY_DN67010_c0_g2	B1	R1	254.389	104.88	179.634	1.28087	0.368028	3.48034	0.000500771	0.00181508
TRINITY_DN78403_c1_g1	B1	R1	292.741	120.675	206.708	1.28032	0.316301	4.0478	5.17011e-05	0.000238125
TRINITY_DN93237_c2_g1	B1	R1	62.0698	25.7099	43.8899	1.2739	0.355822	3.58015	0.000343393	0.00130206
TRINITY_DN98177_c4_g3	B1	R1	265.242	109.816	187.529	1.27364	0.263528	4.83305	1.3446e-06	8.42433e-06
TRINITY_DN75595_c0_g1	B1	R1	299.915	123.882	211.898	1.27278	0.341886	3.72284	0.000196997	0.000795044
TRINITY_DN98852_c0_g2	B1	R1	76.685	31.6209	54.153	1.27139	0.338071	3.76073	0.00016942	0.000700255
TRINITY_DN68793_c3_g1	B1	R1	45.7961	19.0062	32.4011	1.27058	0.368218	3.4506	0.000559335	0.0020104
TRINITY_DN90625_c0_g3	B1	R1	226.295	93.751	160.023	1.26785	0.222743	5.692	1.25563e-08	1.13146e-07
TRINITY_DN90455_c1_g1	B1	R1	221.347	91.8041	156.575	1.26761	0.242429	5.22881	1.70605e-07	1.24828e-06
TRINITY_DN73522_c2_g4	B1	R1	791.568	329.154	560.361	1.26753	0.221173	5.73092	9.98871e-09	9.1023e-08
TRINITY_DN100544_c3_g2	B1	R1	107.096	44.5771	75.8364	1.26653	0.279789	4.52674	5.99009e-06	3.34559e-05
TRINITY_DN71050_c0_g1	B1	R1	44.3686	18.4716	31.4201	1.26257	0.386424	3.26731	0.00108576	0.00359084
TRINITY_DN98917_c1_g2	B1	R1	1216.02	508.136	862.08	1.26009	0.204682	6.15634	7.44455e-10	8.11246e-09
TRINITY_DN97802_c2_g1	B1	R1	125.638	52.3697	89.0037	1.25858	0.347784	3.61885	0.000295917	0.00114
TRINITY_DN74401_c1_g1	B1	R1	686.615	286.841	486.728	1.25781	0.177763	7.07577	1.48625e-12	2.41462e-11
TRINITY_DN100207_c3_g1	B1	R1	68.8451	28.785	48.8151	1.25655	0.390419	3.21846	0.0012888	0.00416034
TRINITY_DN79112_c3_g1	B1	R1	342.071	143.274	242.673	1.25622	0.186889	6.72176	1.79548e-11	2.52131e-10
TRINITY_DN80341_c1_g1	B1	R1	447.864	187.465	317.664	1.25347	0.237006	5.28878	1.23136e-07	9.18924e-07
TRINITY_DN88588_c2_g1	B1	R1	767.934	322.05	544.992	1.25345	0.321609	3.89744	9.72156e-05	0.000421995
TRINITY_DN91689_c3_g2	B1	R1	678.732	285.321	482.026	1.25038	0.187886	6.65498	2.8333e-11	3.88074e-10
TRINITY_DN62451_c0_g1	B1	R1	99.3592	42.0267	70.693	1.24298	0.287921	4.31707	1.58116e-05	8.08563e-05
TRINITY_DN77740_c1_g1	B1	R1	192.901	81.6867	137.294	1.24008	0.214928	5.76975	7.93882e-09	7.34712e-08
TRINITY_DN99568_c4_g2	B1	R1	3783.7	1602.21	2692.95	1.23974	0.248531	4.98827	6.09211e-07	4.05064e-06
TRINITY_DN85712_c1_g4	B1	R1	166.458	70.2858	118.372	1.23873	0.282827	4.3798	1.1879e-05	6.23211e-05
TRINITY_DN82941_c1_g3	B1	R1	67.765	28.8698	48.3174	1.2364	0.367012	3.36883	0.000754869	0.00261545
TRINITY_DN101217_c3_g1	B1	R1	734.572	312.39	523.481	1.23498	0.260712	4.73695	2.16962e-06	1.31581e-05
TRINITY_DN94235_c1_g3	B1	R1	73.5402	31.4215	52.4808	1.23416	0.365231	3.37913	0.000727169	0.0025289
TRINITY_DN71567_c1_g2	B1	R1	200.465	85.379	142.922	1.23408	0.297137	4.15324	3.27806e-05	0.000158182
TRINITY_DN77071_c1_g1	B1	R1	46.341	19.8368	33.0889	1.23339	0.403342	3.05793	0.00222873	0.00672622
TRINITY_DN86205_c2_g2	B1	R1	61.4205	26.293	43.8568	1.23288	0.411904	2.99312	0.00276142	0.00808184
TRINITY_DN86873_c1_g2	B1	R1	308.128	131.326	219.727	1.2319	0.208617	5.9051	3.52443e-09	3.44057e-08
TRINITY_DN76767_c0_g1	B1	R1	509.543	217.245	363.394	1.23055	0.185883	6.62002	3.59156e-11	4.79395e-10
TRINITY_DN83511_c1_g1	B1	R1	2095.25	892.958	1494.11	1.23006	0.403639	3.04743	0.0023081	0.00691654
TRINITY_DN61404_c0_g1	B1	R1	1679.16	718.14	1198.65	1.22615	0.289805	4.23095	2.32708e-05	0.000115678
TRINITY_DN85406_c0_g1	B1	R1	205.45	87.9054	146.677	1.22578	0.195112	6.28245	3.33279e-10	3.7895e-09
TRINITY_DN67555_c1_g2	B1	R1	110.692	47.2635	78.9775	1.22551	0.313492	3.90921	9.25997e-05	0.000404323
TRINITY_DN79342_c2_g1	B1	R1	359.957	153.798	256.877	1.22504	0.193496	6.33107	2.43474e-10	2.84096e-09
TRINITY_DN100060_c2_g2	B1	R1	973.728	416.379	695.053	1.22473	0.156791	7.81123	5.66335e-15	1.20336e-13
TRINITY_DN98293_c0_g3	B1	R1	209.535	89.8132	149.674	1.22407	0.225437	5.42979	5.64207e-08	4.5091e-07
TRINITY_DN95144_c4_g2	B1	R1	817.013	352.049	584.531	1.21546	0.179929	6.75521	1.42631e-11	2.02851e-10
TRINITY_DN93189_c0_g1	B1	R1	177.473	76.5567	127.015	1.21523	0.317864	3.82311	0.000131781	0.000558155
TRINITY_DN68629_c1_g1	B1	R1	758.025	327.142	542.584	1.21285	0.163859	7.40183	1.34324e-13	2.41593e-12
TRINITY_DN68709_c0_g2	B1	R1	153.085	66.2904	109.688	1.21017	0.291287	4.15457	3.25894e-05	0.00015743
TRINITY_DN65404_c2_g2	B1	R1	107.705	46.7157	77.2103	1.20206	0.303412	3.9618	7.43867e-05	0.000331962
TRINITY_DN98337_c2_g1	B1	R1	153.382	66.8919	110.137	1.19917	0.248446	4.82669	1.3882e-06	8.67918e-06
TRINITY_DN90951_c2_g3	B1	R1	418.522	182.295	300.408	1.19881	0.288831	4.15056	3.31664e-05	0.000159697
TRINITY_DN93146_c1_g1	B1	R1	2206.86	962.914	1584.89	1.19717	0.225477	5.3095	1.09929e-07	8.29408e-07
TRINITY_DN101899_c1_g1	B1	R1	165.984	72.6373	119.311	1.19698	0.245115	4.88334	1.04305e-06	6.64257e-06
TRINITY_DN102161_c5_g1	B1	R1	181.333	79.3719	130.352	1.19555	0.261364	4.57429	4.77833e-06	2.7131e-05
TRINITY_DN100708_c3_g3	B1	R1	866.363	378.279	622.321	1.19516	0.161666	7.39278	1.43789e-13	2.57577e-12
TRINITY_DN71449_c0_g2	B1	R1	299.99	131.432	215.711	1.19199	0.170828	6.97771	3.00026e-12	4.66981e-11
TRINITY_DN79918_c4_g1	B1	R1	9748.58	4268.8	7008.69	1.19143	0.200037	5.95602	2.58447e-09	2.57377e-08
TRINITY_DN91976_c1_g1	B1	R1	1219.98	534.619	877.297	1.19078	0.275262	4.32598	1.51856e-05	7.80587e-05
TRINITY_DN96317_c0_g4	B1	R1	888.298	389.682	638.99	1.18828	0.182361	6.51609	7.21629e-11	9.1781e-10
TRINITY_DN95964_c0_g2	B1	R1	107.966	47.2678	77.6168	1.18699	0.341212	3.47874	0.000503776	0.00182322
TRINITY_DN67828_c2_g2	B1	R1	164.409	72.1441	118.277	1.18442	0.287885	4.11423	3.88478e-05	0.000183288
TRINITY_DN88116_c2_g2	B1	R1	472.473	208.712	340.592	1.18024	0.205165	5.75266	8.78506e-09	8.0799e-08
TRINITY_DN68281_c1_g4	B1	R1	123.419	54.5827	89.0009	1.17653	0.355848	3.30626	0.000945493	0.00318853
TRINITY_DN71022_c1_g3	B1	R1	393.95	174.233	284.091	1.1749	0.277244	4.23778	2.25739e-05	0.000112528
TRINITY_DN77815_c3_g4	B1	R1	74.3252	33.1631	53.7442	1.17321	0.374275	3.13461	0.00172082	0.0053492
TRINITY_DN94020_c3_g4	B1	R1	272.229	120.841	196.535	1.1727	0.253275	4.63015	3.65405e-06	2.107e-05
TRINITY_DN80180_c0_g1	B1	R1	840.902	373.621	607.262	1.17165	0.17008	6.8888	5.6265e-12	8.44734e-11
TRINITY_DN100508_c2_g5	B1	R1	2553.14	1136.91	1845.03	1.16679	0.283714	4.11258	3.91268e-05	0.000184407
TRINITY_DN99190_c2_g1	B1	R1	189.211	84.2035	136.707	1.16629	0.24678	4.72605	2.2893e-06	1.38087e-05
TRINITY_DN91835_c1_g1	B1	R1	135.493	60.2127	97.853	1.1647	0.312788	3.72362	0.000196389	0.000793309
TRINITY_DN96494_c6_g1	B1	R1	151.537	67.7933	109.665	1.16356	0.28308	4.11036	3.95044e-05	0.000185892
TRINITY_DN69360_c4_g1	B1	R1	260.137	115.907	188.022	1.16352	0.278197	4.18237	2.88487e-05	0.00014058
TRINITY_DN93444_c1_g2	B1	R1	2879.15	1288.74	2083.94	1.15999	0.319187	3.63421	0.000278829	0.00107978
TRINITY_DN96836_c0_g1	B1	R1	1338.14	599.624	968.882	1.15883	0.201715	5.74487	9.19917e-09	8.42595e-08
TRINITY_DN83189_c1_g1	B1	R1	228.074	102.238	165.156	1.15602	0.346934	3.33211	0.000861908	0.00293444
TRINITY_DN79608_c1_g2	B1	R1	475.607	213.904	344.756	1.1547	0.278599	4.14467	3.40303e-05	0.000163239
TRINITY_DN83447_c1_g2	B1	R1	150.374	67.8439	109.109	1.14813	0.290931	3.9464	7.93362e-05	0.000351233
TRINITY_DN92097_c1_g8	B1	R1	57.2077	25.756	41.4818	1.14716	0.362082	3.16825	0.00153362	0.00483827
TRINITY_DN100708_c3_g1	B1	R1	700.24	316.769	508.505	1.1453	0.144233	7.94064	2.01147e-15	4.5684e-14
TRINITY_DN65802_c1_g1	B1	R1	120.313	54.3256	87.3195	1.1453	0.306966	3.73104	0.000190694	0.000775795
TRINITY_DN92845_c1_g6	B1	R1	271.405	122.844	197.125	1.14117	0.219057	5.20944	1.89408e-07	1.37545e-06
TRINITY_DN63517_c1_g1	B1	R1	1118.31	507.54	812.926	1.14019	0.383657	2.9719	0.00295962	0.00860814
TRINITY_DN75505_c2_g2	B1	R1	6935.27	3148.31	5041.79	1.13935	0.332071	3.43103	0.000601304	0.0021424
TRINITY_DN90091_c1_g2	B1	R1	760.637	345.738	553.188	1.13917	0.165245	6.89383	5.43091e-12	8.18129e-11
TRINITY_DN82724_c0_g1	B1	R1	609.606	277.274	443.44	1.13781	0.188352	6.04085	1.53301e-09	1.58334e-08
TRINITY_DN85800_c3_g2	B1	R1	144.339	65.454	104.896	1.13744	0.387767	2.93331	0.00335367	0.00958513
TRINITY_DN93582_c1_g2	B1	R1	3537.77	1611.26	2574.52	1.13474	0.337095	3.36624	0.000762004	0.00263666
TRINITY_DN93766_c0_g1	B1	R1	95.936	43.4992	69.7176	1.13463	0.375379	3.02262	0.00250598	0.00743692
TRINITY_DN93219_c1_g1	B1	R1	852.893	388.957	620.925	1.13243	0.130384	8.68534	3.77621e-18	1.15531e-16
TRINITY_DN64199_c6_g3	B1	R1	258.156	117.608	187.882	1.13104	0.343148	3.29608	0.000980434	0.00328397
TRINITY_DN82500_c1_g2	B1	R1	132.901	60.9909	96.9457	1.12837	0.297726	3.78997	0.000150668	0.000629467
TRINITY_DN98609_c0_g1	B1	R1	618.706	284.637	451.671	1.12224	0.174826	6.41917	1.37016e-10	1.65741e-09
TRINITY_DN98010_c0_g1	B1	R1	593.392	273.714	433.553	1.11761	0.210836	5.30084	1.15273e-07	8.66054e-07
TRINITY_DN97444_c4_g3	B1	R1	132.809	61.5335	97.1712	1.11608	0.259335	4.30362	1.68034e-05	8.54859e-05
TRINITY_DN96317_c0_g1	B1	R1	625.192	289.677	457.434	1.10926	0.190398	5.82598	5.67779e-09	5.36618e-08
TRINITY_DN78245_c3_g3	B1	R1	134.082	62.1042	98.0933	1.10758	0.367226	3.01606	0.00256079	0.00756678
TRINITY_DN73160_c0_g1	B1	R1	173.467	81.0725	127.27	1.10166	0.282433	3.90059	9.59597e-05	0.000417561
TRINITY_DN66468_c3_g3	B1	R1	311.396	144.944	228.17	1.10109	0.347188	3.17146	0.00151675	0.00479704
TRINITY_DN91961_c0_g1	B1	R1	1223.82	570.591	897.207	1.10065	0.279568	3.93697	8.25182e-05	0.000364234
TRINITY_DN81466_c3_g2	B1	R1	764.537	356.969	560.753	1.10009	0.224385	4.90267	9.45408e-07	6.07723e-06
TRINITY_DN101096_c2_g2	B1	R1	397.614	185.616	291.615	1.09965	0.18289	6.01262	1.8255e-09	1.8553e-08
TRINITY_DN94111_c3_g1	B1	R1	400.442	186.914	293.678	1.09728	0.204915	5.3548	8.56515e-08	6.5908e-07
TRINITY_DN70294_c2_g2	B1	R1	268.398	125.907	197.153	1.09516	0.212032	5.16506	2.4036e-07	1.71057e-06
TRINITY_DN80642_c1_g2	B1	R1	578.855	271.136	424.996	1.0937	0.207284	5.27634	1.31787e-07	9.79385e-07
TRINITY_DN99495_c1_g4	B1	R1	283.699	133.35	208.524	1.09276	0.248949	4.38949	1.13615e-05	6.00305e-05
TRINITY_DN82469_c1_g2	B1	R1	803.256	376.702	589.979	1.09271	0.33687	3.2437	0.00117987	0.00385482
TRINITY_DN88224_c3_g2	B1	R1	264.011	123.805	193.908	1.08966	0.200863	5.42492	5.79817e-08	4.60492e-07
TRINITY_DN80836_c4_g2	B1	R1	2395.65	1132.68	1764.17	1.08097	0.230009	4.69969	2.6055e-06	1.55266e-05
TRINITY_DN70528_c3_g2	B1	R1	69.2605	32.7651	51.0128	1.07993	0.353348	3.05628	0.00224104	0.00675651
TRINITY_DN85339_c0_g3	B1	R1	375.694	177.974	276.834	1.07992	0.172706	6.25296	4.02756e-10	4.53317e-09
TRINITY_DN85432_c0_g1	B1	R1	144.294	68.5323	106.413	1.07982	0.252775	4.27188	1.93833e-05	9.76625e-05
TRINITY_DN81940_c2_g2	B1	R1	331.529	157.052	244.29	1.0797	0.191283	5.64454	1.6562e-08	1.47304e-07
TRINITY_DN72052_c1_g1	B1	R1	498.07	236.595	367.333	1.07634	0.257054	4.18722	2.82393e-05	0.000137912
TRINITY_DN94305_c2_g2	B1	R1	271.76	129.012	200.386	1.07126	0.213123	5.0265	4.99523e-07	3.36913e-06
TRINITY_DN72533_c0_g1	B1	R1	127.45	60.7987	94.1245	1.06988	0.290414	3.68399	0.000229613	0.000911797
TRINITY_DN91250_c0_g1	B1	R1	488.38	233.431	360.905	1.06414	0.179957	5.91331	3.35309e-09	3.29498e-08
TRINITY_DN83190_c3_g1	B1	R1	693.364	331.52	512.442	1.06292	0.238695	4.45306	8.46562e-06	4.61823e-05
TRINITY_DN88758_c0_g3	B1	R1	220.761	105.739	163.25	1.06191	0.233399	4.54979	5.37007e-06	3.0221e-05
TRINITY_DN100988_c2_g2	B1	R1	71.5483	34.4594	53.0038	1.06067	0.30831	3.44026	0.000581159	0.00208128
TRINITY_DN90490_c1_g1	B1	R1	172.223	82.9	127.562	1.06043	0.304423	3.48341	0.00049506	0.00179825
TRINITY_DN80247_c0_g1	B1	R1	487.201	234.025	360.613	1.05696	0.180251	5.86379	4.52408e-09	4.31703e-08
TRINITY_DN89338_c3_g1	B1	R1	937.561	450.94	694.25	1.05607	0.190614	5.54037	3.01826e-08	2.56164e-07
TRINITY_DN94710_c2_g5	B1	R1	141.126	68.0873	104.607	1.05487	0.299527	3.52179	0.000428651	0.00158286
TRINITY_DN75723_c1_g1	B1	R1	1173.34	566.737	870.039	1.05014	0.126553	8.29806	1.05825e-16	2.77924e-15
TRINITY_DN98633_c0_g2	B1	R1	659.299	320.019	489.659	1.04331	0.192284	5.42588	5.76693e-08	4.58829e-07
TRINITY_DN87231_c0_g4	B1	R1	1542.58	752.778	1147.68	1.03557	0.162323	6.37968	1.77456e-10	2.10652e-09
TRINITY_DN97059_c1_g1	B1	R1	99.0411	48.5608	73.801	1.03476	0.334802	3.09066	0.00199711	0.00609122
TRINITY_DN85091_c0_g1	B1	R1	77.7556	38.0121	57.8838	1.03132	0.300379	3.43341	0.000596038	0.00212857
TRINITY_DN90442_c1_g1	B1	R1	81.6808	40.1239	60.9023	1.02991	0.309982	3.32248	0.000892204	0.00302486
TRINITY_DN68580_c0_g2	B1	R1	50.3999	24.65	37.525	1.02934	0.347285	2.96397	0.00303699	0.00878439
TRINITY_DN84143_c0_g1	B1	R1	177.518	87.0952	132.306	1.02815	0.219128	4.69202	2.70524e-06	1.60565e-05
TRINITY_DN99327_c1_g3	B1	R1	60.5179	29.641	45.0794	1.02773	0.338481	3.03629	0.00239509	0.00715314
TRINITY_DN97607_c1_g3	B1	R1	127.8	62.7155	95.2577	1.0264	0.280578	3.65814	0.000254048	0.000999024
TRINITY_DN99415_c3_g1	B1	R1	1158.21	568.788	863.501	1.02497	0.187069	5.47909	4.27515e-08	3.50896e-07
TRINITY_DN92922_c1_g2	B1	R1	402.568	198.98	300.774	1.01919	0.212355	4.79947	1.59088e-06	9.80182e-06
TRINITY_DN90489_c5_g1	B1	R1	366.819	180.861	273.84	1.01837	0.239649	4.24941	2.14337e-05	0.000107265
TRINITY_DN99977_c0_g1	B1	R1	568.09	280.445	424.267	1.01785	0.184649	5.51234	3.54089e-08	2.96562e-07
TRINITY_DN97385_c2_g1	B1	R1	434.926	215.011	324.968	1.0142	0.240371	4.21933	2.45025e-05	0.00012099
TRINITY_DN82272_c3_g1	B1	R1	190.738	94.5443	142.641	1.01373	0.291152	3.4818	0.000498059	0.00180786
TRINITY_DN79525_c1_g1	B1	R1	70.0687	34.8068	52.4378	1.01283	0.32236	3.14192	0.00167845	0.00523405
TRINITY_DN87484_c5_g1	B1	R1	501.541	248.636	375.088	1.01184	0.174825	5.78771	7.13532e-09	6.63801e-08
TRINITY_DN91259_c2_g2	B1	R1	2167.52	1075.19	1621.36	1.01181	0.134564	7.51918	5.51194e-14	1.05081e-12
TRINITY_DN81198_c8_g1	B1	R1	1128.83	559.883	844.359	1.01146	0.167186	6.04991	1.44925e-09	1.50206e-08
TRINITY_DN91492_c2_g1	B1	R1	7123.5	3536.64	5330.07	1.01006	0.283477	3.56311	0.000366487	0.00137498
TRINITY_DN71858_c0_g1	B1	R1	2559.58	1272.65	1916.11	1.00864	0.160824	6.27169	3.5716e-10	4.05586e-09
TRINITY_DN78141_c3_g2	B1	R1	117.677	58.4116	88.0441	1.00844	0.29393	3.43089	0.000601608	0.00214245
TRINITY_DN73584_c4_g1	B1	R1	527.773	262.516	395.145	1.00825	0.257251	3.91932	8.8799e-05	0.000389831
TRINITY_DN90179_c5_g1	B1	R1	353.997	175.922	264.959	1.00821	0.172051	5.85997	4.62953e-09	4.41292e-08
TRINITY_DN85348_c2_g1	B1	R1	189.943	94.7481	142.345	1.00625	0.215534	4.66861	3.03238e-06	1.77848e-05
TRINITY_DN79378_c1_g1	B1	R1	356.223	177.332	266.778	1.00566	0.170226	5.90778	3.46757e-09	3.3925e-08
TRINITY_DN78063_c2_g1	B1	R1	206.825	103.11	154.967	1.00552	0.334159	3.00911	0.00262011	0.0077088
TRINITY_DN75716_c1_g2	B1	R1	74.3314	37.1392	55.7353	1.0054	0.343545	2.92654	0.00342754	0.00977432
TRINITY_DN69884_c0_g1	B1	R1	232.912	116.387	174.65	1.00492	0.302603	3.32093	0.000897183	0.00303943
TRINITY_DN94101_c2_g2	B1	R1	348.812	174.187	261.499	1.0037	0.27859	3.60278	0.000314834	0.0012061
TRINITY_DN79137_c5_g2	B1	R1	814.807	407.039	610.923	1.00238	0.157896	6.34833	2.17671e-10	2.5499e-09
TRINITY_DN68629_c0_g1	B1	R1	3380.73	1689.18	2534.95	1.00144	0.168114	5.95692	2.57033e-09	2.56256e-08
TRINITY_DN82999_c2_g1	B1	R1	410.074	204.941	307.508	0.999744	0.180715	5.53216	3.16314e-08	2.66933e-07
TRINITY_DN67071_c2_g1	B1	R1	1153.36	577.252	865.307	0.999723	0.188704	5.29783	1.17187e-07	8.79694e-07
TRINITY_DN92586_c1_g2	B1	R1	2330.41	1166.6	1748.5	0.998791	0.134765	7.41136	1.2501e-13	2.25753e-12
TRINITY_DN82954_c2_g2	B1	R1	888.311	444.496	666.404	0.998309	0.149604	6.67299	2.50637e-11	3.44356e-10
TRINITY_DN87890_c2_g1	B1	R1	353.663	177.391	265.527	0.997422	0.328875	3.03283	0.00242276	0.00721789
TRINITY_DN76371_c1_g2	B1	R1	438.63	219.946	329.288	0.996446	0.164898	6.04282	1.51443e-09	1.56597e-08
TRINITY_DN67905_c3_g1	B1	R1	189.715	95.1414	142.428	0.996288	0.232797	4.27965	1.87185e-05	9.45806e-05
TRINITY_DN91394_c2_g3	B1	R1	197.959	99.3331	148.646	0.992649	0.209899	4.72917	2.25434e-06	1.36255e-05
TRINITY_DN84754_c2_g2	B1	R1	453.571	228.201	340.886	0.992066	0.190527	5.20696	1.91958e-07	1.39169e-06
TRINITY_DN101344_c3_g2	B1	R1	378.57	190.173	284.372	0.992058	0.293011	3.38574	0.000709874	0.00247358
TRINITY_DN73913_c2_g2	B1	R1	816.047	410.544	613.295	0.99103	0.12968	7.64211	2.13693e-14	4.20909e-13
TRINITY_DN83603_c2_g1	B1	R1	290.355	146.168	218.262	0.990367	0.185258	5.34588	8.99769e-08	6.89978e-07
TRINITY_DN93969_c0_g1	B1	R1	258.871	130.594	194.732	0.989383	0.295032	3.35348	0.000798017	0.00274633
TRINITY_DN82057_c0_g2	B1	R1	333.86	168.391	251.125	0.988572	0.167775	5.89224	3.8099e-09	3.69896e-08
TRINITY_DN101024_c1_g1	B1	R1	153.597	77.7891	115.693	0.9864	0.264475	3.72965	0.000191746	0.000778451
TRINITY_DN94341_c1_g2	B1	R1	531.397	267.977	399.687	0.985998	0.246702	3.99673	6.42247e-05	0.000290841
TRINITY_DN96532_c0_g7	B1	R1	320.779	162.055	241.417	0.985233	0.183061	5.38198	7.36693e-08	5.76343e-07
TRINITY_DN96657_c0_g1	B1	R1	75.0803	38.1047	56.5925	0.982163	0.286368	3.42973	0.000604189	0.00214992
TRINITY_DN91907_c1_g1	B1	R1	88.0807	44.5423	66.3115	0.979223	0.313683	3.1217	0.00179811	0.00553929
TRINITY_DN82687_c0_g1	B1	R1	171.516	87.0093	129.263	0.979219	0.241242	4.05907	4.9268e-05	0.000227861
TRINITY_DN73651_c3_g2	B1	R1	464.622	236.071	350.347	0.975647	0.270014	3.61332	0.000302296	0.00116257
TRINITY_DN66890_c2_g1	B1	R1	303.967	154.607	229.287	0.975407	0.324524	3.00566	0.00265009	0.00778415
TRINITY_DN89627_c0_g3	B1	R1	114.858	58.2384	86.548	0.974771	0.293133	3.32535	0.000883071	0.00299732
TRINITY_DN78482_c1_g6	B1	R1	263.402	134.169	198.786	0.973899	0.255573	3.81064	0.000138606	0.000584009
TRINITY_DN102088_c4_g2	B1	R1	145.811	74.2826	110.047	0.97361	0.262736	3.70565	0.000210849	0.0008452
TRINITY_DN72101_c1_g1	B1	R1	919.455	468.645	694.05	0.973581	0.186612	5.21713	1.81717e-07	1.32391e-06
TRINITY_DN86883_c1_g1	B1	R1	815.494	415.517	615.506	0.97358	0.146917	6.62675	3.43153e-11	4.62341e-10
TRINITY_DN87717_c2_g1	B1	R1	207.75	105.973	156.862	0.972318	0.20346	4.77891	1.76251e-06	1.0792e-05
TRINITY_DN91026_c2_g1	B1	R1	1847.28	943.199	1395.24	0.969124	0.20711	4.67926	2.87907e-06	1.70315e-05
TRINITY_DN100051_c5_g1	B1	R1	393.741	201.337	297.539	0.968163	0.178012	5.43875	5.36543e-08	4.30734e-07
TRINITY_DN68566_c3_g1	B1	R1	120.078	61.3925	90.7353	0.968102	0.26528	3.64935	0.0002629	0.00102793
TRINITY_DN97059_c1_g4	B1	R1	124.27	63.747	94.0084	0.968006	0.305278	3.1709	0.00151969	0.00480031
TRINITY_DN101510_c2_g3	B1	R1	275.089	140.844	207.966	0.967739	0.228503	4.23512	2.2843e-05	0.000113806
TRINITY_DN80325_c3_g1	B1	R1	206.903	106.006	156.455	0.966513	0.316714	3.05169	0.00227554	0.006842
TRINITY_DN77348_c0_g1	B1	R1	165.24	84.7994	125.02	0.96578	0.265723	3.63454	0.000278478	0.00107889
TRINITY_DN73925_c1_g1	B1	R1	170.658	87.5253	129.092	0.96521	0.298974	3.2284	0.00124483	0.00403449
TRINITY_DN101350_c2_g4	B1	R1	95.7249	49.2477	72.4863	0.965076	0.286539	3.36804	0.000757044	0.00262153
TRINITY_DN78160_c1_g1	B1	R1	672.666	345.127	508.896	0.962991	0.225671	4.26724	1.97906e-05	9.96019e-05
TRINITY_DN93149_c0_g2	B1	R1	193.523	99.4938	146.509	0.962291	0.324357	2.96677	0.00300948	0.00871053
TRINITY_DN100298_c2_g2	B1	R1	776.52	399.477	587.998	0.959138	0.123693	7.75419	8.89091e-15	1.83656e-13
TRINITY_DN70032_c4_g4	B1	R1	1912.04	985.959	1449	0.955083	0.316679	3.01593	0.00256192	0.0075676
TRINITY_DN72971_c0_g2	B1	R1	328.085	169.494	248.789	0.954245	0.177485	5.37649	7.59503e-08	5.92625e-07
TRINITY_DN76204_c1_g1	B1	R1	84.7793	43.84	64.3097	0.953192	0.287202	3.3189	0.000903743	0.00305816
TRINITY_DN84111_c1_g1	B1	R1	224.497	116.17	170.333	0.951219	0.296045	3.21309	0.00131317	0.00422674
TRINITY_DN100572_c2_g1	B1	R1	2069.74	1070.19	1569.96	0.950957	0.170349	5.58241	2.37215e-08	2.05514e-07
TRINITY_DN101887_c0_g1	B1	R1	1725.3	892.77	1309.03	0.950798	0.122492	7.76215	8.35023e-15	1.73696e-13
TRINITY_DN74998_c0_g2	B1	R1	524.664	271.507	398.085	0.950765	0.201452	4.71956	2.36359e-06	1.42087e-05
TRINITY_DN85198_c0_g1	B1	R1	5964.53	3091.75	4528.14	0.947982	0.235292	4.02896	5.60253e-05	0.000256186
TRINITY_DN92401_c2_g1	B1	R1	441.105	228.6	334.853	0.946733	0.266609	3.55102	0.000383745	0.00143309
TRINITY_DN88089_c2_g1	B1	R1	98.9087	51.3004	75.1045	0.946279	0.259631	3.64471	0.000267696	0.00104302
TRINITY_DN75042_c0_g1	B1	R1	95.3754	49.7175	72.5465	0.944642	0.262793	3.59462	0.000324869	0.00123974
TRINITY_DN88301_c2_g1	B1	R1	773.012	402.555	587.783	0.942766	0.135936	6.93535	4.05221e-12	6.17754e-11
TRINITY_DN72234_c1_g1	B1	R1	2600.91	1354.42	1977.67	0.941446	0.310959	3.02756	0.00246539	0.0073311
TRINITY_DN89340_c2_g1	B1	R1	7449.89	3880.94	5665.41	0.940723	0.183314	5.13176	2.8704e-07	2.01222e-06
TRINITY_DN94613_c2_g1	B1	R1	901.169	469.559	685.364	0.940322	0.191154	4.91919	8.69051e-07	5.61071e-06
TRINITY_DN78766_c1_g1	B1	R1	135.675	70.6689	103.172	0.93898	0.310719	3.02196	0.00251142	0.00744809
TRINITY_DN78315_c0_g1	B1	R1	384.615	200.763	292.689	0.938735	0.154235	6.08639	1.15484e-09	1.21388e-08
TRINITY_DN73764_c1_g1	B1	R1	1290.79	673.985	982.389	0.937736	0.155768	6.02008	1.74331e-09	1.77582e-08
TRINITY_DN65745_c2_g3	B1	R1	1142.81	596.398	869.606	0.93757	0.265455	3.53194	0.000412527	0.0015303
TRINITY_DN77110_c2_g1	B1	R1	419.581	219.972	319.776	0.930503	0.152019	6.12098	9.30013e-10	9.90144e-09
TRINITY_DN97588_c1_g1	B1	R1	801.568	420.988	611.278	0.930331	0.246689	3.77128	0.000162415	0.00067255
TRINITY_DN92767_c1_g2	B1	R1	92.4371	48.5928	70.515	0.930244	0.274777	3.38545	0.000710612	0.00247519
TRINITY_DN80042_c3_g3	B1	R1	161.011	84.6038	122.807	0.930038	0.259349	3.58604	0.000335732	0.00127518
TRINITY_DN93394_c1_g1	B1	R1	142.577	74.5923	108.585	0.929996	0.260049	3.57624	0.000348572	0.0013172
TRINITY_DN98846_c0_g1	B1	R1	177.908	93.4329	135.67	0.928654	0.274815	3.3792	0.000726981	0.0025289
TRINITY_DN77139_c6_g1	B1	R1	120.096	63.1288	91.6126	0.927217	0.314543	2.94783	0.00320018	0.00920556
TRINITY_DN74927_c1_g2	B1	R1	564.625	297.217	430.921	0.926793	0.216488	4.28104	1.86025e-05	9.40477e-05
TRINITY_DN76930_c3_g1	B1	R1	127.754	67.1116	97.4327	0.925928	0.249207	3.71549	0.000202809	0.00081665
TRINITY_DN100249_c3_g2	B1	R1	200.113	105.399	152.756	0.925526	0.266564	3.47206	0.000516483	0.00186769
TRINITY_DN73041_c1_g1	B1	R1	388.671	204.978	296.825	0.925337	0.310725	2.978	0.0029014	0.00845536
TRINITY_DN97213_c0_g2	B1	R1	223.874	118.218	171.046	0.92382	0.198682	4.64974	3.32354e-06	1.93395e-05
TRINITY_DN77727_c4_g1	B1	R1	311.346	164.148	237.747	0.922405	0.222847	4.13919	3.48539e-05	0.000166562
TRINITY_DN100920_c6_g2	B1	R1	424.784	224.071	324.428	0.92147	0.232505	3.96322	7.39463e-05	0.000330328
TRINITY_DN95801_c0_g3	B1	R1	154.007	81.4114	117.709	0.920925	0.226236	4.07064	4.68843e-05	0.000217515
TRINITY_DN83834_c0_g3	B1	R1	88.9146	47.0013	67.958	0.920542	0.268216	3.4321	0.000598935	0.00213634
TRINITY_DN71631_c1_g1	B1	R1	331.697	175.182	253.44	0.920282	0.194058	4.7423	2.11301e-06	1.28323e-05
TRINITY_DN74527_c1_g2	B1	R1	317.847	167.795	242.821	0.918853	0.250084	3.67418	0.000238614	0.000941657
TRINITY_DN91959_c5_g1	B1	R1	930.207	492.125	711.166	0.918783	0.229188	4.00887	6.10099e-05	0.000277269
TRINITY_DN98579_c1_g1	B1	R1	753.092	398.383	575.738	0.917988	0.264739	3.46753	0.000525274	0.00189563
TRINITY_DN96932_c0_g1	B1	R1	172.542	91.7433	132.143	0.916049	0.286478	3.19763	0.00138564	0.00443436
TRINITY_DN98689_c2_g2	B1	R1	386.391	204.771	295.581	0.914534	0.202183	4.5233	6.08835e-06	3.39415e-05
TRINITY_DN91238_c0_g1	B1	R1	2252.32	1196.01	1724.17	0.912723	0.137448	6.64048	3.1266e-11	4.24979e-10
TRINITY_DN86323_c0_g2	B1	R1	1991.75	1058.67	1525.21	0.91244	0.133594	6.82992	8.49611e-12	1.24409e-10
TRINITY_DN68484_c3_g3	B1	R1	236.827	126.133	181.48	0.91125	0.262706	3.46871	0.000522969	0.00188884
TRINITY_DN100338_c1_g1	B1	R1	483.005	256.941	369.973	0.908708	0.224274	4.05178	5.08293e-05	0.000234717
TRINITY_DN83910_c0_g1	B1	R1	861.718	460.316	661.017	0.905436	0.276516	3.27445	0.00105869	0.00351045
TRINITY_DN83662_c3_g1	B1	R1	1458.01	779.001	1118.51	0.905138	0.218848	4.13592	3.5353e-05	0.000168675
TRINITY_DN79099_c0_g1	B1	R1	299.141	160.158	229.65	0.903733	0.174423	5.18128	2.20371e-07	1.57841e-06
TRINITY_DN67449_c2_g1	B1	R1	84.3764	45.3535	64.8649	0.902184	0.282826	3.18988	0.0014233	0.00453206
TRINITY_DN87729_c1_g1	B1	R1	639.621	342.083	490.852	0.901863	0.292178	3.08669	0.00202399	0.00616897
TRINITY_DN99308_c1_g1	B1	R1	700.561	375.269	537.915	0.901707	0.197025	4.57661	4.72575e-06	2.68667e-05
TRINITY_DN95938_c0_g1	B1	R1	588.663	315.38	452.022	0.899331	0.152727	5.88848	3.89757e-09	3.77997e-08
TRINITY_DN74137_c0_g1	B1	R1	1402.42	751.856	1077.14	0.899252	0.142006	6.33247	2.41263e-10	2.81885e-09
TRINITY_DN102265_c3_g5	B1	R1	124.526	66.6407	95.5832	0.898746	0.273948	3.28072	0.00103541	0.00344541
TRINITY_DN75152_c0_g1	B1	R1	166.649	89.4265	128.038	0.898521	0.237117	3.78936	0.000151033	0.000630697
TRINITY_DN64782_c2_g1	B1	R1	1608.36	864.595	1236.48	0.895378	0.226671	3.95012	7.81131e-05	0.000346508
TRINITY_DN97253_c2_g1	B1	R1	168.131	90.3126	129.222	0.895238	0.29055	3.08118	0.00206179	0.00626915
TRINITY_DN85871_c1_g2	B1	R1	366.567	197.428	281.997	0.894922	0.238383	3.75414	0.000173939	0.00071594
TRINITY_DN76597_c3_g2	B1	R1	114.187	61.6624	87.9249	0.894002	0.268029	3.33546	0.000851572	0.00290258
TRINITY_DN98894_c0_g2	B1	R1	133.113	71.8732	102.493	0.88765	0.241237	3.67957	0.000233629	0.000926918
TRINITY_DN100426_c3_g1	B1	R1	159.701	86.5598	123.13	0.885074	0.214903	4.11848	3.81385e-05	0.000180483
TRINITY_DN101539_c1_g1	B1	R1	191.493	103.855	147.674	0.882921	0.194283	4.54451	5.50621e-06	3.08774e-05
TRINITY_DN102043_c4_g2	B1	R1	219.234	119.146	169.19	0.880199	0.188454	4.67063	3.00271e-06	1.76224e-05
TRINITY_DN98405_c0_g3	B1	R1	1208.45	656.795	932.625	0.87862	0.129941	6.76168	1.36398e-11	1.94607e-10
TRINITY_DN102058_c9_g1	B1	R1	529.839	288.193	409.016	0.878617	0.192153	4.57248	4.81987e-06	2.73146e-05
TRINITY_DN90972_c1_g1	B1	R1	368.136	200.787	284.462	0.877194	0.276798	3.16908	0.00152924	0.00482624
TRINITY_DN99263_c1_g6	B1	R1	909.192	495.191	702.191	0.876736	0.152864	5.73539	9.72907e-09	8.87479e-08
TRINITY_DN90455_c1_g3	B1	R1	506.042	275.256	390.649	0.876588	0.171054	5.12464	2.98107e-07	2.0816e-06
TRINITY_DN69398_c0_g1	B1	R1	891.854	487.309	689.581	0.87287	0.179859	4.85309	1.21552e-06	7.69139e-06
TRINITY_DN78063_c2_g2	B1	R1	3099.87	1692.79	2396.33	0.872718	0.146304	5.96509	2.44498e-09	2.4458e-08
TRINITY_DN98296_c4_g1	B1	R1	594.863	325.801	460.332	0.869642	0.141931	6.1272	8.94368e-10	9.554e-09
TRINITY_DN65380_c3_g4	B1	R1	109.567	59.9453	84.7561	0.86827	0.264497	3.28272	0.00102812	0.00342436
TRINITY_DN88125_c2_g2	B1	R1	228.412	125.389	176.9	0.867488	0.253929	3.41626	0.000634871	0.00224474
TRINITY_DN75300_c0_g1	B1	R1	279.508	153.674	216.591	0.865995	0.225901	3.83352	0.000126321	0.000537075
TRINITY_DN83791_c5_g1	B1	R1	241.885	132.871	187.378	0.863891	0.195113	4.42764	9.52682e-06	5.13733e-05
TRINITY_DN68854_c1_g1	B1	R1	208.722	114.625	161.674	0.863104	0.241906	3.56793	0.000359808	0.00135413
TRINITY_DN59269_c0_g1	B1	R1	432.792	238.553	335.673	0.860635	0.27901	3.0846	0.00203828	0.00620192
TRINITY_DN77270_c5_g1	B1	R1	135.928	75.196	105.562	0.857428	0.228951	3.74502	0.000180377	0.000738683
TRINITY_DN79563_c17_g4	B1	R1	6028.87	3329.04	4678.95	0.856657	0.281684	3.0412	0.00235641	0.00705418
TRINITY_DN96620_c0_g2	B1	R1	274.31	151.568	212.939	0.856106	0.259285	3.30179	0.0009607	0.00323003
TRINITY_DN65674_c5_g1	B1	R1	649.275	358.422	503.849	0.855527	0.1951	4.38508	1.15944e-05	6.11199e-05
TRINITY_DN98899_c3_g1	B1	R1	463.542	256.333	359.937	0.853934	0.165737	5.15236	2.57235e-07	1.81759e-06
TRINITY_DN83603_c2_g2	B1	R1	171.17	94.7009	132.935	0.853547	0.206452	4.13436	3.55951e-05	0.000169687
TRINITY_DN67093_c1_g1	B1	R1	1597.04	884.012	1240.53	0.852456	0.164375	5.18604	2.14812e-07	1.54356e-06
TRINITY_DN93725_c1_g3	B1	R1	807.682	448.301	627.991	0.849688	0.132884	6.3942	1.61395e-10	1.92614e-09
TRINITY_DN90374_c0_g1	B1	R1	1283.98	714.428	999.204	0.846158	0.216396	3.91024	9.22049e-05	0.000402995
TRINITY_DN92092_c3_g1	B1	R1	867.855	482.561	675.208	0.845457	0.162752	5.19476	2.04983e-07	1.4777e-06
TRINITY_DN100917_c2_g2	B1	R1	111.417	62.3343	86.8759	0.84283	0.255478	3.29903	0.000970209	0.00325095
TRINITY_DN97062_c1_g1	B1	R1	563.424	314.454	438.939	0.842133	0.239905	3.51027	0.000447646	0.0016455
TRINITY_DN101388_c4_g1	B1	R1	472.029	263.493	367.761	0.841602	0.224619	3.74679	0.00017911	0.000734169
TRINITY_DN72791_c2_g3	B1	R1	333.079	186.229	259.654	0.840557	0.190351	4.41583	1.00623e-05	5.39017e-05
TRINITY_DN76481_c2_g1	B1	R1	177.367	99.2512	138.309	0.838227	0.272967	3.0708	0.00213487	0.00647369
TRINITY_DN95687_c4_g1	B1	R1	224.862	126.056	175.459	0.837971	0.2052	4.08368	4.43278e-05	0.000206623
TRINITY_DN92028_c2_g2	B1	R1	103.237	57.6927	80.4648	0.837428	0.276018	3.03397	0.00241362	0.00720365
TRINITY_DN93397_c0_g1	B1	R1	808.404	452.594	630.499	0.837157	0.177893	4.70595	2.52692e-06	1.50988e-05
TRINITY_DN86093_c1_g2	B1	R1	2346.93	1318.14	1832.53	0.832454	0.170456	4.8837	1.04111e-06	6.63493e-06
TRINITY_DN63886_c0_g4	B1	R1	650.098	365.347	507.722	0.830506	0.236467	3.51215	0.000444503	0.00163597
TRINITY_DN99569_c3_g1	B1	R1	267.636	150.571	209.103	0.82608	0.271975	3.03733	0.00238681	0.00713079
TRINITY_DN80326_c0_g1	B1	R1	835.843	471.754	653.798	0.824902	0.256395	3.21731	0.001294	0.00417407
TRINITY_DN72315_c0_g2	B1	R1	938.257	530.35	734.303	0.824025	0.149073	5.52766	3.24535e-08	2.73611e-07
TRINITY_DN85697_c3_g2	B1	R1	375.572	212.195	293.884	0.823752	0.166687	4.94191	7.73625e-07	5.06068e-06
TRINITY_DN83852_c1_g2	B1	R1	737.511	416.699	577.105	0.822331	0.164769	4.99083	6.01218e-07	4.00048e-06
TRINITY_DN84655_c1_g1	B1	R1	435.738	246.858	341.298	0.819193	0.194493	4.21195	2.53179e-05	0.00012474
TRINITY_DN88730_c0_g3	B1	R1	424.578	240.502	332.54	0.818667	0.247751	3.30439	0.000951838	0.00320604
TRINITY_DN85171_c0_g1	B1	R1	589.225	334.043	461.634	0.817092	0.248193	3.29216	0.0009942	0.00332508
TRINITY_DN88141_c0_g2	B1	R1	739.506	420.509	580.008	0.815442	0.139803	5.83278	5.45102e-09	5.16831e-08
TRINITY_DN97085_c1_g2	B1	R1	1068.95	608.622	838.788	0.813383	0.1975	4.11839	3.81522e-05	0.000180483
TRINITY_DN68775_c1_g2	B1	R1	518.471	295.018	406.744	0.81236	0.203727	3.9875	6.67732e-05	0.000301004
TRINITY_DN97277_c0_g2	B1	R1	313.044	178.657	245.851	0.811859	0.248499	3.26705	0.00108675	0.00359142
TRINITY_DN68818_c0_g2	B1	R1	1567.65	893.168	1230.41	0.811624	0.127138	6.38382	1.72723e-10	2.05307e-09
TRINITY_DN90537_c0_g2	B1	R1	954.221	543.996	749.109	0.810143	0.221816	3.65232	0.000259879	0.00101925
TRINITY_DN67669_c0_g1	B1	R1	582.554	332.394	457.474	0.809408	0.156206	5.18167	2.19912e-07	1.57639e-06
TRINITY_DN67586_c1_g1	B1	R1	193.445	110.194	151.82	0.807462	0.245509	3.28892	0.00100571	0.00336105
TRINITY_DN89808_c0_g1	B1	R1	392.799	224.373	308.586	0.80554	0.266258	3.02541	0.00248294	0.00737346
TRINITY_DN85171_c0_g2	B1	R1	539.145	308.87	424.007	0.802363	0.239812	3.3458	0.000820459	0.00281485
TRINITY_DN91946_c0_g3	B1	R1	306.374	175.646	241.01	0.801876	0.182203	4.40101	1.07746e-05	5.73202e-05
TRINITY_DN99693_c1_g1	B1	R1	173.999	99.669	136.834	0.801865	0.257276	3.11676	0.00182853	0.00562134
TRINITY_DN74333_c2_g1	B1	R1	2023.24	1161.18	1592.21	0.801595	0.155578	5.15238	2.57195e-07	1.81759e-06
TRINITY_DN100724_c2_g1	B1	R1	220.736	126.632	173.684	0.801128	0.228776	3.5018	0.000462126	0.00169243
TRINITY_DN77296_c4_g2	B1	R1	142.168	81.4101	111.789	0.800423	0.235883	3.3933	0.000690553	0.00241952
TRINITY_DN89806_c2_g1	B1	R1	152.734	88.0836	120.409	0.799923	0.260421	3.07165	0.0021288	0.00645748
TRINITY_DN93368_c1_g2	B1	R1	198.354	114.312	156.333	0.799487	0.249834	3.20007	0.00137393	0.00440002
TRINITY_DN98369_c0_g1	B1	R1	186.565	107.589	147.077	0.79883	0.257812	3.0985	0.00194505	0.00594464
TRINITY_DN74043_c3_g2	B1	R1	222.355	127.965	175.16	0.798294	0.26884	2.9694	0.00298385	0.00865315
TRINITY_DN101891_c4_g3	B1	R1	433.041	248.69	340.866	0.797659	0.202098	3.94689	7.91724e-05	0.000350857
TRINITY_DN76145_c0_g1	B1	R1	328.605	189.636	259.12	0.793433	0.187901	4.22261	2.4149e-05	0.000119444
TRINITY_DN100447_c4_g2	B1	R1	333.542	192.455	262.998	0.792984	0.159427	4.97395	6.56011e-07	4.33591e-06
TRINITY_DN68004_c3_g3	B1	R1	1533.04	885.799	1209.42	0.791843	0.212235	3.73097	0.000190746	0.000775795
TRINITY_DN77108_c1_g3	B1	R1	382.42	222.104	302.262	0.78483	0.178348	4.40056	1.0797e-05	5.73884e-05
TRINITY_DN73842_c2_g1	B1	R1	1478.99	858.366	1168.68	0.784762	0.171691	4.57077	4.85929e-06	2.75205e-05
TRINITY_DN88009_c0_g3	B1	R1	638.264	370.746	504.505	0.784508	0.13062	6.00604	1.90107e-09	1.9299e-08
TRINITY_DN92059_c1_g1	B1	R1	2654.37	1541.96	2098.16	0.783649	0.186737	4.19653	2.71036e-05	0.000132803
TRINITY_DN97647_c0_g1	B1	R1	329.031	191.141	260.086	0.781722	0.199525	3.91792	8.93156e-05	0.000391713
TRINITY_DN83384_c1_g1	B1	R1	920.769	536.536	728.652	0.779847	0.190833	4.08655	4.37836e-05	0.000204515
TRINITY_DN85436_c0_g2	B1	R1	150.217	87.34	118.779	0.778166	0.232571	3.34594	0.000820055	0.00281455
TRINITY_DN69419_c0_g1	B1	R1	2592.37	1511.59	2051.98	0.777695	0.238594	3.25949	0.00111612	0.00367334
TRINITY_DN85837_c4_g2	B1	R1	277.796	161.872	219.834	0.777609	0.208815	3.72391	0.000196158	0.000792733
TRINITY_DN91732_c2_g2	B1	R1	601.848	351.567	476.708	0.777198	0.20797	3.73707	0.000186178	0.000759643
TRINITY_DN80695_c1_g1	B1	R1	360.374	210.318	285.346	0.776868	0.176259	4.40754	1.04554e-05	5.58058e-05
TRINITY_DN63245_c1_g1	B1	R1	405.809	236.881	321.345	0.776375	0.154679	5.01926	5.1871e-07	3.48534e-06
TRINITY_DN85636_c0_g1	B1	R1	2308.36	1348.67	1828.52	0.77484	0.153023	5.06356	4.115e-07	2.81597e-06
TRINITY_DN85471_c4_g1	B1	R1	1314.8	769.299	1042.05	0.772881	0.233901	3.30431	0.000952098	0.00320604
TRINITY_DN84384_c2_g1	B1	R1	495.175	289.795	392.485	0.772587	0.182712	4.22844	2.35316e-05	0.000116779
TRINITY_DN86402_c0_g2	B1	R1	1204.11	705.416	954.762	0.772268	0.222936	3.46407	0.000532066	0.00191703
TRINITY_DN72338_c1_g1	B1	R1	329.611	193.702	261.657	0.769898	0.204856	3.75824	0.000171115	0.000705621
TRINITY_DN91259_c2_g1	B1	R1	2726.48	1599.73	2163.1	0.769058	0.138003	5.57275	2.50745e-08	2.16526e-07
TRINITY_DN100742_c2_g2	B1	R1	102.004	59.9301	80.9669	0.768951	0.254652	3.01962	0.00253095	0.00749354
TRINITY_DN102079_c12_g1	B1	R1	4547.41	2669.76	3608.59	0.768501	0.110409	6.96049	3.39085e-12	5.25022e-11
TRINITY_DN99916_c1_g1	B1	R1	508.2	298.932	403.566	0.76672	0.17371	4.41379	1.01577e-05	5.43148e-05
TRINITY_DN65030_c3_g1	B1	R1	343.576	201.634	272.605	0.766406	0.233638	3.28032	0.00103691	0.00344675
TRINITY_DN82524_c1_g2	B1	R1	846.907	498.232	672.57	0.765392	0.203508	3.761	0.000169238	0.000699825
TRINITY_DN100246_c0_g1	B1	R1	646.495	380.54	513.517	0.764978	0.239529	3.19367	0.00140475	0.00448743
TRINITY_DN82290_c0_g1	B1	R1	658.894	388.663	523.778	0.763006	0.234402	3.25512	0.00113345	0.00372503
TRINITY_DN93498_c1_g1	B1	R1	503.016	296.824	399.92	0.762137	0.256059	2.97642	0.00291639	0.00849627
TRINITY_DN78695_c3_g1	B1	R1	560.341	330.917	445.629	0.761234	0.15183	5.01372	5.33865e-07	3.57368e-06
TRINITY_DN81655_c1_g1	B1	R1	1927.49	1137.43	1532.46	0.760769	0.16853	4.51413	6.35764e-06	3.53542e-05
TRINITY_DN91878_c2_g1	B1	R1	759.039	448.349	603.694	0.759777	0.143649	5.28911	1.22911e-07	9.18018e-07
TRINITY_DN76648_c3_g1	B1	R1	1181.53	699.083	940.309	0.757347	0.249293	3.03798	0.00238166	0.00711781
TRINITY_DN75036_c1_g2	B1	R1	1457.1	862.657	1159.88	0.755913	0.137206	5.50934	3.60188e-08	3.01387e-07
TRINITY_DN93237_c2_g3	B1	R1	1517.88	901.79	1209.83	0.752015	0.135326	5.55708	2.74324e-08	2.35064e-07
TRINITY_DN85400_c0_g1	B1	R1	1043.89	621.305	832.595	0.749133	0.161159	4.6484	3.34516e-06	1.94399e-05
TRINITY_DN75851_c0_g1	B1	R1	705.93	420.432	563.181	0.748597	0.149791	4.9976	5.80486e-07	3.86831e-06
TRINITY_DN95598_c4_g5	B1	R1	297.524	177.503	237.513	0.744759	0.243266	3.0615	0.00220231	0.00665777
TRINITY_DN101539_c1_g2	B1	R1	562.498	336.033	449.265	0.743152	0.167117	4.44689	8.71207e-06	4.74395e-05
TRINITY_DN94985_c2_g2	B1	R1	1192.13	712.315	952.224	0.742889	0.131394	5.65392	1.56828e-08	1.39764e-07
TRINITY_DN82053_c0_g3	B1	R1	198.166	118.288	158.227	0.740676	0.252288	2.93583	0.00332656	0.00952907
TRINITY_DN80046_c1_g2	B1	R1	120.573	72.3257	96.4493	0.739873	0.237172	3.11956	0.0018112	0.00557384
TRINITY_DN71440_c3_g1	B1	R1	1559.4	934.812	1247.11	0.738553	0.124464	5.93385	2.95904e-09	2.92065e-08
TRINITY_DN92989_c0_g1	B1	R1	727.955	437.684	582.819	0.734903	0.15538	4.72972	2.2483e-06	1.35983e-05
TRINITY_DN79911_c2_g1	B1	R1	214.522	128.73	171.626	0.734358	0.188982	3.88587	0.000101964	0.000440887
TRINITY_DN76768_c6_g1	B1	R1	216.81	130.432	173.621	0.732717	0.235134	3.11617	0.00183216	0.00562862
TRINITY_DN92097_c1_g1	B1	R1	1079.28	649.358	864.319	0.732047	0.208554	3.51011	0.000447927	0.00164585
TRINITY_DN94985_c2_g1	B1	R1	267.402	161.291	214.346	0.731462	0.188685	3.87664	0.000105908	0.000456831
TRINITY_DN93725_c1_g1	B1	R1	324.05	195.398	259.724	0.731037	0.215561	3.39132	0.000695578	0.00243469
TRINITY_DN68907_c3_g1	B1	R1	255.308	154.048	204.678	0.729289	0.165739	4.40023	1.08136e-05	5.74424e-05
TRINITY_DN102242_c2_g1	B1	R1	247.046	148.887	197.966	0.728968	0.220656	3.30364	0.00095438	0.0032112
TRINITY_DN84982_c0_g1	B1	R1	186.334	112.156	149.245	0.728688	0.202794	3.59324	0.000326591	0.00124524
TRINITY_DN85184_c0_g2	B1	R1	637.471	385.207	511.339	0.726827	0.143171	5.07663	3.8419e-07	2.6474e-06
TRINITY_DN98903_c0_g3	B1	R1	558.269	337.411	447.84	0.726491	0.156509	4.64184	3.45313e-06	2.00021e-05
TRINITY_DN89239_c3_g2	B1	R1	247.928	149.746	198.837	0.724496	0.183844	3.94083	8.12013e-05	0.000358955
TRINITY_DN94585_c0_g1	B1	R1	2353.15	1423.7	1888.43	0.724441	0.130866	5.53574	3.09917e-08	2.6228e-07
TRINITY_DN101791_c7_g2	B1	R1	603.986	365.813	484.899	0.724426	0.200843	3.60692	0.000309848	0.00118802
TRINITY_DN94601_c1_g2	B1	R1	374.515	226.568	300.541	0.723657	0.198274	3.64978	0.000262464	0.00102691
TRINITY_DN94420_c0_g1	B1	R1	930.679	563.824	747.251	0.722642	0.124269	5.81512	6.05892e-09	5.69014e-08
TRINITY_DN97977_c1_g1	B1	R1	2187.44	1326.18	1756.81	0.72235	0.111978	6.45082	1.11249e-10	1.37563e-09
TRINITY_DN98302_c0_g1	B1	R1	496.931	301.715	399.323	0.721018	0.237768	3.03244	0.00242582	0.00722311
TRINITY_DN96502_c2_g1	B1	R1	247.788	150.055	198.922	0.720487	0.193172	3.72976	0.000191662	0.000778451
TRINITY_DN88268_c3_g1	B1	R1	230.346	139.935	185.141	0.719417	0.20322	3.5401	0.000399979	0.00148934
TRINITY_DN74972_c2_g1	B1	R1	415.743	252.617	334.18	0.719291	0.210437	3.41808	0.000630653	0.00223249
TRINITY_DN94975_c0_g1	B1	R1	583.136	354.485	468.81	0.718273	0.158055	4.54446	5.50751e-06	3.08774e-05
TRINITY_DN82452_c0_g2	B1	R1	262.126	159.251	210.688	0.716947	0.219641	3.26417	0.00109785	0.00362283
TRINITY_DN90464_c0_g2	B1	R1	185.754	113.507	149.631	0.715111	0.213948	3.34244	0.000830441	0.00284362
TRINITY_DN76501_c2_g4	B1	R1	1757.63	1071.6	1414.62	0.714246	0.108037	6.61111	3.81445e-11	5.06866e-10
TRINITY_DN87321_c0_g1	B1	R1	280.588	170.827	225.708	0.712967	0.240864	2.96005	0.00307593	0.008878
TRINITY_DN90421_c2_g2	B1	R1	568.453	347.803	458.128	0.710776	0.182237	3.90028	9.60821e-05	0.000417889
TRINITY_DN98293_c1_g2	B1	R1	211.783	129.521	170.652	0.710179	0.205556	3.45491	0.000550468	0.00198253
TRINITY_DN99123_c2_g1	B1	R1	1108.42	678.029	893.223	0.710176	0.175041	4.05721	4.96635e-05	0.000229452
TRINITY_DN99169_c0_g1	B1	R1	285.566	174.932	230.249	0.708023	0.190921	3.70847	0.000208518	0.000836986
TRINITY_DN100565_c3_g1	B1	R1	555.821	341.498	448.66	0.70456	0.195855	3.59737	0.000321455	0.00122882
TRINITY_DN71106_c0_g3	B1	R1	2317.31	1422.45	1869.88	0.703798	0.140152	5.02167	5.12233e-07	3.44702e-06
TRINITY_DN87318_c1_g2	B1	R1	660.977	406.255	533.616	0.701336	0.165954	4.22608	2.37796e-05	0.000117748
TRINITY_DN78140_c1_g1	B1	R1	441.001	271.678	356.34	0.700684	0.234482	2.98822	0.00280604	0.00820432
TRINITY_DN87284_c1_g1	B1	R1	304.016	187.247	245.632	0.699886	0.176611	3.96287	7.4054e-05	0.000330643
TRINITY_DN67222_c3_g2	B1	R1	175.182	108.327	141.755	0.69667	0.22504	3.09576	0.0019631	0.0059916
TRINITY_DN87488_c1_g2	B1	R1	793.211	489.24	641.225	0.695866	0.1974	3.52516	0.000423228	0.00156673
TRINITY_DN88105_c1_g1	B1	R1	313.234	193.53	253.382	0.695201	0.191221	3.63559	0.000277344	0.00107543
TRINITY_DN81367_c2_g1	B1	R1	1169.55	722.9	946.224	0.695107	0.154087	4.51113	6.44821e-06	3.58131e-05
TRINITY_DN80377_c0_g2	B1	R1	658.236	406.424	532.33	0.694564	0.136009	5.10673	3.27774e-07	2.27562e-06
TRINITY_DN65827_c2_g4	B1	R1	844.621	522.122	683.371	0.693607	0.147645	4.69778	2.62999e-06	1.5662e-05
TRINITY_DN100544_c3_g1	B1	R1	374.843	231.51	303.176	0.693542	0.237455	2.92073	0.0034921	0.00993297
TRINITY_DN85337_c0_g1	B1	R1	203.849	125.758	164.803	0.693323	0.199577	3.47395	0.000512849	0.0018553
TRINITY_DN99673_c4_g2	B1	R1	291.25	180.155	235.702	0.692398	0.178246	3.88451	0.000102535	0.000443141
TRINITY_DN94797_c1_g2	B1	R1	246.202	152.62	199.411	0.691879	0.228071	3.03361	0.00241651	0.00720501
TRINITY_DN101863_c4_g2	B1	R1	901.012	557.827	729.42	0.690422	0.1942	3.55521	0.000377676	0.0014122
TRINITY_DN77735_c1_g1	B1	R1	459.035	284.338	371.687	0.688985	0.171564	4.01591	5.92169e-05	0.000269534
TRINITY_DN82581_c1_g1	B1	R1	876.657	544.628	710.643	0.685726	0.204693	3.35002	0.000808054	0.00277765
TRINITY_DN76486_c1_g3	B1	R1	1034.43	643.137	838.783	0.685495	0.210212	3.26097	0.0011103	0.00365705
TRINITY_DN86506_c0_g1	B1	R1	738.608	459.057	598.833	0.684847	0.221111	3.0973	0.00195289	0.00596247
TRINITY_DN66348_c3_g2	B1	R1	677.363	421.933	549.648	0.683938	0.15387	4.4449	8.79334e-06	4.77389e-05
TRINITY_DN95462_c1_g3	B1	R1	244.533	152.417	198.475	0.683888	0.193854	3.52785	0.000418955	0.0015535
TRINITY_DN101089_c4_g2	B1	R1	2008.64	1251.19	1629.92	0.683288	0.180056	3.79487	0.00014772	0.000618603
TRINITY_DN74093_c1_g1	B1	R1	794.446	495.205	644.826	0.682934	0.194923	3.50362	0.000458988	0.00168164
TRINITY_DN100623_c3_g1	B1	R1	439.775	274.625	357.2	0.681589	0.194452	3.50519	0.000456286	0.00167311
TRINITY_DN95721_c0_g1	B1	R1	1533.82	957.168	1245.49	0.680937	0.178023	3.825	0.000130771	0.000554405
TRINITY_DN79068_c2_g2	B1	R1	539.487	337.039	438.263	0.679706	0.144151	4.71522	2.41452e-06	1.44758e-05
TRINITY_DN65827_c2_g1	B1	R1	539.987	337.45	438.719	0.677681	0.154589	4.38376	1.16648e-05	6.13148e-05
TRINITY_DN100378_c2_g2	B1	R1	4261.47	2668.67	3465.07	0.675291	0.184727	3.65562	0.000256561	0.00100801
TRINITY_DN77223_c3_g1	B1	R1	1324.2	830.037	1077.12	0.67432	0.134018	5.03157	4.86469e-07	3.29106e-06
TRINITY_DN86608_c2_g1	B1	R1	352.316	220.804	286.56	0.672783	0.181937	3.69789	0.000217399	0.00086833
TRINITY_DN93170_c3_g3	B1	R1	259.15	162.877	211.014	0.669543	0.18927	3.53749	0.000403942	0.00150221
TRINITY_DN84473_c0_g3	B1	R1	535.417	337.017	436.217	0.668331	0.206686	3.23355	0.00122261	0.00397985
TRINITY_DN97703_c2_g1	B1	R1	292.75	184.553	238.651	0.668197	0.175809	3.80069	0.000144294	0.000605394
TRINITY_DN77045_c2_g3	B1	R1	438.895	276.433	357.664	0.665872	0.225167	2.95724	0.00310405	0.00895218
TRINITY_DN75064_c0_g2	B1	R1	629.325	397.004	513.164	0.665233	0.184878	3.59822	0.000320397	0.00122583
TRINITY_DN88598_c4_g3	B1	R1	714.422	451.048	582.735	0.664492	0.199924	3.32372	0.000888264	0.0030138
TRINITY_DN95155_c2_g1	B1	R1	628.163	395.953	512.058	0.664236	0.195308	3.40097	0.000671479	0.00236012
TRINITY_DN66041_c1_g1	B1	R1	388.565	245.072	316.819	0.663204	0.207769	3.19203	0.00141277	0.00450497
TRINITY_DN102018_c3_g1	B1	R1	2359.17	1490.16	1924.66	0.663151	0.153927	4.30822	1.64573e-05	8.38897e-05
TRINITY_DN94650_c1_g6	B1	R1	781.793	493.631	637.712	0.662337	0.145626	4.54822	5.41017e-06	3.03891e-05
TRINITY_DN99597_c3_g1	B1	R1	1162.99	734.963	948.975	0.661949	0.198815	3.32947	0.000870123	0.00295731
TRINITY_DN71228_c1_g5	B1	R1	824.914	522.19	673.552	0.660845	0.137849	4.79399	1.63492e-06	1.00592e-05
TRINITY_DN77815_c3_g1	B1	R1	679.718	430.139	554.928	0.660749	0.21787	3.03276	0.00242326	0.00721789
TRINITY_DN100890_c7_g1	B1	R1	324.074	204.94	264.507	0.660345	0.176009	3.75177	0.000175589	0.00072173
TRINITY_DN100357_c0_g2	B1	R1	388.516	245.813	317.164	0.660333	0.196124	3.36691	0.000760156	0.00263129
TRINITY_DN76454_c1_g1	B1	R1	546.743	346.35	446.547	0.660278	0.207242	3.18603	0.00144242	0.00457656
TRINITY_DN81568_c1_g2	B1	R1	370.773	234.465	302.619	0.658724	0.179131	3.67734	0.000235682	0.000932151
TRINITY_DN67044_c8_g1	B1	R1	262.115	165.789	213.952	0.658179	0.204966	3.21117	0.00132197	0.00425138
TRINITY_DN100560_c1_g2	B1	R1	580.883	368.13	474.507	0.658147	0.206841	3.1819	0.00146312	0.00463894
TRINITY_DN79470_c0_g1	B1	R1	184.703	117.699	151.201	0.65329	0.220096	2.9682	0.00299551	0.00868132
TRINITY_DN97027_c0_g1	B1	R1	611.418	389.413	500.416	0.651589	0.200562	3.24881	0.00115887	0.0037942
TRINITY_DN81648_c1_g1	B1	R1	1368.02	870.577	1119.3	0.651253	0.171811	3.79052	0.000150331	0.000628357
TRINITY_DN68156_c1_g5	B1	R1	209.586	133.868	171.727	0.650293	0.196594	3.3078	0.000940327	0.00317231
TRINITY_DN95047_c0_g1	B1	R1	203.006	129.589	166.298	0.649612	0.206677	3.14313	0.00167153	0.00521978
TRINITY_DN91732_c2_g4	B1	R1	266.694	170.365	218.53	0.64953	0.210031	3.09254	0.00198452	0.00605489
TRINITY_DN88919_c1_g1	B1	R1	2392.96	1525.74	1959.35	0.648759	0.15569	4.16698	3.0866e-05	0.000149836
TRINITY_DN87318_c1_g3	B1	R1	458.05	292.484	375.267	0.645326	0.171697	3.75851	0.000170926	0.000705257
TRINITY_DN84311_c0_g1	B1	R1	574.304	368.916	471.61	0.640152	0.17613	3.63454	0.000278477	0.00107889
TRINITY_DN94074_c1_g1	B1	R1	380.558	244.612	312.585	0.639505	0.215223	2.97136	0.00296481	0.00862043
TRINITY_DN98820_c2_g3	B1	R1	2179.89	1400.11	1790	0.638909	0.153812	4.15384	3.26946e-05	0.000157853
TRINITY_DN65687_c7_g1	B1	R1	219.897	141.101	180.499	0.638058	0.190902	3.34233	0.000830786	0.00284371
TRINITY_DN96532_c0_g1	B1	R1	236.537	152.206	194.372	0.635427	0.185826	3.41948	0.000627417	0.00222368
TRINITY_DN80548_c4_g2	B1	R1	434.062	279.615	356.839	0.634918	0.184469	3.44188	0.000577694	0.0020697
TRINITY_DN92586_c1_g3	B1	R1	4392.79	2830.07	3611.43	0.634418	0.144702	4.38431	1.16355e-05	6.12903e-05
TRINITY_DN100407_c1_g1	B1	R1	247.479	159.759	203.619	0.634344	0.216956	2.92383	0.00345755	0.00985041
TRINITY_DN90492_c4_g2	B1	R1	462.438	298.074	380.256	0.632348	0.146378	4.31996	1.56061e-05	7.9851e-05
TRINITY_DN71571_c3_g1	B1	R1	331.025	213.824	272.424	0.630101	0.177545	3.54896	0.000386752	0.0014425
TRINITY_DN76597_c3_g1	B1	R1	1230.98	796.807	1013.89	0.627894	0.145969	4.30157	1.6959e-05	8.61299e-05
TRINITY_DN77057_c1_g2	B1	R1	991.374	641.88	816.627	0.626462	0.134917	4.64332	3.42853e-06	1.98725e-05
TRINITY_DN96933_c1_g1	B1	R1	2046.42	1327.37	1686.9	0.623975	0.129011	4.83662	1.32066e-06	8.29769e-06
TRINITY_DN92852_c1_g3	B1	R1	1184.9	769.337	977.117	0.623878	0.190997	3.26643	0.00108914	0.00359668
TRINITY_DN101882_c2_g2	B1	R1	520.622	338.333	429.478	0.623533	0.151721	4.10974	3.961e-05	0.00018629
TRINITY_DN86368_c2_g2	B1	R1	4241.11	2754.44	3497.78	0.622877	0.145335	4.2858	1.82079e-05	9.22097e-05
TRINITY_DN78545_c0_g1	B1	R1	278.554	181.399	229.977	0.619601	0.202414	3.06105	0.0022056	0.00666547
TRINITY_DN97069_c1_g1	B1	R1	1357.5	884.006	1120.75	0.618229	0.181537	3.40552	0.000660373	0.00232567
TRINITY_DN73380_c7_g1	B1	R1	328.359	213.828	271.094	0.616488	0.192151	3.20835	0.00133498	0.00429072
TRINITY_DN90719_c1_g1	B1	R1	542.114	354.808	448.461	0.610537	0.143421	4.25697	2.07213e-05	0.000103992
TRINITY_DN101052_c4_g1	B1	R1	481.638	315.748	398.693	0.610289	0.17062	3.57688	0.000347717	0.00131621
TRINITY_DN73485_c0_g3	B1	R1	1782.31	1168.04	1475.17	0.609569	0.120025	5.0787	3.80034e-07	2.62283e-06
TRINITY_DN99237_c3_g1	B1	R1	2495.23	1635.58	2065.4	0.609464	0.152913	3.98569	6.72836e-05	0.000302844
TRINITY_DN82146_c4_g3	B1	R1	233.093	152.946	193.019	0.608082	0.177845	3.41916	0.000628143	0.00222481
TRINITY_DN100742_c2_g1	B1	R1	287.001	187.96	237.481	0.607868	0.176104	3.45176	0.000556946	0.00200262
TRINITY_DN84280_c2_g2	B1	R1	685.812	449.823	567.817	0.607059	0.204356	2.97059	0.0029723	0.00862983
TRINITY_DN89199_c1_g1	B1	R1	2616.89	1724.95	2170.92	0.60133	0.145238	4.14031	3.46832e-05	0.000166013
TRINITY_DN69409_c0_g1	B1	R1	892.606	588.125	740.366	0.6012	0.141155	4.25914	2.05216e-05	0.000103143
TRINITY_DN90719_c1_g3	B1	R1	173.16	114.028	143.594	0.601071	0.191883	3.13249	0.00173331	0.00537501
TRINITY_DN73958_c0_g2	B1	R1	328.51	216.417	272.464	0.600755	0.16124	3.72584	0.000194667	0.000788499
TRINITY_DN101653_c5_g1	B1	R1	866.988	573.732	720.36	0.596904	0.188964	3.15883	0.00158403	0.00498503
TRINITY_DN100360_c3_g1	B1	R1	428.034	283.673	355.853	0.594001	0.153512	3.8694	0.000109102	0.000469016
TRINITY_DN74557_c0_g1	B1	R1	635.355	421.592	528.474	0.592716	0.145874	4.06319	4.84058e-05	0.00022399
TRINITY_DN92852_c1_g2	B1	R1	1418.82	942.421	1180.62	0.590586	0.182099	3.24322	0.00118187	0.00385851
TRINITY_DN71226_c2_g1	B1	R1	1996.6	1326.93	1661.77	0.589514	0.131202	4.49316	7.01725e-06	3.878e-05
TRINITY_DN99838_c2_g4	B1	R1	1358.72	903.221	1130.97	0.588983	0.144567	4.07411	4.61904e-05	0.000214631
TRINITY_DN93850_c0_g1	B1	R1	1424.75	952.036	1188.39	0.580826	0.172126	3.37443	0.000739691	0.00256844
TRINITY_DN84317_c1_g2	B1	R1	466.085	311.635	388.86	0.578574	0.196428	2.94547	0.0032246	0.00926085
TRINITY_DN94077_c0_g1	B1	R1	1137.5	763.898	950.698	0.574394	0.144067	3.98699	6.69159e-05	0.000301398
TRINITY_DN72229_c1_g1	B1	R1	751.697	505.687	628.692	0.572693	0.155149	3.69125	0.000223157	0.000889731
TRINITY_DN70345_c0_g1	B1	R1	1408.64	947.411	1178.03	0.572164	0.158459	3.61081	0.000305242	0.00117339
TRINITY_DN90066_c0_g1	B1	R1	501.051	338.86	419.955	0.562917	0.181415	3.10292	0.00191619	0.0058645
TRINITY_DN98114_c0_g2	B1	R1	895.283	606.698	750.991	0.561574	0.141441	3.97037	7.17601e-05	0.000321368
TRINITY_DN83814_c1_g1	B1	R1	1317.57	895.836	1106.7	0.555892	0.127397	4.36346	1.28021e-05	6.67314e-05
TRINITY_DN76021_c1_g2	B1	R1	4668.79	3178.56	3923.68	0.554798	0.173186	3.20347	0.0013578	0.00435779
TRINITY_DN80778_c4_g1	B1	R1	348.345	237.672	293.009	0.550189	0.163945	3.35594	0.000790963	0.00272627
TRINITY_DN65857_c0_g1	B1	R1	1048.8	718.193	883.496	0.545327	0.182555	2.98719	0.00281552	0.00822933
TRINITY_DN73461_c1_g2	B1	R1	1587.15	1087.9	1337.52	0.545153	0.160752	3.39127	0.000695705	0.00243469
TRINITY_DN101337_c3_g1	B1	R1	1235.47	847.627	1041.55	0.544097	0.146274	3.71971	0.000199454	0.000804594
TRINITY_DN75938_c2_g2	B1	R1	376.729	258.31	317.52	0.54384	0.184541	2.94698	0.00320895	0.0092278
TRINITY_DN99726_c2_g1	B1	R1	1086.52	745.573	916.044	0.543813	0.143799	3.78175	0.000155729	0.000646666
TRINITY_DN98112_c3_g1	B1	R1	1366.34	937.937	1152.14	0.543026	0.1851	2.93368	0.00334968	0.0095768
TRINITY_DN97911_c4_g2	B1	R1	302.132	207.759	254.946	0.542027	0.174368	3.10853	0.00188021	0.00576429
TRINITY_DN85091_c0_g2	B1	R1	1175.8	807.194	991.497	0.541935	0.180381	3.00439	0.0026611	0.00781392
TRINITY_DN96536_c3_g2	B1	R1	465.378	319.465	392.421	0.54192	0.155645	3.48177	0.00049811	0.00180786
TRINITY_DN69906_c0_g1	B1	R1	453.141	311.587	382.364	0.540434	0.15942	3.39	0.000698931	0.00244215
TRINITY_DN91394_c2_g2	B1	R1	1559.53	1072.63	1316.08	0.539217	0.164533	3.27725	0.00104824	0.00347707
TRINITY_DN101420_c2_g1	B1	R1	656.988	452.475	554.732	0.538888	0.157303	3.42579	0.000613008	0.00217883
TRINITY_DN84951_c2_g2	B1	R1	1287.44	887.819	1087.63	0.536412	0.137422	3.90339	9.48558e-05	0.000413161
TRINITY_DN76560_c0_g1	B1	R1	682.708	470.625	576.666	0.535443	0.146813	3.64711	0.000265206	0.00103513
TRINITY_DN99549_c4_g1	B1	R1	1188.78	822.056	1005.42	0.532363	0.137493	3.87193	0.000107979	0.000464863
TRINITY_DN72961_c0_g2	B1	R1	240.716	167.118	203.917	0.527494	0.17097	3.08531	0.00203342	0.00619137
TRINITY_DN86282_c0_g1	B1	R1	1380.79	958.505	1169.65	0.526612	0.155083	3.39567	0.000684605	0.00240151
TRINITY_DN100588_c3_g1	B1	R1	469.192	326.285	397.738	0.525308	0.16169	3.24886	0.00115868	0.0037942
TRINITY_DN93149_c1_g2	B1	R1	2239.99	1558.96	1899.48	0.522948	0.17853	2.92918	0.00339856	0.00969787
TRINITY_DN94655_c1_g3	B1	R1	2185.06	1520.5	1852.78	0.522683	0.166277	3.14344	0.00166973	0.00521601
TRINITY_DN88539_c3_g2	B1	R1	405.378	282.439	343.909	0.522472	0.170377	3.06658	0.00216526	0.00655886
TRINITY_DN93378_c3_g1	B1	R1	463.911	322.875	393.393	0.521711	0.163707	3.18687	0.00143823	0.0045698
TRINITY_DN82537_c1_g2	B1	R1	541.097	379.33	460.214	0.51254	0.137133	3.73754	0.000185831	0.000758922
TRINITY_DN88876_c7_g1	B1	R1	1067.49	748.552	908.019	0.511383	0.138102	3.70294	0.000213116	0.00085275
TRINITY_DN82146_c4_g2	B1	R1	263.785	185.637	224.711	0.507875	0.171579	2.96001	0.00307634	0.008878
TRINITY_DN94917_c0_g1	B1	R1	505.133	356.151	430.642	0.503735	0.143675	3.50606	0.000454787	0.00166899
TRINITY_DN78411_c1_g3	B1	R1	928.042	655.66	791.851	0.500618	0.150061	3.3361	0.00084962	0.00289815
TRINITY_DN74136_c1_g1	B1	R1	492.282	349.089	420.685	0.494917	0.151712	3.26222	0.00110544	0.00364375
TRINITY_DN68260_c0_g1	B1	R1	1162.99	826.01	994.501	0.494096	0.143852	3.43474	0.000593114	0.00212068
TRINITY_DN64983_c0_g1	B1	R1	2317.34	1645.98	1981.66	0.493705	0.118932	4.15115	3.30803e-05	0.000159369
TRINITY_DN95770_c1_g2	B1	R1	1380.65	981.263	1180.96	0.493202	0.160862	3.066	0.00216943	0.00656732
TRINITY_DN99341_c2_g1	B1	R1	365.516	259.573	312.544	0.491784	0.158676	3.0993	0.00193978	0.00593263
TRINITY_DN88629_c0_g1	B1	R1	516.612	368.079	442.346	0.490574	0.153299	3.20012	0.0013737	0.00440002
TRINITY_DN83318_c3_g2	B1	R1	1798.4	1283.71	1541.06	0.485781	0.158763	3.05978	0.00221499	0.00669156
TRINITY_DN91007_c1_g1	B1	R1	724.176	517.506	620.841	0.485508	0.123559	3.92935	8.51753e-05	0.000374427
TRINITY_DN65724_c2_g1	B1	R1	1457.91	1041.94	1249.93	0.484805	0.143169	3.38624	0.000708582	0.00247005
TRINITY_DN96075_c1_g2	B1	R1	938.872	671.286	805.079	0.483521	0.141703	3.41221	0.000644378	0.00227478
TRINITY_DN64769_c2_g1	B1	R1	651.07	465.841	558.456	0.483001	0.145681	3.31547	0.000914905	0.00309241
TRINITY_DN93799_c2_g1	B1	R1	586.481	420.502	503.491	0.480928	0.158216	3.03969	0.0023682	0.0070847
TRINITY_DN75362_c2_g1	B1	R1	2202.31	1581.98	1892.14	0.477552	0.129374	3.69126	0.000223142	0.000889731
TRINITY_DN95938_c0_g2	B1	R1	451.238	324.336	387.787	0.476332	0.142585	3.34069	0.000835712	0.00285618
TRINITY_DN87172_c6_g2	B1	R1	370.504	266.624	318.564	0.474718	0.16125	2.94399	0.0032401	0.00930235
TRINITY_DN102242_c2_g2	B1	R1	1350.84	975.825	1163.33	0.469039	0.157392	2.98006	0.0028819	0.00840955
TRINITY_DN77695_c2_g1	B1	R1	1258.9	910.303	1084.6	0.467246	0.113305	4.12381	3.72662e-05	0.000176667
TRINITY_DN88758_c0_g4	B1	R1	948.283	689.008	818.645	0.460705	0.125622	3.6674	0.000245032	0.000965704
TRINITY_DN92328_c0_g2	B1	R1	524.321	381.288	452.805	0.46003	0.14582	3.15478	0.00160617	0.005044
TRINITY_DN101022_c4_g1	B1	R1	1968.58	1434.28	1701.43	0.457424	0.147621	3.09865	0.00194405	0.00594365
TRINITY_DN69845_c2_g2	B1	R1	302.426	220.569	261.497	0.456183	0.154474	2.95313	0.00314568	0.00906929
TRINITY_DN77793_c0_g1	B1	R1	860.636	635.021	747.829	0.437702	0.140999	3.1043	0.00190731	0.00583932
TRINITY_DN97138_c2_g2	B1	R1	663.655	490.236	576.946	0.437094	0.145155	3.01122	0.00260201	0.00766569
TRINITY_DN92148_c2_g2	B1	R1	1059.77	783.729	921.751	0.434762	0.129738	3.35108	0.000804978	0.00276814
TRINITY_DN84799_c0_g1	B1	R1	458.303	339.964	399.134	0.429603	0.139466	3.08034	0.00206762	0.00628474
TRINITY_DN90555_c5_g1	B1	R1	1059.63	793.606	926.619	0.41678	0.12141	3.43282	0.000597346	0.00213153
TRINITY_DN71767_c0_g2	B1	R1	1313.21	989.737	1151.47	0.407179	0.126036	3.23067	0.00123501	0.00401298
TRINITY_DN84011_c1_g2	B1	R1	582.585	440.238	511.412	0.405376	0.13834	2.93029	0.0033865	0.00966656
TRINITY_DN67945_c2_g1	B1	R1	1627.03	1231.67	1429.35	0.40124	0.135205	2.96765	0.00300085	0.00869151
TRINITY_DN69869_c5_g1	B1	R1	2010	1522.1	1766.05	0.401161	0.117579	3.41184	0.000645257	0.00227694
TRINITY_DN88306_c0_g2	B1	R1	705.429	535.966	620.697	0.396076	0.123872	3.19745	0.00138647	0.00443541
TRINITY_DN88296_c0_g1	B1	R1	2687.03	2049.22	2368.12	0.391362	0.121435	3.22281	0.00126939	0.00410661
TRINITY_DN97431_c3_g3	B1	R1	4167.68	3194.85	3681.27	0.383318	0.112821	3.39759	0.000679829	0.00238758
TRINITY_DN92567_c6_g1	B1	R1	4995.27	3851.66	4423.46	0.37511	0.12437	3.01608	0.00256063	0.00756678
TRINITY_DN87128_c0_g1	B1	R1	1873.46	1458.67	1666.07	0.360647	0.115057	3.13452	0.00172138	0.0053492
TRINITY_DN84664_c0_g1	B1	R1	1136.22	891.782	1014	0.349464	0.109874	3.18059	0.00146976	0.00465835
TRINITY_DN99543_c3_g1	B1	R1	1639.17	1306.19	1472.68	0.328161	0.111161	2.95213	0.00315586	0.00909569
TRINITY_DN89793_c0_g1	B1	R1	3133.9	2507.76	2820.83	0.321605	0.109142	2.94668	0.00321203	0.00923369
TRINITY_DN102092_c11_g1	B1	R1	3147.85	3932.75	3540.3	-0.321312	0.106887	-3.00608	0.00264638	0.00777583
TRINITY_DN97641_c3_g1	B1	R1	1353.3	1715.4	1534.35	-0.341915	0.108768	-3.14353	0.00166922	0.00521601
TRINITY_DN94020_c3_g1	B1	R1	1411.28	1796.46	1603.87	-0.348207	0.115421	-3.01685	0.00255415	0.00755468
TRINITY_DN85438_c1_g1	B1	R1	894.308	1162.29	1028.3	-0.378168	0.112256	-3.36879	0.000754994	0.00261545
TRINITY_DN99780_c3_g3	B1	R1	2169.05	2825.57	2497.31	-0.381182	0.127037	-3.00055	0.00269492	0.00790322
TRINITY_DN98131_c1_g1	B1	R1	770.956	1005.21	888.084	-0.383064	0.126329	-3.03227	0.00242726	0.00722497
TRINITY_DN99542_c0_g2	B1	R1	930.773	1217.64	1074.2	-0.388342	0.123043	-3.15614	0.00159875	0.00502423
TRINITY_DN98572_c6_g1	B1	R1	996.526	1312.05	1154.29	-0.396094	0.134937	-2.93539	0.0033313	0.00953652
TRINITY_DN91252_c0_g1	B1	R1	3149.82	4165.96	3657.89	-0.403769	0.128117	-3.15157	0.00162395	0.00509266
TRINITY_DN94449_c5_g1	B1	R1	720.792	956.756	838.774	-0.408766	0.127208	-3.21337	0.00131188	0.0042241
TRINITY_DN71988_c0_g1	B1	R1	726.13	971.588	848.859	-0.420659	0.128519	-3.27311	0.0010637	0.00352572
TRINITY_DN97003_c4_g1	B1	R1	1859.3	2494.17	2176.74	-0.424086	0.115747	-3.6639	0.000248401	0.000977762
TRINITY_DN86213_c2_g2	B1	R1	800.301	1074.1	937.2	-0.425497	0.140283	-3.03314	0.00242026	0.00721378
TRINITY_DN70437_c7_g1	B1	R1	1577.61	2127.5	1852.55	-0.430734	0.137765	-3.12658	0.00176852	0.00545936
TRINITY_DN97263_c0_g1	B1	R1	1327.51	1793.58	1560.55	-0.433996	0.134613	-3.22402	0.00126402	0.00409222
TRINITY_DN88750_c2_g1	B1	R1	1834.56	2484.78	2159.67	-0.437578	0.142104	-3.07929	0.00207497	0.00630494
TRINITY_DN78660_c0_g2	B1	R1	886.973	1202.84	1044.91	-0.440502	0.134272	-3.28067	0.0010356	0.00344541
TRINITY_DN78510_c0_g1	B1	R1	911.376	1239.74	1075.56	-0.444674	0.138306	-3.21514	0.00130382	0.00420119
TRINITY_DN91158_c0_g1	B1	R1	727.912	992.136	860.024	-0.447703	0.126756	-3.53201	0.00041241	0.0015303
TRINITY_DN74984_c0_g2	B1	R1	718.303	981.159	849.731	-0.449749	0.129195	-3.48118	0.000499215	0.00181095
TRINITY_DN84970_c0_g2	B1	R1	520.266	711.949	616.107	-0.451665	0.142443	-3.17085	0.00151995	0.00480031
TRINITY_DN99984_c1_g3	B1	R1	893.674	1223.83	1058.75	-0.454657	0.147396	-3.0846	0.00203827	0.00620192
TRINITY_DN84312_c2_g1	B1	R1	999.01	1370.62	1184.81	-0.456352	0.111586	-4.0897	4.31932e-05	0.000201863
TRINITY_DN89137_c0_g1	B1	R1	304.703	418.542	361.623	-0.457864	0.150056	-3.05129	0.00227858	0.00684651
TRINITY_DN96976_c1_g1	B1	R1	821.164	1128.46	974.814	-0.458063	0.126915	-3.6092	0.000307141	0.00117916
TRINITY_DN94187_c0_g1	B1	R1	856.183	1175.25	1015.72	-0.458237	0.134083	-3.41756	0.000631841	0.0022358
TRINITY_DN89633_c2_g1	B1	R1	688.149	946.081	817.115	-0.45992	0.150662	-3.05267	0.00226817	0.00682676
TRINITY_DN94875_c4_g1	B1	R1	1228.69	1691.21	1459.95	-0.461655	0.133657	-3.45402	0.000552292	0.00198749
TRINITY_DN71931_c0_g4	B1	R1	876.514	1207.37	1041.94	-0.462055	0.15824	-2.91996	0.00350077	0.00995444
TRINITY_DN95920_c1_g2	B1	R1	905.682	1249.15	1077.41	-0.464204	0.147931	-3.13796	0.00170126	0.00529776
TRINITY_DN99385_c1_g1	B1	R1	883.224	1222.58	1052.9	-0.469348	0.139836	-3.35641	0.000789619	0.00272374
TRINITY_DN98577_c2_g1	B1	R1	5297.57	7342.95	6320.26	-0.471121	0.14065	-3.34959	0.000809308	0.00278088
TRINITY_DN98864_c2_g1	B1	R1	1162.97	1613.36	1388.16	-0.47239	0.158918	-2.97254	0.00295349	0.00859591
TRINITY_DN99275_c1_g4	B1	R1	1040.12	1448.2	1244.16	-0.47734	0.119244	-4.00305	6.25321e-05	0.000283464
TRINITY_DN82377_c0_g1	B1	R1	558.148	777.71	667.929	-0.479769	0.141484	-3.39098	0.000696427	0.00243626
TRINITY_DN72310_c0_g1	B1	R1	647.091	902.578	774.834	-0.4804	0.163432	-2.93944	0.00328807	0.00943097
TRINITY_DN77125_c1_g2	B1	R1	930.564	1300.14	1115.35	-0.482134	0.160514	-3.00368	0.00266734	0.00782964
TRINITY_DN96487_c2_g1	B1	R1	1766.34	2471.79	2119.07	-0.484413	0.147583	-3.2823	0.00102965	0.00342817
TRINITY_DN71008_c1_g1	B1	R1	3373.93	4720.01	4046.97	-0.484657	0.148695	-3.2594	0.00111648	0.00367334
TRINITY_DN92322_c0_g1	B1	R1	462.086	646.694	554.39	-0.487035	0.148531	-3.27902	0.00104168	0.00345789
TRINITY_DN94489_c3_g2	B1	R1	1679.79	2355.46	2017.62	-0.487165	0.141016	-3.45468	0.000550944	0.00198344
TRINITY_DN89091_c0_g1	B1	R1	1484.73	2080.83	1782.78	-0.48734	0.14133	-3.44824	0.000564244	0.00202641
TRINITY_DN88984_c1_g1	B1	R1	1031.35	1445.52	1238.44	-0.487728	0.145896	-3.34298	0.000828827	0.00283919
TRINITY_DN84121_c1_g2	B1	R1	1668.9	2341.8	2005.35	-0.488867	0.13159	-3.71508	0.000203142	0.000817248
TRINITY_DN66611_c0_g3	B1	R1	641.913	900.871	771.392	-0.489997	0.153753	-3.18691	0.00143803	0.0045698
TRINITY_DN97709_c1_g1	B1	R1	899.815	1264.28	1082.05	-0.491274	0.11831	-4.15244	3.28952e-05	0.000158649
TRINITY_DN80939_c1_g2	B1	R1	1059.9	1498	1278.95	-0.498478	0.167342	-2.9788	0.00289376	0.00843863
TRINITY_DN88495_c0_g1	B1	R1	1001.74	1416.28	1209.01	-0.49901	0.167446	-2.98012	0.00288134	0.00840955
TRINITY_DN85170_c1_g1	B1	R1	384.755	545.895	465.325	-0.502453	0.169127	-2.97086	0.00296969	0.00862897
TRINITY_DN72652_c0_g2	B1	R1	761.3	1080.41	920.854	-0.503862	0.12509	-4.02801	5.62509e-05	0.000257085
TRINITY_DN98793_c4_g3	B1	R1	734.263	1041.68	887.97	-0.505004	0.135079	-3.73859	0.000185057	0.000756109
TRINITY_DN100628_c9_g3	B1	R1	5261.46	7470.1	6365.78	-0.505521	0.126635	-3.99195	6.55314e-05	0.000295705
TRINITY_DN95291_c1_g1	B1	R1	1792.92	2545.07	2169	-0.505583	0.149251	-3.38746	0.00070543	0.00246292
TRINITY_DN89542_c0_g1	B1	R1	748.361	1062.18	905.272	-0.506334	0.169835	-2.98132	0.00287007	0.00838328
TRINITY_DN94255_c0_g2	B1	R1	867.013	1232.48	1049.75	-0.508135	0.138495	-3.66898	0.000243523	0.000960181
TRINITY_DN92357_c2_g2	B1	R1	8782.72	12490.8	10636.7	-0.508143	0.111896	-4.54122	5.59297e-06	3.12975e-05
TRINITY_DN66251_c7_g2	B1	R1	597.774	849.801	723.788	-0.509251	0.162667	-3.13063	0.00174429	0.00540092
TRINITY_DN88748_c0_g1	B1	R1	1481.98	2115.57	1798.77	-0.512844	0.124331	-4.12485	3.70982e-05	0.000176152
TRINITY_DN96888_c1_g1	B1	R1	398.117	567.407	482.762	-0.513093	0.157936	-3.24874	0.00115919	0.0037942
TRINITY_DN97381_c0_g2	B1	R1	1075	1536.41	1305.71	-0.514617	0.155255	-3.31465	0.000917579	0.00310027
TRINITY_DN90612_c2_g1	B1	R1	2284.61	3265.48	2775.05	-0.515362	0.162153	-3.17825	0.00148166	0.00469438
TRINITY_DN98329_c2_g1	B1	R1	928.011	1326.84	1127.43	-0.516411	0.173588	-2.97493	0.00293059	0.00853486
TRINITY_DN83721_c0_g2	B1	R1	368.342	527.52	447.931	-0.516962	0.137744	-3.75307	0.00017468	0.000718659
TRINITY_DN83591_c3_g1	B1	R1	656.838	941.408	799.123	-0.517808	0.162551	-3.18551	0.001445	0.00458312
TRINITY_DN93496_c0_g3	B1	R1	1214.82	1743.86	1479.34	-0.520793	0.145066	-3.59004	0.000330624	0.00125846
TRINITY_DN85489_c1_g1	B1	R1	669.02	960.283	814.651	-0.523052	0.16758	-3.12121	0.00180108	0.00554462
TRINITY_DN101305_c2_g1	B1	R1	1986.02	2860.04	2423.03	-0.525975	0.123896	-4.24528	2.1832e-05	0.000109013
TRINITY_DN61356_c0_g1	B1	R1	302.852	437.678	370.265	-0.530819	0.170893	-3.10614	0.00189545	0.005807
TRINITY_DN81527_c2_g1	B1	R1	170.558	246.3	208.429	-0.531053	0.177259	-2.99591	0.00273628	0.00801351
TRINITY_DN65523_c4_g1	B1	R1	416.025	602.56	509.292	-0.534354	0.140013	-3.81647	0.000135375	0.000571476
TRINITY_DN98203_c9_g1	B1	R1	1140.05	1651.93	1395.99	-0.535505	0.15967	-3.35381	0.000797064	0.00274441
TRINITY_DN97791_c0_g1	B1	R1	1200.45	1740.3	1470.37	-0.536304	0.136393	-3.93206	8.42224e-05	0.000370837
TRINITY_DN98104_c2_g2	B1	R1	268.17	390.138	329.154	-0.539954	0.178712	-3.02136	0.00251642	0.00746044
TRINITY_DN83556_c0_g1	B1	R1	1052.62	1532.55	1292.58	-0.542723	0.123791	-4.3842	1.16412e-05	6.12903e-05
TRINITY_DN92910_c2_g1	B1	R1	403.453	589.47	496.461	-0.545294	0.157255	-3.46758	0.000525176	0.00189563
TRINITY_DN86561_c1_g1	B1	R1	605.697	883.345	744.521	-0.54556	0.168976	-3.22863	0.00124384	0.00403274
TRINITY_DN76057_c2_g1	B1	R1	216.663	316.632	266.647	-0.546469	0.167422	-3.26402	0.00109845	0.00362337
TRINITY_DN78743_c2_g2	B1	R1	576.873	842.808	709.84	-0.546787	0.130729	-4.18259	2.88208e-05	0.000140521
TRINITY_DN100770_c3_g1	B1	R1	577.241	844.985	711.113	-0.54929	0.13202	-4.16067	3.17321e-05	0.000153622
TRINITY_DN94909_c1_g1	B1	R1	225.048	329.07	277.059	-0.549627	0.185466	-2.96348	0.00304178	0.00879537
TRINITY_DN100414_c1_g1	B1	R1	440.326	644.752	542.539	-0.549758	0.180798	-3.04073	0.00236003	0.00706263
TRINITY_DN94809_c1_g1	B1	R1	932.024	1368.81	1150.42	-0.554516	0.127145	-4.36129	1.29296e-05	6.73172e-05
TRINITY_DN93973_c1_g1	B1	R1	247.467	363.663	305.565	-0.556571	0.155994	-3.56789	0.000359863	0.00135413
TRINITY_DN85842_c2_g2	B1	R1	1732.1	2550.03	2141.06	-0.557683	0.168578	-3.30816	0.000939096	0.00316936
TRINITY_DN99489_c1_g1	B1	R1	715.607	1053.88	884.744	-0.557985	0.168566	-3.31019	0.000932327	0.0031489
TRINITY_DN80554_c1_g1	B1	R1	246.265	362.521	304.393	-0.558236	0.182911	-3.05196	0.00227354	0.0068383
TRINITY_DN97983_c1_g1	B1	R1	1313.37	1935.79	1624.58	-0.560146	0.171605	-3.26416	0.00109788	0.00362283
TRINITY_DN87250_c2_g1	B1	R1	245.083	361.748	303.416	-0.562629	0.174303	-3.22789	0.00124709	0.00404034
TRINITY_DN75255_c4_g1	B1	R1	151.095	223.623	187.359	-0.56301	0.186951	-3.01155	0.00259921	0.00765997
TRINITY_DN65075_c0_g1	B1	R1	174.335	258.267	216.301	-0.565428	0.185295	-3.0515	0.00227702	0.00684414
TRINITY_DN88107_c1_g1	B1	R1	291.035	431.696	361.365	-0.56748	0.172722	-3.2855	0.001018	0.00339703
TRINITY_DN64960_c2_g1	B1	R1	284.381	422.594	353.488	-0.568559	0.188197	-3.02109	0.0025187	0.00746471
TRINITY_DN66664_c2_g2	B1	R1	580.142	860.879	720.511	-0.56861	0.186362	-3.0511	0.00228002	0.00684852
TRINITY_DN95639_c0_g2	B1	R1	457.345	678.171	567.758	-0.569364	0.150205	-3.79058	0.000150298	0.000628357
TRINITY_DN83269_c2_g1	B1	R1	806.182	1195.72	1000.95	-0.569536	0.127863	-4.45428	8.41739e-06	4.59688e-05
TRINITY_DN81482_c0_g2	B1	R1	715.165	1062.01	888.586	-0.57197	0.165975	-3.44613	0.000568679	0.00203904
TRINITY_DN101533_c2_g4	B1	R1	469.208	698.038	583.623	-0.573905	0.157453	-3.64493	0.000267468	0.00104259
TRINITY_DN87863_c0_g1	B1	R1	226.673	337.725	282.199	-0.575701	0.192413	-2.99201	0.00277152	0.00810871
TRINITY_DN67647_c2_g1	B1	R1	242.907	361.76	302.334	-0.575743	0.171259	-3.36182	0.000774306	0.00267714
TRINITY_DN90746_c0_g1	B1	R1	138.153	206.489	172.321	-0.578448	0.194919	-2.96764	0.00300098	0.00869151
TRINITY_DN93444_c1_g3	B1	R1	515.835	771.672	643.753	-0.579832	0.179314	-3.2336	0.0012224	0.00397985
TRINITY_DN80046_c0_g1	B1	R1	199.389	298.762	249.076	-0.582247	0.173279	-3.36018	0.000778924	0.00269207
TRINITY_DN98223_c2_g2	B1	R1	1249.3	1872.68	1560.99	-0.584298	0.179693	-3.25165	0.00114736	0.00376585
TRINITY_DN95211_c0_g1	B1	R1	560.781	841.549	701.165	-0.585358	0.183625	-3.1878	0.0014336	0.0045616
TRINITY_DN94606_c3_g1	B1	R1	276.165	415.919	346.042	-0.590515	0.157809	-3.74196	0.000182591	0.000747406
TRINITY_DN82225_c0_g1	B1	R1	491.185	741.462	616.323	-0.592006	0.176519	-3.35378	0.000797152	0.00274441
TRINITY_DN81949_c0_g1	B1	R1	707.191	1068.87	888.033	-0.5954	0.195168	-3.0507	0.00228308	0.0068554
TRINITY_DN91705_c1_g2	B1	R1	586.354	886.655	736.505	-0.595425	0.190484	-3.12585	0.00177293	0.00546929
TRINITY_DN89708_c0_g1	B1	R1	2185.41	3301.74	2743.58	-0.595634	0.190432	-3.12781	0.00176114	0.00544803
TRINITY_DN68274_c0_g1	B1	R1	167.855	252.945	210.4	-0.596162	0.197354	-3.02078	0.00252125	0.00746978
TRINITY_DN80290_c1_g1	B1	R1	539.244	815.513	677.379	-0.597215	0.136598	-4.37205	1.23086e-05	6.43471e-05
TRINITY_DN66989_c2_g5	B1	R1	802.011	1213.19	1007.6	-0.597495	0.160242	-3.72869	0.000192477	0.000781048
TRINITY_DN70773_c0_g2	B1	R1	225.36	341.396	283.378	-0.600316	0.16164	-3.7139	0.00020409	0.000820694
TRINITY_DN93169_c0_g5	B1	R1	1626.64	2465.44	2046.04	-0.600374	0.161925	-3.70774	0.000209121	0.000839027
TRINITY_DN102271_c12_g2	B1	R1	548.729	832.227	690.478	-0.602234	0.135825	-4.43389	9.25489e-06	4.99977e-05
TRINITY_DN95309_c1_g2	B1	R1	1936.56	2941.45	2439.01	-0.602874	0.128393	-4.69555	2.65896e-06	1.58135e-05
TRINITY_DN98500_c0_g1	B1	R1	525.986	800.032	663.009	-0.606849	0.161763	-3.75146	0.000175807	0.000722294
TRINITY_DN101620_c2_g2	B1	R1	201.961	307.251	254.606	-0.608646	0.188193	-3.23416	0.00122003	0.00397434
TRINITY_DN64676_c3_g1	B1	R1	275.311	419.783	347.547	-0.608857	0.145886	-4.17352	2.99929e-05	0.000145837
TRINITY_DN101847_c5_g1	B1	R1	545.264	831.879	688.572	-0.609108	0.124767	-4.88197	1.05032e-06	6.67927e-06
TRINITY_DN99207_c2_g1	B1	R1	1214.03	1852.97	1533.5	-0.609248	0.144102	-4.2279	2.35882e-05	0.00011693
TRINITY_DN92767_c1_g1	B1	R1	253.052	387.026	320.039	-0.61032	0.175366	-3.48027	0.000500916	0.00181508
TRINITY_DN61385_c1_g1	B1	R1	161.473	247.905	204.689	-0.617386	0.19255	-3.20636	0.00134424	0.00431583
TRINITY_DN102222_c10_g2	B1	R1	865.501	1329.05	1097.28	-0.617991	0.132238	-4.67333	2.96356e-06	1.74271e-05
TRINITY_DN95879_c0_g1	B1	R1	719.069	1102.5	910.784	-0.618065	0.173385	-3.56469	0.000364283	0.00136787
TRINITY_DN94254_c0_g1	B1	R1	1122.38	1722.83	1422.61	-0.618493	0.164732	-3.75453	0.000173665	0.000715145
TRINITY_DN101692_c9_g2	B1	R1	4470.84	6873.41	5672.13	-0.620581	0.194495	-3.19073	0.00141914	0.00452204
TRINITY_DN95490_c0_g1	B1	R1	822.756	1266.12	1044.44	-0.623042	0.153019	-4.07166	4.66784e-05	0.000216785
TRINITY_DN78304_c2_g1	B1	R1	1012.05	1560.47	1286.26	-0.623945	0.190924	-3.26802	0.00108303	0.00358446
TRINITY_DN96250_c2_g1	B1	R1	880.323	1357.8	1119.06	-0.624183	0.204297	-3.05528	0.00224852	0.00677449
TRINITY_DN97474_c0_g1	B1	R1	210.931	325.514	268.223	-0.624877	0.174722	-3.57642	0.000348338	0.0013172
TRINITY_DN77167_c5_g4	B1	R1	1847.42	2853.63	2350.52	-0.627738	0.107744	-5.82617	5.67142e-09	5.36617e-08
TRINITY_DN75426_c0_g1	B1	R1	435.066	673.915	554.491	-0.629532	0.164901	-3.81765	0.000134731	0.000569567
TRINITY_DN85422_c1_g2	B1	R1	172.535	266.846	219.691	-0.631852	0.188318	-3.35524	0.00079297	0.00273212
TRINITY_DN70053_c2_g1	B1	R1	618.78	960.164	789.472	-0.632781	0.156365	-4.04681	5.19205e-05	0.000238765
TRINITY_DN92886_c2_g1	B1	R1	2323.72	3606.88	2965.3	-0.634747	0.137908	-4.60267	4.17104e-06	2.38502e-05
TRINITY_DN88611_c1_g1	B1	R1	171.849	266.798	219.323	-0.63607	0.190971	-3.33071	0.000866241	0.00294807
TRINITY_DN67835_c1_g1	B1	R1	1171.86	1821.34	1496.6	-0.636828	0.136338	-4.67094	2.99817e-06	1.76073e-05
TRINITY_DN79154_c0_g1	B1	R1	258.935	402.969	330.952	-0.637494	0.195124	-3.26713	0.00108643	0.00359142
TRINITY_DN80674_c3_g1	B1	R1	316.368	492.912	404.64	-0.638373	0.196657	-3.24612	0.00116988	0.00382639
TRINITY_DN98923_c0_g2	B1	R1	420.567	654.263	537.415	-0.638523	0.188515	-3.38713	0.000706285	0.00246397
TRINITY_DN80262_c5_g1	B1	R1	246.916	384.441	315.678	-0.638613	0.154265	-4.13972	3.47731e-05	0.000166354
TRINITY_DN77292_c3_g1	B1	R1	223.257	348.389	285.823	-0.640135	0.187174	-3.42	0.000626221	0.00222033
TRINITY_DN74135_c4_g1	B1	R1	508.753	792.635	650.694	-0.640489	0.153931	-4.16089	3.17007e-05	0.000153554
TRINITY_DN66469_c3_g1	B1	R1	360.19	561.3	460.745	-0.640709	0.175272	-3.65551	0.000256672	0.00100801
TRINITY_DN97432_c1_g4	B1	R1	290.873	454.311	372.592	-0.64236	0.212958	-3.01636	0.00255828	0.00756438
TRINITY_DN68558_c2_g1	B1	R1	2531.12	3950.24	3240.68	-0.642441	0.138488	-4.63897	3.50155e-06	2.02562e-05
TRINITY_DN88493_c1_g1	B1	R1	976.025	1524.55	1250.29	-0.643921	0.156605	-4.11177	3.92644e-05	0.000184958
TRINITY_DN66992_c1_g3	B1	R1	172.417	270.401	221.409	-0.645612	0.18509	-3.4881	0.000486465	0.00176992
TRINITY_DN100275_c2_g1	B1	R1	259.182	406.226	332.704	-0.64859	0.165841	-3.91092	9.19459e-05	0.000402258
TRINITY_DN88420_c3_g3	B1	R1	137.334	215.22	176.277	-0.64866	0.197087	-3.29123	0.000997492	0.00333484
TRINITY_DN74983_c3_g1	B1	R1	1004.43	1574.88	1289.66	-0.649499	0.163383	-3.97533	7.0282e-05	0.000315224
TRINITY_DN83013_c2_g1	B1	R1	815.936	1280.04	1047.99	-0.649505	0.220508	-2.9455	0.00322434	0.00926085
TRINITY_DN86127_c8_g1	B1	R1	4796.93	7526.6	6161.76	-0.649843	0.178905	-3.63234	0.000280861	0.00108623
TRINITY_DN98241_c2_g3	B1	R1	857.335	1344.51	1100.92	-0.650018	0.135362	-4.80209	1.57018e-06	9.7011e-06
TRINITY_DN94634_c2_g1	B1	R1	418.75	657.944	538.347	-0.651279	0.145856	-4.46521	7.99889e-06	4.38781e-05
TRINITY_DN88495_c0_g5	B1	R1	275.479	433.104	354.292	-0.651389	0.19858	-3.28023	0.00103722	0.00344675
TRINITY_DN100199_c4_g1	B1	R1	2457.13	3863.89	3160.51	-0.652925	0.172945	-3.77534	0.000159792	0.00066292
TRINITY_DN78046_c3_g1	B1	R1	414.982	653.429	534.205	-0.654331	0.176965	-3.69752	0.000217719	0.000869216
TRINITY_DN102013_c2_g2	B1	R1	1097.26	1726.85	1412.06	-0.654417	0.123131	-5.31481	1.0677e-07	8.06252e-07
TRINITY_DN94118_c0_g1	B1	R1	565.647	889.283	727.465	-0.654457	0.150925	-4.3363	1.44899e-05	7.48714e-05
TRINITY_DN68758_c0_g2	B1	R1	172.901	272.193	222.547	-0.656283	0.196174	-3.34542	0.000821587	0.00281764
TRINITY_DN90848_c3_g2	B1	R1	741.905	1168.45	955.179	-0.65675	0.169242	-3.88054	0.000104224	0.000450003
TRINITY_DN65001_c3_g1	B1	R1	298.377	470.385	384.381	-0.657812	0.209883	-3.13419	0.00172331	0.00535334
TRINITY_DN98643_c0_g1	B1	R1	548.956	865.759	707.358	-0.658717	0.194263	-3.39084	0.000696777	0.00243653
TRINITY_DN88471_c0_g1	B1	R1	183.778	289.736	236.757	-0.659952	0.193707	-3.40697	0.000656895	0.00231434
TRINITY_DN91548_c0_g1	B1	R1	332.906	527.545	430.226	-0.662207	0.218797	-3.02658	0.00247335	0.00734989
TRINITY_DN92544_c0_g1	B1	R1	492.781	780.19	636.486	-0.662594	0.204011	-3.24784	0.00116285	0.00380479
TRINITY_DN97363_c0_g2	B1	R1	267.323	423.475	345.399	-0.665799	0.208883	-3.18743	0.00143545	0.00456585
TRINITY_DN62954_c1_g3	B1	R1	331.771	525.654	428.713	-0.666044	0.212755	-3.13057	0.0017447	0.00540092
TRINITY_DN98384_c4_g1	B1	R1	125.376	199.306	162.341	-0.666195	0.202749	-3.28581	0.00101691	0.00339464
TRINITY_DN96620_c1_g2	B1	R1	1952.95	3102.5	2527.72	-0.668237	0.201505	-3.31624	0.000912383	0.00308505
TRINITY_DN80639_c1_g1	B1	R1	190.255	302.323	246.289	-0.672067	0.224219	-2.99737	0.00272323	0.00798056
TRINITY_DN100210_c1_g1	B1	R1	268.534	428.571	348.553	-0.673006	0.20833	-3.23048	0.00123582	0.00401406
TRINITY_DN71448_c1_g1	B1	R1	343.811	548.209	446.01	-0.673453	0.145683	-4.62274	3.78712e-06	2.17668e-05
TRINITY_DN81625_c0_g1	B1	R1	721.922	1154.15	938.038	-0.67782	0.13432	-5.04632	4.50409e-07	3.05873e-06
TRINITY_DN85881_c6_g4	B1	R1	1428.12	2286.21	1857.16	-0.678791	0.166337	-4.08082	4.48767e-05	0.000208963
TRINITY_DN66737_c0_g2	B1	R1	922.317	1475.62	1198.97	-0.67902	0.13868	-4.89632	9.76495e-07	6.24999e-06
TRINITY_DN85280_c1_g1	B1	R1	247.788	396.615	322.202	-0.679098	0.223036	-3.04478	0.00232847	0.00697522
TRINITY_DN99326_c2_g2	B1	R1	338.538	542.987	440.763	-0.681115	0.232119	-2.93434	0.00334256	0.00955954
TRINITY_DN101632_c2_g4	B1	R1	186.199	299.273	242.736	-0.681972	0.211746	-3.22071	0.00127874	0.00413234
TRINITY_DN96853_c1_g2	B1	R1	302.151	484.506	393.328	-0.682147	0.172265	-3.95988	7.49873e-05	0.000334307
TRINITY_DN66218_c0_g2	B1	R1	392.779	630.914	511.847	-0.685194	0.179506	-3.8171	0.000135028	0.000570425
TRINITY_DN95698_c0_g1	B1	R1	141.791	227.229	184.51	-0.685354	0.20811	-3.29322	0.000990459	0.00331381
TRINITY_DN92120_c1_g1	B1	R1	254.19	409.493	331.842	-0.68638	0.202146	-3.39547	0.000685104	0.00240232
TRINITY_DN93182_c1_g2	B1	R1	414.322	668.169	541.245	-0.68701	0.155814	-4.40917	1.03767e-05	5.54191e-05
TRINITY_DN86294_c3_g1	B1	R1	256.862	413.719	335.291	-0.687847	0.193355	-3.55743	0.000374495	0.00140207
TRINITY_DN102123_c1_g1	B1	R1	410.653	664.084	537.368	-0.693133	0.143751	-4.82176	1.42299e-06	8.87799e-06
TRINITY_DN97833_c0_g1	B1	R1	145.587	235.531	190.559	-0.693248	0.2156	-3.21544	0.00130243	0.00419823
TRINITY_DN88578_c0_g1	B1	R1	697.676	1129.05	913.364	-0.693597	0.171472	-4.04496	5.23315e-05	0.00024053
TRINITY_DN71022_c1_g2	B1	R1	448.334	724.648	586.491	-0.69437	0.190293	-3.64896	0.000263303	0.00102905
TRINITY_DN74676_c0_g1	B1	R1	270.558	438.241	354.399	-0.694462	0.235451	-2.9495	0.00318288	0.00916172
TRINITY_DN94304_c3_g1	B1	R1	757.316	1225.53	991.422	-0.694819	0.200439	-3.46649	0.000527309	0.00190143
TRINITY_DN89550_c5_g3	B1	R1	114.879	185.444	150.161	-0.694936	0.23085	-3.01034	0.00260956	0.00768129
TRINITY_DN80387_c1_g2	B1	R1	1880.66	3058.47	2469.56	-0.701795	0.13303	-5.27547	1.32415e-07	9.83228e-07
TRINITY_DN92553_c2_g1	B1	R1	212.318	346.234	279.276	-0.70271	0.228979	-3.06889	0.00214859	0.00651306
TRINITY_DN101913_c7_g1	B1	R1	4471.98	7283.77	5877.88	-0.704034	0.208297	-3.37995	0.000724988	0.00252428
TRINITY_DN79221_c3_g1	B1	R1	659.295	1073.47	866.381	-0.704534	0.136837	-5.1487	2.62304e-07	1.85047e-06
TRINITY_DN94783_c1_g2	B1	R1	199.054	324.854	261.954	-0.704582	0.215885	-3.26369	0.00109971	0.00362618
TRINITY_DN76984_c1_g1	B1	R1	259.195	422.044	340.62	-0.705988	0.182416	-3.87021	0.00010874	0.000467685
TRINITY_DN101945_c8_g1	B1	R1	108.011	176.04	142.025	-0.706383	0.202544	-3.48755	0.000487464	0.00177263
TRINITY_DN91983_c3_g1	B1	R1	290.908	475.721	383.314	-0.707174	0.228264	-3.09805	0.001948	0.00594958
TRINITY_DN93787_c1_g2	B1	R1	102.132	166.547	134.34	-0.707752	0.22158	-3.19412	0.00140257	0.00448207
TRINITY_DN99524_c4_g1	B1	R1	859.354	1404.08	1131.72	-0.707775	0.137995	-5.12898	2.91324e-07	2.03904e-06
TRINITY_DN85512_c1_g1	B1	R1	336.278	550.142	443.21	-0.708082	0.171695	-4.12408	3.72217e-05	0.00017655
TRINITY_DN99725_c0_g1	B1	R1	346.434	565.14	455.787	-0.708239	0.219109	-3.23236	0.00122773	0.0039936
TRINITY_DN100635_c1_g4	B1	R1	106.782	174.874	140.828	-0.709131	0.218463	-3.246	0.00117037	0.0038266
TRINITY_DN96679_c0_g1	B1	R1	496.602	812.424	654.513	-0.711056	0.142251	-4.9986	5.77495e-07	3.85126e-06
TRINITY_DN100314_c2_g5	B1	R1	245.057	400.955	323.006	-0.7118	0.177132	-4.01848	5.85759e-05	0.000267026
TRINITY_DN86154_c3_g2	B1	R1	397.115	650.384	523.75	-0.712573	0.200152	-3.56015	0.000370639	0.00138822
TRINITY_DN90607_c0_g1	B1	R1	208.365	342.249	275.307	-0.713121	0.196533	-3.62851	0.000285066	0.00110106
TRINITY_DN91500_c0_g2	B1	R1	349.174	572.837	461.005	-0.713147	0.224905	-3.17088	0.00151978	0.00480031
TRINITY_DN99552_c1_g1	B1	R1	143.606	236.026	189.816	-0.713385	0.220523	-3.23497	0.00121657	0.00396453
TRINITY_DN81991_c1_g1	B1	R1	139.921	228.591	184.256	-0.713443	0.239402	-2.9801	0.00288153	0.00840955
TRINITY_DN99009_c2_g1	B1	R1	812.508	1331.81	1072.16	-0.713883	0.172965	-4.12734	3.66991e-05	0.000174586
TRINITY_DN99212_c0_g2	B1	R1	286.514	470.033	378.273	-0.714663	0.182438	-3.91728	8.95521e-05	0.000392557
TRINITY_DN80321_c5_g1	B1	R1	244.424	402.247	323.335	-0.716969	0.226587	-3.1642	0.00155507	0.00490082
TRINITY_DN68952_c0_g1	B1	R1	133.172	218.332	175.752	-0.717165	0.198455	-3.61374	0.000301809	0.00116151
TRINITY_DN77759_c5_g1	B1	R1	768.061	1262.56	1015.31	-0.71718	0.129087	-5.5558	2.7634e-08	2.36563e-07
TRINITY_DN96276_c3_g2	B1	R1	108.595	178.908	143.752	-0.718402	0.225482	-3.18608	0.00144214	0.00457656
TRINITY_DN71847_c0_g1	B1	R1	224.13	370.083	297.107	-0.719706	0.201747	-3.56737	0.000360584	0.00135626
TRINITY_DN91280_c5_g3	B1	R1	579.339	956.08	767.71	-0.721409	0.139486	-5.1719	2.31723e-07	1.65572e-06
TRINITY_DN80094_c2_g1	B1	R1	390.851	643.624	517.238	-0.721986	0.167805	-4.30253	1.68861e-05	8.5809e-05
TRINITY_DN88683_c2_g1	B1	R1	403.167	664.935	534.051	-0.722956	0.132562	-5.45371	4.93306e-08	4.00356e-07
TRINITY_DN93985_c1_g1	B1	R1	2598.96	4289.2	3444.08	-0.723096	0.139685	-5.17662	2.25941e-07	1.61571e-06
TRINITY_DN98223_c2_g1	B1	R1	2689.93	4443.34	3566.64	-0.724335	0.164073	-4.41471	1.01145e-05	5.41487e-05
TRINITY_DN102180_c10_g1	B1	R1	958.557	1587.22	1272.89	-0.726501	0.134226	-5.41254	6.21378e-08	4.91745e-07
TRINITY_DN72745_c1_g1	B1	R1	365.851	604.545	485.198	-0.726993	0.190938	-3.80747	0.000140394	0.000590425
TRINITY_DN76712_c2_g3	B1	R1	167.66	277.316	222.488	-0.729565	0.181419	-4.02144	5.78434e-05	0.000263822
TRINITY_DN83380_c3_g1	B1	R1	3292.23	5460.43	4376.33	-0.730162	0.136598	-5.34534	9.02451e-08	6.90844e-07
TRINITY_DN99273_c1_g1	B1	R1	1364.12	2265.78	1814.95	-0.731817	0.179967	-4.0664	4.77445e-05	0.00022116
TRINITY_DN68758_c0_g3	B1	R1	374.517	621.128	497.823	-0.732053	0.213112	-3.43507	0.000592406	0.002119
TRINITY_DN88047_c3_g1	B1	R1	183.348	304.532	243.94	-0.732494	0.167471	-4.37386	1.2207e-05	6.38914e-05
TRINITY_DN84612_c1_g2	B1	R1	422.142	701.905	562.023	-0.733626	0.133027	-5.51486	3.49048e-08	2.92616e-07
TRINITY_DN93775_c0_g1	B1	R1	906.475	1507.27	1206.87	-0.734582	0.149707	-4.9068	9.25724e-07	5.96362e-06
TRINITY_DN72288_c0_g1	B1	R1	418.305	696.919	557.612	-0.736141	0.216334	-3.4028	0.000666998	0.00234715
TRINITY_DN86552_c1_g2	B1	R1	410.894	683.942	547.418	-0.736171	0.134603	-5.46922	4.52021e-08	3.69206e-07
TRINITY_DN90015_c1_g1	B1	R1	296.216	493.628	394.922	-0.736608	0.166408	-4.42653	9.57628e-06	5.15816e-05
TRINITY_DN95783_c4_g2	B1	R1	331.307	551.791	441.549	-0.738934	0.205762	-3.59121	0.000329149	0.00125338
TRINITY_DN62954_c1_g6	B1	R1	171.575	286.399	228.987	-0.740063	0.195315	-3.78908	0.000151205	0.00063112
TRINITY_DN69189_c4_g1	B1	R1	411.946	689.496	550.721	-0.741036	0.179593	-4.1262	3.68811e-05	0.000175308
TRINITY_DN100777_c2_g1	B1	R1	204.841	342.53	273.685	-0.741539	0.161521	-4.59097	4.41186e-06	2.51465e-05
TRINITY_DN97700_c6_g1	B1	R1	3874.15	6487.37	5180.76	-0.744022	0.141115	-5.27246	1.3461e-07	9.9703e-07
TRINITY_DN79489_c1_g1	B1	R1	865.482	1449.84	1157.66	-0.745572	0.147666	-5.04903	4.44058e-07	3.0199e-06
TRINITY_DN100076_c2_g4	B1	R1	1190.95	1998.96	1594.95	-0.746837	0.139892	-5.33865	9.36399e-08	7.14988e-07
TRINITY_DN95920_c1_g1	B1	R1	1477.11	2479.37	1978.24	-0.746976	0.148099	-5.04375	4.56486e-07	3.09527e-06
TRINITY_DN101066_c13_g1	B1	R1	9442.77	15852.1	12647.4	-0.747383	0.168144	-4.44489	8.79386e-06	4.77389e-05
TRINITY_DN92204_c2_g1	B1	R1	620.59	1044.79	832.689	-0.75019	0.168214	-4.45974	8.2061e-06	4.49317e-05
TRINITY_DN98738_c0_g1	B1	R1	350.5	590.173	470.336	-0.752504	0.144899	-5.19332	2.06577e-07	1.48679e-06
TRINITY_DN85621_c2_g1	B1	R1	137.172	230.328	183.75	-0.752507	0.239049	-3.14791	0.0016444	0.00515134
TRINITY_DN98908_c2_g1	B1	R1	656.859	1106.23	881.543	-0.752819	0.117595	-6.4018	1.53555e-10	1.84246e-09
TRINITY_DN83793_c0_g1	B1	R1	255.616	431.059	343.338	-0.75324	0.16399	-4.59321	4.36471e-06	2.48937e-05
TRINITY_DN98678_c3_g2	B1	R1	913.78	1540.85	1227.32	-0.754084	0.176618	-4.26958	1.95844e-05	9.862e-05
TRINITY_DN99532_c5_g1	B1	R1	228.563	384.925	306.744	-0.756223	0.229094	-3.30092	0.000963668	0.00323634
TRINITY_DN97595_c0_g1	B1	R1	299.992	507.604	403.798	-0.756714	0.232071	-3.2607	0.00111139	0.00365927
TRINITY_DN94029_c1_g2	B1	R1	380.169	642.307	511.238	-0.757244	0.17658	-4.28839	1.79972e-05	9.11947e-05
TRINITY_DN95480_c0_g1	B1	R1	550.128	932.064	741.096	-0.760602	0.177841	-4.27688	1.89533e-05	9.56583e-05
TRINITY_DN70601_c2_g1	B1	R1	222.308	376.736	299.522	-0.761418	0.234353	-3.24902	0.00115805	0.0037942
TRINITY_DN101177_c1_g1	B1	R1	954.885	1618.34	1286.61	-0.761994	0.125718	-6.06115	1.35151e-09	1.41061e-08
TRINITY_DN83086_c8_g1	B1	R1	107.148	182.1	144.624	-0.76239	0.212034	-3.5956	0.000323646	0.0012356
TRINITY_DN86272_c2_g2	B1	R1	230.891	392.41	311.65	-0.762837	0.247215	-3.08573	0.00203056	0.00618475
TRINITY_DN78801_c0_g1	B1	R1	638.713	1085.42	862.065	-0.765956	0.170919	-4.48141	7.41514e-06	4.08016e-05
TRINITY_DN73505_c2_g1	B1	R1	219.998	375.006	297.502	-0.767813	0.200125	-3.83667	0.000124714	0.000531004
TRINITY_DN96008_c4_g2	B1	R1	355.16	605.352	480.256	-0.768206	0.159606	-4.81313	1.48586e-06	9.23787e-06
TRINITY_DN100423_c7_g3	B1	R1	272.143	464.384	368.264	-0.769442	0.225629	-3.41021	0.000649134	0.00228971
TRINITY_DN102049_c3_g1	B1	R1	1670.17	2851.13	2260.65	-0.771118	0.15196	-5.07449	3.8853e-07	2.6711e-06
TRINITY_DN87499_c5_g1	B1	R1	360.551	616.541	488.546	-0.773065	0.173152	-4.46466	8.01951e-06	4.39641e-05
TRINITY_DN102013_c2_g1	B1	R1	1163.74	1989.07	1576.4	-0.773962	0.134601	-5.75003	8.92268e-09	8.18955e-08
TRINITY_DN73831_c1_g1	B1	R1	1732.45	2966.18	2349.32	-0.775767	0.195092	-3.97641	6.9963e-05	0.00031411
TRINITY_DN95590_c3_g1	B1	R1	1227.38	2103.95	1665.67	-0.777247	0.261833	-2.96848	0.00299272	0.00867608
TRINITY_DN72614_c0_g1	B1	R1	70.0443	120.504	95.2744	-0.778123	0.257757	-3.01882	0.00253762	0.00751079
TRINITY_DN99914_c5_g1	B1	R1	1232.79	2114.74	1673.76	-0.778479	0.148688	-5.23566	1.64401e-07	1.20664e-06
TRINITY_DN97735_c3_g1	B1	R1	539.688	926.077	732.882	-0.779071	0.162582	-4.79186	1.6524e-06	1.01528e-05
TRINITY_DN101828_c6_g1	B1	R1	695.511	1194.6	945.053	-0.7799	0.148246	-5.26084	1.43399e-07	1.05773e-06
TRINITY_DN73374_c0_g1	B1	R1	324.498	557.267	440.882	-0.780914	0.240215	-3.2509	0.0011504	0.00377237
TRINITY_DN89984_c0_g4	B1	R1	803.723	1384.59	1094.16	-0.783615	0.23081	-3.39507	0.00068611	0.0024049
TRINITY_DN98378_c2_g1	B1	R1	1478.89	2553.87	2016.38	-0.787648	0.206156	-3.82064	0.000133104	0.000563224
TRINITY_DN71783_c1_g1	B1	R1	261.792	452.897	357.344	-0.787963	0.160766	-4.90129	9.52088e-07	6.11576e-06
TRINITY_DN87789_c0_g1	B1	R1	216.412	374.196	295.304	-0.790231	0.182476	-4.33059	1.48708e-05	7.67062e-05
TRINITY_DN78053_c0_g1	B1	R1	227.069	392.511	309.79	-0.792924	0.182791	-4.33788	1.43865e-05	7.43803e-05
TRINITY_DN88923_c2_g1	B1	R1	921.811	1596.91	1259.36	-0.793509	0.162298	-4.88922	1.01238e-06	6.4657e-06
TRINITY_DN85539_c2_g1	B1	R1	1144.17	1984.81	1564.49	-0.794313	0.194752	-4.07859	4.53093e-05	0.000210757
TRINITY_DN101544_c3_g1	B1	R1	259.336	448.851	354.094	-0.795004	0.223204	-3.56178	0.000368348	0.00138083
TRINITY_DN98595_c1_g1	B1	R1	294.738	511.969	403.354	-0.796065	0.150429	-5.29196	1.2101e-07	9.061e-07
TRINITY_DN85651_c1_g3	B1	R1	183.612	319.634	251.623	-0.797553	0.176274	-4.52452	6.05334e-06	3.37675e-05
TRINITY_DN83363_c1_g2	B1	R1	355.277	618.293	486.785	-0.798053	0.242325	-3.29332	0.000990126	0.00331381
TRINITY_DN100729_c3_g2	B1	R1	252.397	438.407	345.402	-0.798255	0.157215	-5.07746	3.82519e-07	2.63793e-06
TRINITY_DN97700_c4_g1	B1	R1	155.678	270.473	213.075	-0.798485	0.189724	-4.20866	2.56886e-05	0.000126357
TRINITY_DN64888_c0_g1	B1	R1	110.361	191.559	150.96	-0.799957	0.216911	-3.68795	0.000226069	0.000898924
TRINITY_DN90994_c6_g1	B1	R1	278.183	485.229	381.706	-0.800081	0.180214	-4.43961	9.01231e-06	4.88057e-05
TRINITY_DN77025_c0_g2	B1	R1	193.817	338.126	265.971	-0.800391	0.219626	-3.64434	0.000268082	0.00104407
TRINITY_DN77859_c1_g1	B1	R1	118.484	206.805	162.644	-0.800458	0.253068	-3.16301	0.00156146	0.00491746
TRINITY_DN86311_c0_g1	B1	R1	148.41	258.247	203.328	-0.80168	0.218888	-3.66251	0.000249756	0.000982581
TRINITY_DN84498_c1_g2	B1	R1	806.682	1407.38	1107.03	-0.802215	0.21024	-3.8157	0.000135797	0.000572985
TRINITY_DN98252_c2_g1	B1	R1	165.71	290.302	228.006	-0.804893	0.255946	-3.14478	0.00166213	0.00519773
TRINITY_DN101748_c2_g1	B1	R1	131.259	230.196	180.727	-0.806876	0.221079	-3.64972	0.000262523	0.00102691
TRINITY_DN64458_c0_g1	B1	R1	119.218	208.22	163.719	-0.808159	0.225462	-3.58446	0.000337778	0.00128186
TRINITY_DN102022_c0_g2	B1	R1	114.207	199.35	156.778	-0.80888	0.22	-3.67673	0.00023624	0.000933529
TRINITY_DN91378_c0_g2	B1	R1	813.306	1428.17	1120.74	-0.812523	0.270193	-3.00719	0.00263674	0.00775261
TRINITY_DN88521_c1_g1	B1	R1	259.331	456.343	357.837	-0.813364	0.195993	-4.14996	3.32539e-05	0.000160032
TRINITY_DN91450_c3_g2	B1	R1	68.1532	120.02	94.0866	-0.815493	0.276858	-2.94552	0.00322409	0.00926085
TRINITY_DN77344_c2_g3	B1	R1	147.073	259.472	203.273	-0.818404	0.239636	-3.41519	0.000637369	0.00225268
TRINITY_DN81265_c0_g2	B1	R1	177.907	313.83	245.869	-0.818943	0.221942	-3.68989	0.000224353	0.000893698
TRINITY_DN89083_c0_g1	B1	R1	1057.22	1868.23	1462.72	-0.820654	0.260757	-3.1472	0.00164844	0.00516036
TRINITY_DN72205_c4_g1	B1	R1	310.229	547.246	428.738	-0.821446	0.254334	-3.22979	0.00123881	0.00402082
TRINITY_DN90232_c1_g1	B1	R1	508.01	898.427	703.219	-0.821841	0.139953	-5.87226	4.29898e-09	4.12879e-08
TRINITY_DN97951_c4_g1	B1	R1	174.739	308.612	241.676	-0.82478	0.198106	-4.16332	3.13659e-05	0.00015218
TRINITY_DN86916_c1_g3	B1	R1	587.148	1039.03	813.089	-0.825019	0.151089	-5.46047	4.74867e-08	3.86095e-07
TRINITY_DN100519_c2_g1	B1	R1	222.383	394.876	308.629	-0.826698	0.183815	-4.49745	6.87726e-06	3.8101e-05
TRINITY_DN96968_c6_g5	B1	R1	583.079	1034.66	808.869	-0.828019	0.217715	-3.80323	0.000142822	0.000600067
TRINITY_DN80916_c0_g1	B1	R1	126.671	224.961	175.816	-0.829076	0.186292	-4.45042	8.57021e-06	4.67242e-05
TRINITY_DN95529_c1_g5	B1	R1	106.75	189.437	148.093	-0.829701	0.220361	-3.7652	0.000166419	0.000688489
TRINITY_DN90116_c2_g1	B1	R1	4280.06	7610.83	5945.45	-0.830465	0.265113	-3.13249	0.00173328	0.00537501
TRINITY_DN87041_c1_g1	B1	R1	1390.78	2472.4	1931.59	-0.830662	0.231697	-3.58513	0.000336917	0.00127913
TRINITY_DN94014_c2_g2	B1	R1	2695.16	4804.6	3749.88	-0.8344	0.155809	-5.35527	8.54272e-08	6.58042e-07
TRINITY_DN71567_c1_g5	B1	R1	244.856	435.787	340.322	-0.834458	0.233754	-3.56981	0.000357235	0.00134708
TRINITY_DN96968_c6_g3	B1	R1	625.767	1116.08	870.925	-0.83626	0.260144	-3.2146	0.00130625	0.0042075
TRINITY_DN93248_c0_g1	B1	R1	1630.12	2911	2270.56	-0.83649	0.130363	-6.41664	1.39319e-10	1.68299e-09
TRINITY_DN89651_c0_g1	B1	R1	270.316	483.033	376.675	-0.838091	0.243888	-3.43637	0.000589563	0.00210968
TRINITY_DN100196_c1_g3	B1	R1	405.566	726.274	565.92	-0.84054	0.210348	-3.99595	6.44362e-05	0.000291502
TRINITY_DN81659_c0_g1	B1	R1	2640.07	4730.38	3685.23	-0.841669	0.132458	-6.35421	2.09502e-10	2.46473e-09
TRINITY_DN79249_c2_g1	B1	R1	177.295	318.632	247.963	-0.843314	0.228005	-3.69866	0.000216739	0.000866082
TRINITY_DN73004_c0_g1	B1	R1	231.749	415.894	323.822	-0.845648	0.171936	-4.91837	8.72657e-07	5.6299e-06
TRINITY_DN100631_c1_g2	B1	R1	149.097	268.624	208.86	-0.84729	0.212329	-3.99046	6.59461e-05	0.000297426
TRINITY_DN97249_c0_g1	B1	R1	219.049	395.421	307.235	-0.850767	0.233583	-3.64225	0.000270268	0.0010512
TRINITY_DN98627_c3_g1	B1	R1	1698.03	3069.45	2383.74	-0.853526	0.160465	-5.31908	1.04295e-07	7.89577e-07
TRINITY_DN69523_c3_g1	B1	R1	162.781	295.032	228.906	-0.857591	0.280554	-3.05678	0.00223728	0.00674974
TRINITY_DN71526_c1_g1	B1	R1	273.844	495.902	384.873	-0.857617	0.167682	-5.11453	3.14524e-07	2.19108e-06
TRINITY_DN65523_c4_g2	B1	R1	171.731	310.625	241.178	-0.857625	0.198503	-4.32046	1.55703e-05	7.97139e-05
TRINITY_DN100611_c0_g4	B1	R1	3216.03	5827.9	4521.96	-0.857682	0.223138	-3.84373	0.000121179	0.000517189
TRINITY_DN83871_c0_g1	B1	R1	88.1159	160.635	124.375	-0.860537	0.269825	-3.18924	0.00142648	0.00454056
TRINITY_DN95002_c3_g1	B1	R1	160.817	292.699	226.758	-0.863023	0.172061	-5.0158	5.28134e-07	3.54065e-06
TRINITY_DN73587_c1_g1	B1	R1	217.096	395.26	306.178	-0.863129	0.228113	-3.78377	0.000154471	0.000642041
TRINITY_DN95480_c0_g2	B1	R1	212.103	385.077	298.59	-0.863586	0.253087	-3.41221	0.00064439	0.00227478
TRINITY_DN92450_c2_g2	B1	R1	889.586	1620.63	1255.11	-0.865099	0.187118	-4.62328	3.77721e-06	2.17238e-05
TRINITY_DN68974_c1_g3	B1	R1	371.709	676.535	524.122	-0.865643	0.267433	-3.23686	0.00120852	0.00393976
TRINITY_DN94761_c3_g1	B1	R1	205.621	374.728	290.174	-0.867466	0.197109	-4.40095	1.07777e-05	5.73202e-05
TRINITY_DN86750_c2_g3	B1	R1	294.773	536.944	415.859	-0.867833	0.175012	-4.9587	7.0966e-07	4.6697e-06
TRINITY_DN100015_c4_g5	B1	R1	512.431	935.814	724.122	-0.86952	0.165129	-5.26571	1.39652e-07	1.0318e-06
TRINITY_DN84653_c0_g1	B1	R1	318.182	580.23	449.206	-0.869856	0.209884	-4.14445	3.40626e-05	0.000163306
TRINITY_DN87890_c2_g2	B1	R1	153.27	281.486	217.378	-0.876785	0.231245	-3.79158	0.000149691	0.000626269
TRINITY_DN86192_c5_g1	B1	R1	354.178	650.213	502.196	-0.877585	0.175073	-5.01268	5.36778e-07	3.59049e-06
TRINITY_DN101863_c4_g1	B1	R1	118.801	217.615	168.208	-0.878781	0.296308	-2.96577	0.0030193	0.00873605
TRINITY_DN79062_c0_g2	B1	R1	77.9253	143.051	110.488	-0.879193	0.245121	-3.58677	0.000334796	0.00127217
TRINITY_DN89542_c0_g2	B1	R1	53.6285	99.229	76.4287	-0.883217	0.273413	-3.23034	0.00123642	0.00401453
TRINITY_DN93699_c0_g2	B1	R1	57.5538	106.79	82.172	-0.886292	0.262997	-3.36996	0.00075178	0.00260635
TRINITY_DN98744_c0_g1	B1	R1	729.312	1349.98	1039.64	-0.887504	0.1483	-5.98452	2.17025e-09	2.18819e-08
TRINITY_DN101108_c5_g1	B1	R1	116.447	215.541	165.994	-0.888045	0.213401	-4.16139	3.16314e-05	0.000153301
TRINITY_DN74479_c3_g2	B1	R1	59.4363	110.315	84.8759	-0.89163	0.255595	-3.48845	0.000485829	0.00176833
TRINITY_DN81718_c1_g1	B1	R1	2095.23	3888.33	2991.78	-0.892438	0.297993	-2.99484	0.00274593	0.00803915
TRINITY_DN89051_c0_g1	B1	R1	351.107	652.996	502.051	-0.894235	0.246323	-3.63034	0.000283051	0.00109423
TRINITY_DN100498_c0_g6	B1	R1	68.1387	127.006	97.5722	-0.89476	0.288814	-3.09805	0.00194796	0.00594958
TRINITY_DN68435_c1_g3	B1	R1	145.08	270.514	207.797	-0.89483	0.267853	-3.34075	0.00083553	0.00285618
TRINITY_DN90910_c0_g3	B1	R1	197.644	368.556	283.1	-0.896018	0.233445	-3.83825	0.000123917	0.000528113
TRINITY_DN94303_c5_g1	B1	R1	258.235	481.005	369.62	-0.896547	0.177487	-5.05136	4.38687e-07	2.98595e-06
TRINITY_DN95470_c0_g1	B1	R1	111.936	207.587	159.761	-0.89684	0.246857	-3.63304	0.000280101	0.00108376
TRINITY_DN88512_c5_g1	B1	R1	1399	2608.63	2003.81	-0.899359	0.174791	-5.14533	2.67049e-07	1.87948e-06
TRINITY_DN98238_c3_g1	B1	R1	133.228	249.297	191.262	-0.900341	0.213245	-4.22209	2.42047e-05	0.000119653
TRINITY_DN92819_c2_g1	B1	R1	305.198	569.416	437.307	-0.90142	0.163116	-5.52625	3.27142e-08	2.75548e-07
TRINITY_DN90496_c2_g1	B1	R1	2306.02	4309.08	3307.55	-0.901778	0.225651	-3.99634	6.43297e-05	0.000291168
TRINITY_DN101425_c1_g1	B1	R1	158.866	296.405	227.635	-0.902766	0.182079	-4.95811	7.1183e-07	4.68052e-06
TRINITY_DN94857_c3_g2	B1	R1	99.0517	186.049	142.551	-0.903567	0.290825	-3.10691	0.00189057	0.00579405
TRINITY_DN85522_c9_g2	B1	R1	2338.08	4378.31	3358.2	-0.905028	0.287702	-3.14572	0.00165679	0.00518285
TRINITY_DN92445_c0_g4	B1	R1	967.306	1813.28	1390.29	-0.907062	0.193914	-4.67765	2.90188e-06	1.71436e-05
TRINITY_DN66947_c0_g1	B1	R1	42.871	81.0249	61.9479	-0.908873	0.30684	-2.96205	0.00305602	0.00883369
TRINITY_DN93073_c1_g4	B1	R1	487.608	915.269	701.438	-0.90906	0.243102	-3.73942	0.000184445	0.000753981
TRINITY_DN98030_c1_g3	B1	R1	250.146	468.862	359.504	-0.909911	0.246615	-3.68961	0.000224599	0.000894278
TRINITY_DN85662_c2_g2	B1	R1	1209.85	2275.14	1742.5	-0.910527	0.138081	-6.59416	4.27668e-11	5.61582e-10
TRINITY_DN97856_c3_g2	B1	R1	501.122	942.914	722.018	-0.913404	0.17304	-5.27856	1.30201e-07	9.68401e-07
TRINITY_DN98252_c3_g4	B1	R1	1007.41	1897.79	1452.6	-0.913434	0.224562	-4.06762	4.7496e-05	0.000220238
[truncated: 1,136 more rows]

## Sheet: S2
gene	sampleA	sampleB	baseMeanA	baseMeanB	baseMean	log2FoldChange	lfcSE	stat	pvalue	padj
TRINITY_DN77127_c1_g3	B2	R2	1909.17	0	954.587	13.8924	1.23337	11.2637	1.98213e-29	2.38953e-27
TRINITY_DN76347_c1_g2	B2	R2	1145.65	0	572.823	13.1552	1.22847	10.7085	9.2806e-27	8.03808e-25
TRINITY_DN75124_c2_g1	B2	R2	1019.87	0	509.937	12.9872	1.20997	10.7336	7.08125e-27	6.25463e-25
TRINITY_DN74949_c3_g2	B2	R2	943.417	0	471.708	12.8771	1.2012	10.7202	8.18094e-27	7.15511e-25
TRINITY_DN73733_c4_g1	B2	R2	1059.79	0.236912	530.013	12.0823	1.21221	9.96717	2.12194e-23	1.43408e-21
TRINITY_DN88554_c2_g4	B2	R2	448.266	0	224.133	11.8002	1.20626	9.78248	1.33889e-22	7.91008e-21
TRINITY_DN70778_c5_g4	B2	R2	299.982	0	149.991	11.221	1.20767	9.29145	1.52199e-20	6.8922e-19
TRINITY_DN96691_c2_g1	B2	R2	263.357	0	131.678	11.0378	1.2087	9.13198	6.72599e-20	2.85727e-18
TRINITY_DN95128_c2_g1	B2	R2	239.025	0	119.513	10.8982	1.28737	8.46549	2.55074e-17	8.42783e-16
TRINITY_DN91107_c1_g1	B2	R2	207.78	0	103.89	10.6937	1.21144	8.82726	1.07275e-18	4.07234e-17
TRINITY_DN66418_c4_g3	B2	R2	197.941	0	98.9703	10.6182	1.29099	8.22489	1.95374e-16	5.79047e-15
TRINITY_DN72860_c4_g3	B2	R2	188.561	0	94.2803	10.5508	1.21495	8.68411	3.81735e-18	1.35137e-16
TRINITY_DN88527_c0_g1	B2	R2	128.728	0	64.3641	9.99723	1.2791	7.81582	5.46057e-15	1.37609e-13
TRINITY_DN74139_c0_g1	B2	R2	127.134	0	63.5669	9.98983	1.22794	8.13547	4.10348e-16	1.16956e-14
TRINITY_DN86411_c1_g3	B2	R2	1491.87	1.59452	746.73	9.87099	1.19451	8.26361	1.41332e-16	4.28851e-15
TRINITY_DN76032_c0_g6	B2	R2	219.464	0.220947	109.843	9.80705	1.21587	8.0659	7.27004e-16	2.00976e-14
TRINITY_DN77528_c1_g1	B2	R2	101.875	0	50.9376	9.66657	1.38228	6.99322	2.68638e-12	4.69906e-11
TRINITY_DN96393_c7_g1	B2	R2	102.421	0	51.2103	9.66394	1.26732	7.62549	2.43117e-14	5.61878e-13
TRINITY_DN102018_c4_g4	B2	R2	94.5929	0	47.2965	9.55968	1.22638	7.79503	6.43943e-15	1.6182e-13
TRINITY_DN66418_c4_g6	B2	R2	1359.24	1.794	680.519	9.54892	0.608998	15.6797	2.08122e-55	2.32082e-52
TRINITY_DN90849_c2_g1	B2	R2	91.5093	0	45.7546	9.51508	1.23197	7.72344	1.13233e-14	2.73754e-13
TRINITY_DN59629_c0_g1	B2	R2	87.8131	0	43.9065	9.44713	1.22781	7.69427	1.42307e-14	3.4127e-13
TRINITY_DN76234_c0_g1	B2	R2	81.8234	0	40.9117	9.34079	1.2645	7.38695	1.50233e-13	3.12407e-12
TRINITY_DN57765_c0_g1	B2	R2	79.882	0	39.941	9.31144	1.26659	7.3516	1.95841e-13	4.01632e-12
TRINITY_DN61047_c0_g1	B2	R2	78.7967	0	39.3984	9.28903	1.23428	7.52589	5.2364e-14	1.16785e-12
TRINITY_DN70841_c5_g2	B2	R2	277.289	0.461634	138.876	9.25019	1.05015	8.80847	1.26865e-18	4.73382e-17
TRINITY_DN74961_c3_g1	B2	R2	75.4353	0	37.7176	9.22489	1.2418	7.42865	1.09715e-13	2.38724e-12
TRINITY_DN88532_c0_g5	B2	R2	74.3341	0	37.1671	9.20289	1.26232	7.29047	3.08878e-13	6.13697e-12
TRINITY_DN95099_c4_g2	B2	R2	899.379	1.64619	450.512	9.13495	0.627562	14.5562	5.33072e-48	3.22807e-45
TRINITY_DN88009_c0_g5	B2	R2	69.0516	0	34.5258	9.10487	1.23776	7.35593	1.89607e-13	3.89742e-12
TRINITY_DN67958_c3_g1	B2	R2	68.7749	0	34.3874	9.09438	1.24175	7.32386	2.40933e-13	4.87384e-12
TRINITY_DN81419_c0_g1	B2	R2	132.8	0.224722	66.5124	9.08499	1.22267	7.43044	1.08238e-13	2.36085e-12
TRINITY_DN75755_c0_g2	B2	R2	67.2638	0	33.6319	9.06039	1.26449	7.16528	7.76273e-13	1.46409e-11
TRINITY_DN79774_c0_g1	B2	R2	130.326	0.236912	65.2816	9.05212	1.38914	6.51633	7.20499e-11	1.0145e-09
TRINITY_DN60261_c0_g1	B2	R2	66.3745	0	33.1872	9.0508	1.24996	7.24087	4.45805e-13	8.72154e-12
TRINITY_DN75845_c1_g2	B2	R2	65.829	0	32.9145	9.02977	1.24776	7.2368	4.59393e-13	8.96771e-12
TRINITY_DN92894_c0_g1	B2	R2	63.8851	0	31.9426	8.99836	1.27311	7.06803	1.57147e-12	2.83214e-11
TRINITY_DN92900_c3_g1	B2	R2	60.9597	0	30.4799	8.93103	1.28259	6.96328	3.32439e-12	5.77457e-11
TRINITY_DN66375_c0_g2	B2	R2	60.2516	0	30.1258	8.9076	1.24064	7.17984	6.9793e-13	1.32473e-11
TRINITY_DN90421_c2_g1	B2	R2	58.3978	0	29.1989	8.85569	1.36588	6.48349	8.96233e-11	1.23551e-09
TRINITY_DN95466_c4_g1	B2	R2	57.7101	0	28.8551	8.83296	1.33359	6.62344	3.50931e-11	5.18321e-10
TRINITY_DN91961_c0_g3	B2	R2	56.8846	0	28.4423	8.82777	1.49165	5.91813	3.25616e-09	3.47883e-08
TRINITY_DN84687_c1_g1	B2	R2	108.166	0.224722	54.1955	8.79675	1.25298	7.02068	2.20797e-12	3.92376e-11
TRINITY_DN82314_c0_g1	B2	R2	54.6958	0	27.3479	8.7627	1.34162	6.53145	6.51374e-11	9.2678e-10
TRINITY_DN79462_c0_g2	B2	R2	105.387	0.224722	52.8056	8.75813	1.25195	6.99559	2.64141e-12	4.63859e-11
TRINITY_DN71730_c2_g9	B2	R2	393.201	0.919493	197.06	8.75259	0.77455	11.3002	1.30877e-29	1.62161e-27
TRINITY_DN93458_c1_g1	B2	R2	102.842	0.224722	51.5331	8.72233	1.24656	6.99711	2.61304e-12	4.59782e-11
TRINITY_DN86111_c3_g1	B2	R2	284.652	0.674165	142.663	8.71673	1.92559	4.52678	5.98905e-06	3.49205e-05
TRINITY_DN67295_c2_g2	B2	R2	51.2012	0	25.6006	8.67732	1.41729	6.12246	9.21401e-10	1.07308e-08
TRINITY_DN73351_c3_g2	B2	R2	273.855	0.670391	137.263	8.65441	0.89799	9.63753	5.55061e-22	3.11428e-20
TRINITY_DN90849_c2_g2	B2	R2	49.2506	0	24.6253	8.60413	1.28682	6.68638	2.28762e-11	3.53077e-10
TRINITY_DN72275_c0_g1	B2	R2	95.3583	0.224722	47.7915	8.60076	1.36211	6.3143	2.71389e-10	3.41476e-09
TRINITY_DN71922_c9_g1	B2	R2	47.1746	0	23.5873	8.54597	1.30913	6.52798	6.66641e-11	9.46991e-10
TRINITY_DN99576_c1_g4	B2	R2	47.2066	0	23.6033	8.54444	1.47219	5.80389	6.47932e-09	6.65156e-08
TRINITY_DN70798_c4_g2	B2	R2	46.136	0	23.068	8.5334	1.29954	6.56648	5.15195e-11	7.47326e-10
TRINITY_DN84387_c4_g4	B2	R2	46.4071	0	23.2036	8.52577	1.25852	6.77442	1.24905e-11	2.0005e-10
TRINITY_DN82941_c0_g1	B2	R2	45.7353	0	22.8676	8.5022	1.29392	6.57087	5.00235e-11	7.29182e-10
TRINITY_DN92129_c3_g1	B2	R2	161.674	0.445669	81.06	8.47538	1.07165	7.90874	2.60008e-15	6.82215e-14
TRINITY_DN74395_c0_g5	B2	R2	43.5501	0	21.775	8.44432	1.26467	6.67711	2.43707e-11	3.72917e-10
TRINITY_DN72264_c1_g5	B2	R2	43.3007	0	21.6503	8.43102	1.26462	6.66686	2.61332e-11	3.96486e-10
TRINITY_DN85781_c0_g5	B2	R2	147.596	0.457859	74.0267	8.34351	1.29368	6.44943	1.12269e-10	1.52676e-09
TRINITY_DN102137_c2_g3	B2	R2	40.709	0	20.3545	8.33238	1.30692	6.37559	1.82261e-10	2.34287e-09
TRINITY_DN65713_c0_g1	B2	R2	2309.57	7.17396	1158.37	8.32064	0.447983	18.5736	5.25711e-77	4.68987e-73
TRINITY_DN95814_c1_g2	B2	R2	40.0691	0	20.0345	8.30768	1.30994	6.34205	2.26734e-10	2.87723e-09
TRINITY_DN98167_c0_g4	B2	R2	76.6138	0.224722	38.4193	8.29741	1.35467	6.12503	9.06684e-10	1.05732e-08
TRINITY_DN68281_c1_g1	B2	R2	39.0442	0	19.5221	8.27394	1.32498	6.24459	4.24927e-10	5.19996e-09
TRINITY_DN76835_c2_g2	B2	R2	37.6435	0	18.8218	8.22895	1.31666	6.24984	4.10861e-10	5.04861e-09
TRINITY_DN70959_c0_g1	B2	R2	37.6346	0	18.8173	8.21756	1.54502	5.31874	1.04491e-07	8.73627e-07
TRINITY_DN67843_c3_g3	B2	R2	198.926	0.670391	99.798	8.19722	1.12681	7.27472	3.47152e-13	6.86683e-12
TRINITY_DN66974_c1_g5	B2	R2	36.6165	0	18.3082	8.19005	1.27223	6.43755	1.21421e-10	1.63132e-09
TRINITY_DN100977_c4_g3	B2	R2	35.3571	0	17.6785	8.13813	1.27816	6.36709	1.92649e-10	2.46574e-09
TRINITY_DN78910_c0_g1	B2	R2	34.4632	0	17.2316	8.09323	1.30481	6.2026	5.55374e-10	6.69525e-09
TRINITY_DN75780_c2_g1	B2	R2	33.2049	0	16.6025	8.03716	1.29862	6.18901	6.05437e-10	7.24981e-09
TRINITY_DN78153_c5_g1	B2	R2	63.2635	0.236912	31.7502	8.02315	1.40969	5.69144	1.25969e-08	1.23763e-07
TRINITY_DN101468_c7_g3	B2	R2	694.261	2.68534	348.473	7.99652	0.550497	14.526	8.29185e-48	4.35127e-45
TRINITY_DN90392_c1_g3	B2	R2	31.3749	0	15.6875	7.96725	1.34553	5.92126	3.19484e-09	3.42974e-08
TRINITY_DN68626_c0_g1	B2	R2	31.3704	0	15.6852	7.96282	1.29054	6.17015	6.82232e-10	8.08259e-09
TRINITY_DN91155_c2_g1	B2	R2	30.6633	0	15.3317	7.91697	1.3349	5.93074	3.01564e-09	3.2491e-08
TRINITY_DN86150_c1_g1	B2	R2	30.0632	0	15.0316	7.8913	1.31296	6.0103	1.85183e-09	2.07801e-08
TRINITY_DN63517_c1_g4	B2	R2	29.5793	0	14.7897	7.86266	1.38701	5.6688	1.43804e-08	1.39595e-07
TRINITY_DN74784_c6_g2	B2	R2	1123.49	4.92006	564.204	7.82462	0.6013	13.0128	1.03441e-38	2.49405e-36
TRINITY_DN75475_c1_g1	B2	R2	28.7537	0	14.3769	7.82337	1.38765	5.63786	1.72172e-08	1.64448e-07
TRINITY_DN77389_c0_g1	B2	R2	103.068	0.449444	51.7589	7.82208	1.07264	7.29238	3.04529e-13	6.06407e-12
TRINITY_DN63517_c1_g1	B2	R2	198.094	0.907303	99.5005	7.77139	0.781956	9.9384	2.83343e-23	1.83167e-21
TRINITY_DN75505_c2_g2	B2	R2	2835.63	13.0196	1424.32	7.76593	1.23954	6.26519	3.7236e-10	4.62006e-09
TRINITY_DN75505_c2_g1	B2	R2	27.4932	0	13.7466	7.75715	1.40085	5.53746	3.06884e-08	2.78587e-07
TRINITY_DN66418_c4_g5	B2	R2	481.857	2.24808	242.052	7.73	0.556555	13.889	7.38479e-44	2.74499e-41
TRINITY_DN87863_c0_g3	B2	R2	26.5548	0	13.2774	7.72321	1.31593	5.86903	4.38343e-09	4.61683e-08
TRINITY_DN65439_c3_g2	B2	R2	94.3777	0.473824	47.4258	7.68926	1.27867	6.01346	1.816e-09	2.04294e-08
TRINITY_DN79435_c2_g4	B2	R2	93.8744	0.449444	47.1619	7.68759	1.07582	7.1458	8.94752e-13	1.67691e-11
TRINITY_DN89719_c4_g1	B2	R2	49.3371	0.224722	24.7809	7.65196	1.2544	6.1001	1.06e-09	1.22332e-08
TRINITY_DN90167_c3_g3	B2	R2	24.767	0	12.3835	7.63903	1.39251	5.4858	4.11597e-08	3.66088e-07
TRINITY_DN97819_c1_g1	B2	R2	24.8763	0	12.4382	7.62582	1.31199	5.81242	6.15757e-09	6.35048e-08
TRINITY_DN58521_c0_g1	B2	R2	24.6576	0	12.3288	7.61753	1.60879	4.73493	2.19126e-06	1.40231e-05
TRINITY_DN63019_c0_g1	B2	R2	22.3291	0	11.1645	7.46037	1.35782	5.49438	3.92094e-08	3.50137e-07
TRINITY_DN80800_c3_g6	B2	R2	21.8007	0	10.9003	7.45121	1.36548	5.45684	4.84694e-08	4.26426e-07
TRINITY_DN66418_c4_g2	B2	R2	42.3487	0.220947	21.2848	7.44849	1.28898	5.77858	7.53316e-09	7.68038e-08
TRINITY_DN82866_c1_g5	B2	R2	42.0493	0.236912	21.1431	7.42571	1.26465	5.87177	4.3117e-09	4.55743e-08
TRINITY_DN67723_c2_g1	B2	R2	21.1766	0	10.5883	7.41199	1.36486	5.43059	5.61684e-08	4.88857e-07
TRINITY_DN80897_c1_g1	B2	R2	41.2203	0.236912	20.7286	7.39988	1.26141	5.86634	4.45519e-09	4.68689e-08
TRINITY_DN58878_c0_g1	B2	R2	20.9808	0	10.4904	7.399	1.40091	5.28155	1.28093e-07	1.05417e-06
TRINITY_DN100298_c2_g3	B2	R2	20.9398	0	10.4699	7.3861	1.37407	5.37536	7.64293e-08	6.5309e-07
TRINITY_DN98030_c2_g1	B2	R2	39.1103	0.220947	19.6656	7.31894	1.29892	5.63465	1.75414e-08	1.67009e-07
TRINITY_DN96337_c2_g2	B2	R2	1932.48	12.296	972.388	7.29609	0.526533	13.8568	1.15661e-43	3.9685e-41
TRINITY_DN75521_c1_g2	B2	R2	19.489	0	9.74452	7.29107	1.36808	5.32944	9.85166e-08	8.25227e-07
TRINITY_DN76189_c0_g4	B2	R2	70.7865	0.461634	35.6241	7.28179	1.37589	5.29243	1.20702e-07	9.961e-07
TRINITY_DN88295_c0_g1	B2	R2	173.593	1.11983	87.3562	7.26458	0.952386	7.62777	2.3885e-14	5.5345e-13
TRINITY_DN86020_c0_g4	B2	R2	19.2545	0	9.62726	7.26255	1.36736	5.31136	1.0881e-07	9.07193e-07
TRINITY_DN93350_c1_g4	B2	R2	19.3901	0	9.69504	7.25347	1.43486	5.05516	4.30031e-07	3.17313e-06
TRINITY_DN82193_c2_g1	B2	R2	37.0468	0.224722	18.6358	7.24859	1.29587	5.5936	2.22415e-08	2.07549e-07
TRINITY_DN65404_c2_g1	B2	R2	36.7451	0.224722	18.4849	7.24549	1.36502	5.30799	1.10842e-07	9.23273e-07
TRINITY_DN68823_c0_g1	B2	R2	18.6475	0	9.32377	7.22658	1.37076	5.27196	1.34976e-07	1.10268e-06
TRINITY_DN61592_c0_g1	B2	R2	18.2513	0	9.12564	7.20012	1.40677	5.11818	3.08497e-07	2.36232e-06
TRINITY_DN67425_c2_g5	B2	R2	18.4062	0	9.20308	7.1959	1.3524	5.32085	1.03283e-07	8.64344e-07
TRINITY_DN101468_c7_g4	B2	R2	132.53	0.887563	66.7089	7.19467	0.798991	9.00469	2.16276e-19	8.81003e-18
TRINITY_DN72822_c0_g2	B2	R2	35.1827	0.220947	17.7018	7.17679	1.31999	5.43699	5.4188e-08	4.73932e-07
TRINITY_DN59262_c0_g1	B2	R2	18.281	0	9.14049	7.16369	1.59166	4.50076	6.77116e-06	3.89024e-05
TRINITY_DN77127_c1_g2	B2	R2	14717.3	103.608	7410.45	7.15065	0.520582	13.7359	6.19e-43	1.97218e-40
TRINITY_DN67080_c2_g2	B2	R2	34.0818	0.224722	17.1532	7.11887	1.31911	5.39674	6.78619e-08	5.83796e-07
TRINITY_DN96970_c0_g2	B2	R2	63.136	0.441894	31.7889	7.11563	1.09366	6.50625	7.70522e-11	1.07572e-09
TRINITY_DN76709_c0_g2	B2	R2	17.3642	0	8.68211	7.1138	1.36464	5.21294	1.85875e-07	1.48717e-06
TRINITY_DN71780_c3_g4	B2	R2	17.2481	0	8.62406	7.11276	1.75216	4.05941	4.91959e-05	0.000232087
TRINITY_DN72221_c2_g1	B2	R2	16.7482	0	8.3741	7.06472	1.37316	5.14485	2.67729e-07	2.07869e-06
TRINITY_DN79353_c1_g2	B2	R2	88.3506	0.678806	44.5147	7.02437	1.22989	5.71139	1.12057e-08	1.11321e-07
TRINITY_DN79055_c0_g1	B2	R2	16.2358	0	8.1179	6.99706	1.56529	4.47013	7.81715e-06	4.42492e-05
TRINITY_DN100587_c3_g3	B2	R2	318.659	2.50851	160.584	6.99003	0.765105	9.13603	6.47846e-20	2.76528e-18
TRINITY_DN89941_c2_g4	B2	R2	15.6653	0	7.83266	6.95197	1.40748	4.93932	7.83966e-07	5.53304e-06
TRINITY_DN99576_c1_g1	B2	R2	558.571	4.54406	281.558	6.93967	0.707248	9.81221	9.97609e-23	5.97293e-21
TRINITY_DN101468_c7_g1	B2	R2	1456.76	11.86	734.311	6.93472	0.533134	13.0075	1.10967e-38	2.6051e-36
TRINITY_DN67804_c8_g2	B2	R2	15.2622	0	7.63109	6.92193	1.38305	5.00482	5.59143e-07	4.03896e-06
TRINITY_DN76916_c1_g2	B2	R2	15.2348	0	7.61742	6.91407	1.50224	4.6025	4.17454e-06	2.50613e-05
TRINITY_DN63067_c0_g1	B2	R2	29.2137	0.236912	14.7253	6.88884	1.34106	5.13686	2.79366e-07	2.15964e-06
TRINITY_DN99540_c2_g2	B2	R2	15.0242	0	7.51211	6.88707	1.45171	4.7441	2.09438e-06	1.34417e-05
TRINITY_DN97451_c2_g1	B2	R2	14.4434	0	7.22172	6.85072	1.39541	4.90945	9.133e-07	6.39024e-06
TRINITY_DN64521_c0_g1	B2	R2	905.332	7.91167	456.622	6.83387	0.430423	15.8771	9.13045e-57	1.62906e-53
TRINITY_DN101552_c5_g1	B2	R2	14.2294	0	7.1147	6.82364	1.51767	4.49612	6.92044e-06	3.96769e-05
TRINITY_DN83645_c0_g1	B2	R2	76.7174	0.698546	38.7079	6.80761	0.929621	7.32299	2.42505e-13	4.89454e-12
TRINITY_DN80598_c2_g1	B2	R2	51.2855	0.473824	25.8796	6.79671	1.17188	5.79984	6.63792e-09	6.79872e-08
TRINITY_DN73129_c0_g2	B2	R2	13.6452	0	6.82259	6.78275	1.49204	4.54596	5.46848e-06	3.22009e-05
TRINITY_DN65929_c1_g3	B2	R2	26.4934	0.224722	13.359	6.7682	1.6247	4.16581	3.10245e-05	0.000152912
TRINITY_DN67153_c3_g4	B2	R2	13.7511	0	6.87555	6.76438	1.70447	3.96861	7.22918e-05	0.000328034
TRINITY_DN68005_c1_g4	B2	R2	26.121	0.220947	13.171	6.7308	1.30815	5.14527	2.67135e-07	2.07588e-06
TRINITY_DN85781_c0_g1	B2	R2	312.838	2.94286	157.89	6.73054	0.695623	9.67556	3.82986e-22	2.17619e-20
TRINITY_DN65276_c1_g1	B2	R2	13.1795	0	6.58973	6.71496	1.41045	4.76088	1.9275e-06	1.24784e-05
TRINITY_DN64641_c9_g1	B2	R2	308.083	2.94286	155.513	6.70343	0.531019	12.6237	1.56251e-36	3.16798e-34
TRINITY_DN64933_c0_g1	B2	R2	47.1006	0.473824	23.7872	6.69289	1.1187	5.98271	2.19451e-09	2.41098e-08
TRINITY_DN80917_c2_g2	B2	R2	13.1339	0	6.56697	6.69238	1.51605	4.41434	1.01317e-05	5.5451e-05
TRINITY_DN94241_c2_g1	B2	R2	13.0918	0	6.54591	6.68497	1.7503	3.81933	0.000133813	0.000569806
TRINITY_DN73351_c3_g1	B2	R2	46.7522	0.473824	23.613	6.68376	1.17078	5.70881	1.13768e-08	1.12895e-07
TRINITY_DN99439_c1_g9	B2	R2	12.6124	0	6.3062	6.66486	1.69241	3.93808	8.21355e-05	0.000368022
TRINITY_DN64653_c6_g2	B2	R2	12.5407	0	6.27033	6.63509	1.43962	4.60892	4.04773e-06	2.43815e-05
TRINITY_DN70323_c4_g2	B2	R2	12.5156	0	6.25781	6.62186	1.47	4.50467	6.64775e-06	3.82857e-05
TRINITY_DN83467_c3_g2	B2	R2	154.221	1.55795	77.8892	6.60334	0.617026	10.7019	9.97321e-27	8.5549e-25
TRINITY_DN91381_c1_g5	B2	R2	12.3198	0	6.15988	6.60325	1.46216	4.51608	6.29936e-06	3.64913e-05
TRINITY_DN67835_c1_g3	B2	R2	12.1387	0	6.06934	6.59923	1.42912	4.61769	3.88032e-06	2.35165e-05
TRINITY_DN78655_c3_g2	B2	R2	11.9258	0	5.96289	6.56789	1.63169	4.0252	5.69277e-05	0.000264697
TRINITY_DN89418_c0_g1	B2	R2	11.5386	0	5.76928	6.54063	1.50091	4.35777	1.31397e-05	7.07847e-05
TRINITY_DN87711_c2_g1	B2	R2	41.7612	0.449444	21.1053	6.53471	1.20278	5.43302	5.54078e-08	4.8318e-07
TRINITY_DN89433_c5_g2	B2	R2	11.5192	0	5.75961	6.52817	1.45036	4.50107	6.76117e-06	3.88887e-05
TRINITY_DN65713_c0_g2	B2	R2	11.4999	0	5.74994	6.51241	1.46665	4.44034	8.98162e-06	4.9891e-05
TRINITY_DN64196_c1_g1	B2	R2	11.0774	0	5.53871	6.45628	1.45854	4.42654	9.57561e-06	5.26984e-05
TRINITY_DN76406_c4_g2	B2	R2	40.1351	0.473824	20.3045	6.45429	1.12581	5.73301	9.86641e-09	9.86752e-08
TRINITY_DN62976_c0_g1	B2	R2	78.2343	0.899754	39.567	6.43531	0.971135	6.62659	3.43535e-11	5.08238e-10
TRINITY_DN95099_c2_g1	B2	R2	11.0365	0	5.51823	6.43383	1.60081	4.0191	5.842e-05	0.000271016
TRINITY_DN92515_c2_g2	B2	R2	78.6693	0.907303	39.7883	6.42974	1.09003	5.89869	3.66404e-09	3.88206e-08
TRINITY_DN70738_c1_g1	B2	R2	10.7039	0	5.35196	6.42821	1.58877	4.04602	5.20953e-05	0.000244344
TRINITY_DN73432_c1_g1	B2	R2	10.8531	0	5.42654	6.42006	1.49763	4.28682	1.8125e-05	9.4392e-05
TRINITY_DN69092_c2_g1	B2	R2	20.3795	0.224722	10.3021	6.39915	1.45454	4.39944	1.0853e-05	5.91447e-05
TRINITY_DN76261_c2_g1	B2	R2	37.8724	0.445669	19.1591	6.38539	1.12497	5.67607	1.37826e-08	1.34084e-07
TRINITY_DN97995_c3_g4	B2	R2	10.4113	0	5.20564	6.35039	1.59871	3.9722	7.12128e-05	0.000323675
TRINITY_DN69210_c4_g2	B2	R2	37.0401	0.473824	18.757	6.34449	1.12804	5.62437	1.86191e-08	1.76011e-07
TRINITY_DN95146_c1_g3	B2	R2	10.2348	0	5.11738	6.33809	1.48158	4.27794	1.88632e-05	9.77226e-05
TRINITY_DN70878_c3_g1	B2	R2	54.7221	0.666616	27.6944	6.32009	0.944709	6.68998	2.232e-11	3.45089e-10
TRINITY_DN100508_c2_g2	B2	R2	90.5983	1.14421	45.8713	6.31699	0.719855	8.77537	1.70347e-18	6.20272e-17
TRINITY_DN76734_c4_g2	B2	R2	10.0355	0	5.01774	6.31637	1.47774	4.27434	1.91705e-05	9.90847e-05
TRINITY_DN81861_c0_g2	B2	R2	10.0343	0	5.01717	6.31624	1.47768	4.27442	1.91638e-05	9.90847e-05
TRINITY_DN100219_c3_g1	B2	R2	72.1091	0.947648	36.5284	6.29648	0.834604	7.54427	4.5483e-14	1.01948e-12
TRINITY_DN94308_c2_g6	B2	R2	9.96947	0	4.98474	6.2862	1.80381	3.48497	0.000492196	0.00183335
TRINITY_DN70798_c4_g3	B2	R2	9.81687	0	4.90844	6.27722	1.53665	4.08499	4.40782e-05	0.000210617
TRINITY_DN93985_c1_g2	B2	R2	9.63007	0	4.81503	6.26946	1.57835	3.97217	7.12222e-05	0.000323675
TRINITY_DN85651_c1_g1	B2	R2	52.2499	0.686356	26.4681	6.25351	0.93949	6.65628	2.80846e-11	4.225e-10
TRINITY_DN73224_c1_g2	B2	R2	9.61531	0	4.80765	6.25267	1.49575	4.18029	2.91141e-05	0.000144534
TRINITY_DN101468_c7_g2	B2	R2	374.189	4.93256	189.561	6.24302	1.31334	4.75355	1.9988e-06	1.28653e-05
TRINITY_DN95343_c0_g2	B2	R2	34.3117	0.441894	17.3768	6.24248	1.13312	5.50911	3.60662e-08	3.24015e-07
TRINITY_DN62154_c0_g2	B2	R2	85.7668	1.17237	43.4696	6.22035	0.81293	7.65177	1.98236e-14	4.64163e-13
TRINITY_DN87246_c0_g3	B2	R2	9.24409	0	4.62205	6.21581	1.78441	3.48339	0.00049511	0.00184305
TRINITY_DN87111_c0_g1	B2	R2	9.39326	0	4.69663	6.20995	1.51702	4.09353	4.24856e-05	0.000203771
TRINITY_DN69044_c1_g1	B2	R2	50.5328	0.674165	25.6035	6.20385	0.969206	6.40096	1.54399e-10	2.01442e-09
TRINITY_DN101468_c5_g1	B2	R2	9.19856	0	4.59928	6.18918	1.64975	3.75158	0.000175721	0.000727766
TRINITY_DN89995_c3_g4	B2	R2	9.02995	0	4.51497	6.18818	1.74624	3.54371	0.000394544	0.00150287
TRINITY_DN71505_c0_g1	B2	R2	82.7891	1.12361	41.9563	6.1862	0.774405	7.98833	1.3678e-15	3.68644e-14
TRINITY_DN73358_c1_g1	B2	R2	17.617	0.224722	8.92089	6.18287	1.42166	4.34904	1.36737e-05	7.32629e-05
TRINITY_DN85462_c0_g2	B2	R2	9.17465	0	4.58732	6.17068	1.59925	3.8585	0.000114087	0.000493106
TRINITY_DN69895_c1_g2	B2	R2	49.1059	0.682581	24.8942	6.16316	0.938025	6.57035	5.01972e-11	7.3052e-10
TRINITY_DN63517_c1_g5	B2	R2	336.45	4.70666	170.578	6.14906	0.483378	12.721	4.51863e-37	9.59778e-35
TRINITY_DN93812_c0_g1	B2	R2	8.9526	0	4.4763	6.12877	1.6384	3.74072	0.000183496	0.000757156
TRINITY_DN83511_c1_g1	B2	R2	1617.54	23.2218	820.38	6.12042	0.618875	9.88958	4.61984e-23	2.92295e-21
TRINITY_DN84762_c1_g1	B2	R2	8.77266	0	4.38633	6.11564	1.52458	4.01136	6.03695e-05	0.000279189
TRINITY_DN77350_c2_g1	B2	R2	17.0591	0.220947	8.64003	6.09954	1.49146	4.08966	4.32008e-05	0.000206979
TRINITY_DN100587_c3_g1	B2	R2	9405.9	137.362	4771.63	6.09743	1.04398	5.84057	5.20231e-09	5.41538e-08
TRINITY_DN77826_c5_g3	B2	R2	8.4003	0	4.20015	6.07963	1.72215	3.53025	0.000415165	0.00157203
TRINITY_DN102022_c0_g6	B2	R2	8.37524	0	4.18762	6.06478	1.55188	3.90803	9.30518e-05	0.000413198
TRINITY_DN61371_c0_g1	B2	R2	8.37181	0	4.18591	6.0645	1.53493	3.95099	7.78293e-05	0.000349605
TRINITY_DN101516_c2_g2	B2	R2	45.8731	0.682581	23.2779	6.05812	1.01069	5.99402	2.04721e-09	2.27153e-08
TRINITY_DN100432_c0_g1	B2	R2	8.19416	0	4.09708	6.05118	1.69745	3.56486	0.000364051	0.00139987
TRINITY_DN66750_c0_g1	B2	R2	105.045	1.57014	53.3077	6.0486	0.629074	9.61508	6.90535e-22	3.80263e-20
TRINITY_DN75475_c1_g3	B2	R2	8.35133	0	4.17567	6.04219	1.54778	3.90378	9.47015e-05	0.000418856
TRINITY_DN98422_c0_g1	B2	R2	8.17597	0	4.08798	6.03745	1.58646	3.8056	0.000141461	0.000599282
TRINITY_DN68617_c4_g1	B2	R2	15.7233	0.236912	7.98012	6.02331	1.3944	4.31964	1.56281e-05	8.26425e-05
TRINITY_DN70861_c2_g2	B2	R2	8.15663	0	4.07831	6.01764	1.67021	3.60293	0.000314648	0.00122951
TRINITY_DN73252_c2_g3	B2	R2	8.15205	0	4.07603	6.01526	1.53831	3.91029	9.2184e-05	0.000409957
TRINITY_DN82342_c1_g3	B2	R2	229.427	3.56158	116.494	5.99218	0.636744	9.41067	4.93008e-21	2.40334e-19
TRINITY_DN74204_c0_g1	B2	R2	7.95621	0	3.9781	5.98846	1.62759	3.67933	0.000233844	0.000940105
TRINITY_DN70193_c1_g2	B2	R2	15.1415	0.220947	7.68122	5.96568	1.681	3.54888	0.000386869	0.00147869
TRINITY_DN65640_c0_g1	B2	R2	7.74778	0	3.87389	5.95739	1.66333	3.58161	0.000341479	0.00132373
TRINITY_DN88029_c3_g1	B2	R2	7.72615	0	3.86308	5.93865	1.78078	3.33486	0.000853423	0.0029601
TRINITY_DN67218_c1_g1	B2	R2	7.73187	0	3.86594	5.9363	1.56104	3.80278	0.00014308	0.00060502
TRINITY_DN67342_c6_g1	B2	R2	7.5485	0	3.77425	5.92705	1.6785	3.53115	0.000413755	0.00156735
TRINITY_DN100664_c1_g1	B2	R2	150.266	2.50938	76.3877	5.9003	0.572623	10.304	6.75983e-25	5.19866e-23
TRINITY_DN75731_c0_g2	B2	R2	14.2987	0.220947	7.25984	5.88482	1.78809	3.29112	0.000997897	0.0034017
TRINITY_DN76709_c0_g1	B2	R2	387.931	6.55319	197.242	5.87953	0.400632	14.6756	9.23449e-49	6.33699e-46
TRINITY_DN99146_c1_g5	B2	R2	7.33103	0	3.66551	5.8782	1.58381	3.71142	0.000206099	0.000841854
TRINITY_DN88323_c1_g3	B2	R2	7.32988	0	3.66494	5.87772	1.59652	3.68158	0.000231796	0.000933566
TRINITY_DN91802_c0_g2	B2	R2	26.7598	0.457859	13.6088	5.87293	1.14761	5.11751	3.09598e-07	2.36872e-06
TRINITY_DN93478_c2_g4	B2	R2	14.3922	0.236912	7.31455	5.86923	1.55755	3.76825	0.000164394	0.000685306
TRINITY_DN66906_c0_g5	B2	R2	26.5513	0.449444	13.5004	5.86852	1.20152	4.88426	1.03821e-06	7.16305e-06
TRINITY_DN101688_c1_g1	B2	R2	1298.7	22.3876	660.544	5.85649	0.571558	10.2465	1.22652e-24	9.11819e-23
TRINITY_DN70570_c1_g3	B2	R2	14.3786	0.236912	7.30774	5.85324	1.44012	4.06442	4.81522e-05	0.000228128
TRINITY_DN80364_c4_g2	B2	R2	7.10555	0	3.55278	5.82201	1.80748	3.22106	0.00127718	0.00423875
TRINITY_DN94462_c2_g1	B2	R2	7.10784	0	3.55392	5.82194	1.63758	3.55521	0.000377677	0.0014479
TRINITY_DN98956_c2_g2	B2	R2	13.9527	0.220947	7.08681	5.81651	1.56709	3.71166	0.000205904	0.00084159
TRINITY_DN85447_c3_g2	B2	R2	26.0129	0.457859	13.2354	5.81345	1.27775	4.54975	5.37105e-06	3.1669e-05
TRINITY_DN59343_c0_g1	B2	R2	6.93018	0	3.46509	5.80978	1.74018	3.3386	0.000842005	0.00292277
TRINITY_DN96196_c2_g2	B2	R2	64.1597	1.15263	32.6562	5.80944	0.764078	7.6032	2.88903e-14	6.64254e-13
TRINITY_DN92512_c0_g2	B2	R2	7.08621	0	3.54311	5.80288	1.79234	3.2376	0.00120538	0.00403042
TRINITY_DN79433_c1_g3	B2	R2	158.963	2.92689	80.9452	5.75588	0.574309	10.0223	1.21664e-23	8.41368e-22
TRINITY_DN65030_c1_g1	B2	R2	13.184	0.220947	6.70249	5.75357	1.41442	4.06779	4.74608e-05	0.000225332
TRINITY_DN66910_c0_g1	B2	R2	109.599	2.02714	55.8131	5.75097	0.698686	8.23111	1.85485e-16	5.54402e-15
TRINITY_DN67649_c2_g3	B2	R2	132.706	2.48122	67.5934	5.73549	0.542587	10.5706	4.07754e-26	3.33722e-24
TRINITY_DN65439_c3_g1	B2	R2	298.149	5.5803	151.865	5.72866	0.61038	9.3854	6.26755e-21	3.00607e-19
TRINITY_DN87711_c1_g1	B2	R2	6.51458	0	3.25729	5.71904	1.79228	3.19094	0.00141812	0.00466483
TRINITY_DN83325_c1_g1	B2	R2	60.1458	1.14044	30.6431	5.71442	0.766146	7.45866	8.74059e-14	1.91584e-12
TRINITY_DN81471_c0_g1	B2	R2	70.3669	1.33701	35.8519	5.70726	0.951944	5.99537	2.0302e-09	2.25828e-08
TRINITY_DN101800_c10_g1	B2	R2	541.191	10.5978	275.895	5.67815	0.605383	9.37944	6.63226e-21	3.1305e-19
TRINITY_DN67459_c0_g2	B2	R2	205.859	4.06356	104.961	5.66113	0.642341	8.81328	1.21537e-18	4.59421e-17
TRINITY_DN88402_c0_g3	B2	R2	22.9519	0.441894	11.6969	5.6476	1.2176	4.63831	3.51274e-06	2.14941e-05
TRINITY_DN83897_c0_g3	B2	R2	6.26976	0	3.13488	5.63457	1.63644	3.44319	0.000574895	0.0020976
TRINITY_DN78914_c3_g2	B2	R2	6.26976	0	3.13488	5.63457	1.63644	3.44319	0.000574895	0.0020976
TRINITY_DN80793_c0_g2	B2	R2	22.239	0.461634	11.3503	5.626	1.21867	4.61652	3.9022e-06	2.3617e-05
TRINITY_DN63517_c1_g3	B2	R2	730.267	14.8284	372.548	5.61871	0.584604	9.61115	7.17448e-22	3.9266e-20
TRINITY_DN98760_c3_g1	B2	R2	398.36	8.14976	203.255	5.60944	0.477721	11.7421	7.75557e-32	1.13422e-29
TRINITY_DN85672_c2_g3	B2	R2	12.0966	0.224722	6.16065	5.60633	1.44369	3.88334	0.000103032	0.000451225
TRINITY_DN76724_c2_g1	B2	R2	188.465	3.85102	96.1578	5.60607	0.652191	8.59576	8.27183e-18	2.84915e-16
TRINITY_DN64198_c0_g1	B2	R2	6.06934	0	3.03467	5.59922	1.64253	3.40891	0.000652234	0.00233678
TRINITY_DN68148_c0_g2	B2	R2	6.07392	0	3.03696	5.59905	1.85518	3.01806	0.00254402	0.00776966
TRINITY_DN59853_c0_g1	B2	R2	6.0682	0	3.0341	5.59892	1.6528	3.38753	0.000705239	0.00249759
TRINITY_DN85232_c0_g1	B2	R2	208.742	4.32776	106.535	5.59747	0.497655	11.2477	2.37766e-29	2.82815e-27
TRINITY_DN85370_c3_g1	B2	R2	86.7062	1.81083	44.2585	5.5823	0.621158	8.98693	2.54237e-19	1.02627e-17
TRINITY_DN80765_c0_g3	B2	R2	86.2882	1.78645	44.0373	5.57651	0.787374	7.08242	1.41658e-12	2.57378e-11
TRINITY_DN100860_c4_g1	B2	R2	11.8745	0.220947	6.04774	5.57517	1.48408	3.75664	0.000172212	0.000715559
TRINITY_DN64765_c0_g1	B2	R2	11.6741	0.224722	5.94942	5.5541	1.46916	3.78045	0.000156546	0.000656582
TRINITY_DN95985_c1_g1	B2	R2	403.694	8.69673	206.195	5.54095	0.404616	13.6944	1.09722e-42	3.15751e-40
TRINITY_DN76942_c4_g1	B2	R2	62.5301	1.32946	31.9298	5.53943	0.851684	6.50409	7.81675e-11	1.08788e-09
TRINITY_DN76908_c2_g1	B2	R2	21.1095	0.445669	10.7776	5.53359	1.17774	4.6985	2.62086e-06	1.65001e-05
TRINITY_DN91041_c5_g1	B2	R2	41.8364	0.883789	21.3601	5.53275	0.956298	5.78559	7.22574e-09	7.37539e-08
TRINITY_DN60000_c0_g2	B2	R2	5.67078	0	2.83539	5.52053	1.78705	3.08919	0.00200704	0.00632677
TRINITY_DN83325_c1_g2	B2	R2	41.7465	0.887563	21.317	5.51694	0.923071	5.97673	2.27666e-09	2.49817e-08
TRINITY_DN71907_c0_g1	B2	R2	587.197	13.0056	300.101	5.49639	0.3879	14.1696	1.41342e-45	6.63639e-43
TRINITY_DN91850_c1_g3	B2	R2	5.65145	0	2.82572	5.49317	1.7565	3.12734	0.00176395	0.00564224
TRINITY_DN85354_c1_g1	B2	R2	5.65145	0	2.82572	5.49317	1.7565	3.12734	0.00176395	0.00564224
TRINITY_DN101468_c6_g1	B2	R2	10.6936	0.224722	5.45917	5.46932	1.49568	3.65675	0.000255433	0.00101683
TRINITY_DN69778_c0_g1	B2	R2	5.62525	0	2.81262	5.46526	1.8497	2.95468	0.00312997	0.00924892
TRINITY_DN100155_c1_g3	B2	R2	5.62639	0	2.8132	5.46199	1.76076	3.10206	0.00192176	0.00609023
TRINITY_DN60890_c0_g1	B2	R2	5.62754	0	2.81377	5.46108	1.73603	3.14573	0.00165672	0.00533945
TRINITY_DN96445_c1_g2	B2	R2	39.7491	0.903528	20.3263	5.45026	0.865144	6.29983	2.97973e-10	3.73345e-09
TRINITY_DN68768_c1_g3	B2	R2	5.42711	0	2.71356	5.41887	1.71297	3.16344	0.00155918	0.0050635
TRINITY_DN82234_c0_g2	B2	R2	38.714	0.895113	19.8046	5.41691	0.938639	5.77103	7.87897e-09	7.99639e-08
TRINITY_DN98154_c5_g2	B2	R2	66.2788	1.54663	33.9127	5.39276	0.797055	6.76586	1.32522e-11	2.1149e-10
TRINITY_DN80099_c4_g2	B2	R2	56.2126	1.3849	28.7987	5.35537	0.743782	7.20019	6.01273e-13	1.15603e-11
TRINITY_DN76345_c0_g2	B2	R2	299.671	7.40332	153.537	5.33197	0.496536	10.7384	6.72344e-27	5.99798e-25
TRINITY_DN69824_c0_g5	B2	R2	36.7702	0.919493	18.8449	5.32602	0.86228	6.17667	6.54683e-10	7.7934e-09
TRINITY_DN85136_c0_g3	B2	R2	26.0048	0.670391	13.3376	5.27267	1.0373	5.0831	3.71329e-07	2.76975e-06
TRINITY_DN88589_c3_g1	B2	R2	9.23837	0.220947	4.72966	5.26231	1.54339	3.40957	0.000650642	0.00233295
TRINITY_DN92163_c0_g2	B2	R2	4.80765	0	2.40383	5.25259	1.75113	2.99954	0.00270392	0.00817385
TRINITY_DN71885_c9_g1	B2	R2	4.80537	0	2.40268	5.2525	1.79275	2.92986	0.00339109	0.00992844
TRINITY_DN81471_c1_g1	B2	R2	42.8703	1.14799	22.0092	5.23713	1.10982	4.7189	2.37126e-06	1.50563e-05
TRINITY_DN81847_c2_g3	B2	R2	43.0162	1.12825	22.0722	5.23565	0.880093	5.94897	2.69827e-09	2.93195e-08
TRINITY_DN71189_c1_g2	B2	R2	145.279	3.81068	74.5451	5.23421	0.470981	11.1134	1.07951e-28	1.16525e-26
TRINITY_DN98167_c0_g1	B2	R2	85.2212	2.30439	43.7628	5.22808	0.721222	7.24892	4.20094e-13	8.23662e-12
TRINITY_DN86102_c1_g1	B2	R2	262.194	7.09929	134.647	5.21157	0.479315	10.873	1.55073e-27	1.45622e-25
TRINITY_DN66674_c2_g2	B2	R2	563.99	15.4721	289.731	5.18125	0.413457	12.5315	5.01962e-36	9.73479e-34
TRINITY_DN97451_c1_g3	B2	R2	8.96965	0.224722	4.59718	5.17916	1.53565	3.37262	0.000744554	0.00262018
TRINITY_DN79724_c0_g4	B2	R2	24.4937	0.666616	12.5802	5.17906	1.01497	5.1027	3.34847e-07	2.53795e-06
TRINITY_DN95444_c1_g2	B2	R2	301.488	8.44212	154.965	5.15718	0.568813	9.06656	1.22838e-19	5.07331e-18
TRINITY_DN84804_c1_g2	B2	R2	57.1453	1.62181	29.3836	5.14563	0.794904	6.47327	9.59049e-11	1.31829e-09
TRINITY_DN78407_c0_g1	B2	R2	112.044	3.14029	57.5922	5.13896	0.687416	7.47577	7.67552e-14	1.68653e-12
TRINITY_DN82941_c1_g4	B2	R2	103.057	2.94199	52.9995	5.12486	0.62374	8.21635	2.09794e-16	6.17681e-15
TRINITY_DN66295_c2_g3	B2	R2	23.8139	0.698546	12.2562	5.10896	1.01274	5.0447	4.54244e-07	3.32429e-06
TRINITY_DN99579_c0_g2	B2	R2	77.5053	2.30904	39.9072	5.09212	0.608823	8.36388	6.06889e-17	1.92671e-15
TRINITY_DN67017_c5_g3	B2	R2	15.0937	0.441894	7.76778	5.07129	1.38429	3.66346	0.00024883	0.000993204
TRINITY_DN71189_c1_g1	B2	R2	37.4727	1.1207	19.2967	5.05303	0.8339	6.05951	1.36535e-09	1.55759e-08
TRINITY_DN92035_c1_g1	B2	R2	8.15091	0.224722	4.18782	5.05252	1.49622	3.37686	0.000733194	0.00258413
TRINITY_DN70840_c0_g1	B2	R2	172.472	5.20777	88.8398	5.04732	0.416055	12.1314	7.20362e-34	1.19007e-31
TRINITY_DN91664_c2_g2	B2	R2	972.613	30.0156	501.314	5.01915	0.35769	14.0321	9.91483e-45	4.21192e-42
TRINITY_DN101519_c4_g1	B2	R2	7.93344	0.220947	4.07719	5.00255	1.54976	3.22794	0.00124683	0.00415177
TRINITY_DN74847_c0_g3	B2	R2	35.9652	1.11606	18.5406	4.98651	0.87007	5.73115	9.97505e-09	9.95385e-08
TRINITY_DN79408_c3_g3	B2	R2	14.5983	0.457859	7.52809	4.98049	1.26842	3.92653	8.61804e-05	0.000385371
TRINITY_DN69318_c2_g2	B2	R2	57.8958	1.83144	29.8636	4.97602	0.836835	5.94624	2.7437e-09	2.97406e-08
TRINITY_DN97139_c1_g1	B2	R2	35.8797	1.14421	18.512	4.96467	0.879191	5.64686	1.63403e-08	1.57251e-07
TRINITY_DN86891_c2_g1	B2	R2	187.194	6.08779	96.6408	4.93943	0.491223	10.0554	8.69908e-24	6.11059e-22
TRINITY_DN69576_c1_g1	B2	R2	13.8217	0.461634	7.14166	4.93175	1.23598	3.99016	6.60298e-05	0.00030301
TRINITY_DN88550_c2_g1	B2	R2	20.8658	0.670391	10.7681	4.92408	1.06706	4.61462	3.93809e-06	2.38181e-05
TRINITY_DN91017_c2_g2	B2	R2	7.51211	0.224722	3.86842	4.91997	1.56144	3.15092	0.00162758	0.00526392
TRINITY_DN91286_c1_g3	B2	R2	7.32645	0.224722	3.77559	4.91428	1.64801	2.98195	0.00286421	0.0085715
TRINITY_DN89303_c1_g4	B2	R2	326.934	10.8113	168.873	4.91397	0.442181	11.113	1.08413e-28	1.16525e-26
TRINITY_DN69138_c1_g1	B2	R2	397.022	13.275	205.148	4.90456	0.780272	6.28571	3.26357e-10	4.07764e-09
TRINITY_DN93196_c0_g3	B2	R2	20.3112	0.686356	10.4988	4.90261	1.02895	4.76466	1.89174e-06	1.22915e-05
TRINITY_DN98364_c2_g1	B2	R2	13.1954	0.445669	6.82052	4.87719	1.29705	3.76021	0.000169771	0.000706401
TRINITY_DN96569_c2_g3	B2	R2	93.0659	3.15248	48.1092	4.87333	0.529021	9.21198	3.20165e-20	1.42099e-18
TRINITY_DN90882_c3_g5	B2	R2	195.574	6.78633	101.18	4.83894	0.442211	10.9426	7.21085e-28	6.99217e-26
TRINITY_DN74863_c3_g1	B2	R2	427.756	15.1411	221.448	4.81373	0.293705	16.3897	2.26553e-60	5.0527e-57
TRINITY_DN80249_c2_g4	B2	R2	89.9413	3.18354	46.5624	4.81373	0.624473	7.70847	1.27336e-14	3.0619e-13
TRINITY_DN81003_c1_g1	B2	R2	6.71386	0.236912	3.47538	4.79826	1.60687	2.98609	0.00282568	0.00848178
TRINITY_DN89572_c0_g1	B2	R2	81.8816	2.95505	42.4183	4.78289	0.537775	8.89386	5.90226e-19	2.2794e-17
TRINITY_DN65704_c6_g1	B2	R2	24.4823	0.899754	12.691	4.76036	1.09266	4.35668	1.32052e-05	7.10945e-05
TRINITY_DN79525_c1_g1	B2	R2	24.6088	0.923268	12.766	4.75591	1.32676	3.58461	0.000337583	0.00131166
TRINITY_DN94076_c0_g1	B2	R2	30.7098	1.14799	15.9289	4.75517	1.37582	3.45625	0.000547745	0.00201669
TRINITY_DN96998_c0_g5	B2	R2	11.961	0.461634	6.21133	4.73478	1.30852	3.61842	0.000296409	0.00116539
TRINITY_DN67040_c3_g1	B2	R2	12.092	0.441894	6.26695	4.72845	1.42165	3.32603	0.000880921	0.00304129
TRINITY_DN76776_c5_g2	B2	R2	95.3502	3.63008	49.4901	4.72048	0.526653	8.96316	3.15502e-19	1.26215e-17
TRINITY_DN70261_c0_g1	B2	R2	6.29024	0.236912	3.26358	4.7047	1.58524	2.96781	0.00299928	0.00890401
TRINITY_DN91372_c0_g6	B2	R2	11.5328	0.457859	5.99535	4.68115	1.36529	3.42868	0.000606517	0.0021977
TRINITY_DN69251_c1_g1	B2	R2	11.5135	0.449444	5.98147	4.6738	1.35411	3.45157	0.000557326	0.00204605
TRINITY_DN99868_c2_g2	B2	R2	40.4584	1.62181	21.0401	4.66928	0.796491	5.86231	4.56466e-09	4.78512e-08
TRINITY_DN92382_c3_g1	B2	R2	33.5794	1.35675	17.4681	4.63754	0.968089	4.79041	1.66443e-06	1.09099e-05
TRINITY_DN95662_c0_g1	B2	R2	106.63	4.28073	55.4556	4.62864	0.548335	8.44126	3.13928e-17	1.0221e-15
TRINITY_DN80249_c2_g2	B2	R2	17.2835	0.698546	8.991	4.62642	1.16651	3.96603	7.30807e-05	0.00033094
TRINITY_DN90213_c7_g2	B2	R2	16.9748	0.710736	8.84278	4.62368	1.2028	3.84408	0.000121006	0.000520489
TRINITY_DN79031_c3_g1	B2	R2	21.9692	0.911077	11.4401	4.59657	0.954024	4.81809	1.4494e-06	9.69998e-06
TRINITY_DN66794_c2_g3	B2	R2	32.8325	1.37735	17.105	4.58261	0.756562	6.05715	1.38551e-09	1.57646e-08
TRINITY_DN85393_c1_g2	B2	R2	37.6276	1.55795	19.5928	4.5695	0.761493	6.00071	1.96451e-09	2.19067e-08
TRINITY_DN79531_c1_g2	B2	R2	10.278	0.445669	5.36184	4.52596	1.32195	3.42369	0.000617781	0.00223488
TRINITY_DN67153_c3_g2	B2	R2	15.6846	0.678806	8.18173	4.52161	1.06599	4.2417	2.21829e-05	0.000113218
TRINITY_DN93536_c2_g3	B2	R2	94.567	4.11232	49.3397	4.51696	0.672089	6.72077	1.80762e-11	2.80937e-10
TRINITY_DN63946_c0_g1	B2	R2	10.4386	0.449444	5.44403	4.51088	1.42882	3.15706	0.00159369	0.00516617
TRINITY_DN67555_c1_g2	B2	R2	67.6271	2.95418	35.2906	4.50906	0.668787	6.74215	1.56057e-11	2.44673e-10
TRINITY_DN101612_c2_g1	B2	R2	15.6414	0.682581	8.16199	4.49402	1.08625	4.1372	3.5157e-05	0.000171761
TRINITY_DN76462_c1_g2	B2	R2	25.5186	1.11606	13.3173	4.49377	0.845218	5.3167	1.05668e-07	8.82646e-07
TRINITY_DN80720_c1_g1	B2	R2	86.1276	3.84465	44.9861	4.48335	0.941516	4.76184	1.91833e-06	1.24281e-05
TRINITY_DN84683_c0_g1	B2	R2	29.9653	1.34078	15.653	4.47207	0.966755	4.62585	3.73058e-06	2.26552e-05
TRINITY_DN89266_c3_g4	B2	R2	14.9137	0.674165	7.79395	4.47168	1.32775	3.36786	0.000757532	0.00265851
TRINITY_DN88487_c0_g1	B2	R2	19.8763	0.883789	10.38	4.46394	1.08349	4.11997	3.78915e-05	0.000183812
TRINITY_DN83494_c1_g5	B2	R2	9.8544	0.449444	5.15192	4.45943	1.38492	3.21999	0.00128193	0.00425292
TRINITY_DN79967_c0_g2	B2	R2	10.2097	0.461634	5.33567	4.45935	1.42	3.1404	0.00168719	0.00542394
TRINITY_DN76983_c0_g1	B2	R2	24.8729	1.14044	13.0067	4.44486	0.838106	5.30346	1.13625e-07	9.42053e-07
TRINITY_DN78228_c0_g1	B2	R2	29.8207	1.36139	15.591	4.43126	0.828417	5.34907	8.84076e-08	7.45448e-07
TRINITY_DN68628_c2_g6	B2	R2	24.504	1.15641	12.8302	4.43065	0.863424	5.13148	2.87469e-07	2.21651e-06
TRINITY_DN101266_c4_g3	B2	R2	34.3483	1.57856	17.9634	4.42249	0.974151	4.53984	5.62971e-06	3.30892e-05
TRINITY_DN65741_c1_g1	B2	R2	128.49	6.00128	67.2455	4.41593	1.48703	2.96963	0.00298161	0.00885746
TRINITY_DN85516_c3_g1	B2	R2	9.81687	0.461634	5.13925	4.41174	1.33694	3.29988	0.000967274	0.0033125
TRINITY_DN63461_c0_g1	B2	R2	33.6251	1.55418	17.5896	4.40339	0.791266	5.56499	2.62167e-08	2.4161e-07
TRINITY_DN74508_c3_g1	B2	R2	38.0455	1.78354	19.9145	4.39852	0.870466	5.05306	4.34778e-07	3.20285e-06
TRINITY_DN94076_c0_g2	B2	R2	33.2286	1.58524	17.4069	4.39466	1.44548	3.04027	0.00236368	0.00727871
TRINITY_DN85280_c1_g3	B2	R2	9.61645	0.461634	5.03904	4.38954	1.31695	3.33312	0.000858785	0.00297408
TRINITY_DN87608_c2_g1	B2	R2	14.2203	0.666616	7.44343	4.38701	1.08333	4.04955	5.13172e-05	0.000240948
TRINITY_DN91169_c3_g1	B2	R2	23.4563	1.12825	12.2923	4.37964	0.840551	5.21044	1.88393e-07	1.50461e-06
TRINITY_DN98601_c4_g4	B2	R2	65.7629	3.19573	34.4793	4.37516	0.535864	8.16468	3.22294e-16	9.39603e-15
TRINITY_DN76693_c1_g1	B2	R2	19.0028	0.911077	9.95696	4.37407	1.00669	4.34499	1.3928e-05	7.44469e-05
TRINITY_DN94308_c2_g5	B2	R2	9.41488	0.461634	4.93826	4.36806	1.3014	3.35643	0.000789571	0.00275793
TRINITY_DN69077_c2_g1	B2	R2	238.979	11.8089	125.394	4.34151	0.525631	8.25961	1.46147e-16	4.40467e-15
TRINITY_DN69767_c2_g1	B2	R2	32.0935	1.55418	16.8239	4.33831	0.952563	4.55436	5.25463e-06	3.10441e-05
TRINITY_DN71309_c3_g1	B2	R2	40.3617	1.9923	21.177	4.33488	1.15397	3.75649	0.00017231	0.000715633
TRINITY_DN63810_c0_g1	B2	R2	55.6705	2.79505	29.2328	4.33437	0.768535	5.63978	1.70265e-08	1.62976e-07
TRINITY_DN72588_c0_g1	B2	R2	18.5861	0.923268	9.75468	4.33403	0.965851	4.48727	7.21416e-06	4.11757e-05
TRINITY_DN74280_c7_g2	B2	R2	9.19513	0.461634	4.82838	4.32193	1.32243	3.26816	0.00108249	0.00366766
TRINITY_DN94955_c0_g1	B2	R2	435.214	21.8402	228.527	4.31977	0.673567	6.41327	1.42428e-10	1.87682e-09
TRINITY_DN87940_c2_g5	B2	R2	32.1857	1.64619	16.916	4.31441	0.84503	5.10562	3.29704e-07	2.50109e-06
TRINITY_DN79423_c1_g1	B2	R2	44.6877	2.28088	23.4843	4.30742	0.712836	6.04265	1.51605e-09	1.71524e-08
TRINITY_DN61673_c0_g1	B2	R2	8.99242	0.461634	4.72702	4.29922	1.31443	3.2708	0.00107243	0.0036391
TRINITY_DN100920_c6_g1	B2	R2	13.2022	0.686356	6.94429	4.28607	1.11468	3.84511	0.000120497	0.000518802
TRINITY_DN73109_c4_g1	B2	R2	174.628	9.11424	91.8714	4.25801	0.428438	9.93846	2.83163e-23	1.83167e-21
TRINITY_DN95356_c1_g3	B2	R2	1331.37	71.4844	701.426	4.21957	0.560282	7.53116	5.0293e-14	1.12447e-12
TRINITY_DN73772_c5_g1	B2	R2	51.3276	2.72655	27.0271	4.21929	0.622934	6.77326	1.25917e-11	2.01309e-10
TRINITY_DN75835_c1_g2	B2	R2	68.0735	3.64691	35.8602	4.21886	0.675323	6.24717	4.1795e-10	5.1216e-09
TRINITY_DN100980_c2_g1	B2	R2	138.39	7.49998	72.9451	4.20774	0.423087	9.94531	2.64337e-23	1.75981e-21
TRINITY_DN75157_c0_g3	B2	R2	246.917	13.7915	130.354	4.17068	0.387559	10.7614	5.23746e-27	4.71954e-25
TRINITY_DN72609_c2_g1	B2	R2	114.673	6.38392	60.5284	4.16472	0.48865	8.52291	1.55599e-17	5.21842e-16
TRINITY_DN99442_c2_g6	B2	R2	12.2959	0.694771	6.49531	4.13669	1.18128	3.50187	0.000462003	0.00173319
TRINITY_DN76851_c1_g2	B2	R2	24.2216	1.38954	12.8056	4.12838	0.934013	4.42005	9.86784e-06	5.41729e-05
TRINITY_DN68348_c0_g2	B2	R2	44.131	2.51402	23.3225	4.12171	0.814496	5.06044	4.18293e-07	3.09419e-06
TRINITY_DN71257_c2_g1	B2	R2	11.7139	0.662842	6.18838	4.11838	1.24434	3.3097	0.00093396	0.0032095
TRINITY_DN95597_c15_g2	B2	R2	477.298	27.6281	252.463	4.10932	0.466457	8.80964	1.25545e-18	4.70582e-17
TRINITY_DN77113_c2_g1	B2	R2	238.948	13.8624	126.405	4.10825	0.475457	8.64065	5.58965e-18	1.9632e-16
TRINITY_DN74603_c4_g1	B2	R2	1546.48	90.0439	818.263	4.10181	0.601462	6.81974	9.12046e-12	1.48474e-10
TRINITY_DN94902_c0_g1	B2	R2	15.8145	0.907303	8.36089	4.09765	1.17892	3.47576	0.000509404	0.00188941
TRINITY_DN72132_c3_g1	B2	R2	23.0191	1.35675	12.1879	4.08036	0.828116	4.92729	8.338e-07	5.8628e-06
TRINITY_DN81761_c2_g5	B2	R2	11.3199	0.674165	5.99705	4.0709	1.24599	3.26721	0.00108613	0.00367718
TRINITY_DN94034_c3_g3	B2	R2	2048.54	122.561	1085.55	4.06266	0.263679	15.4076	1.4562e-53	1.44342e-50
TRINITY_DN79876_c1_g1	B2	R2	75.7997	4.54957	40.1746	4.06232	0.516019	7.87242	3.47833e-15	8.96827e-14
TRINITY_DN62866_c2_g1	B2	R2	15.2394	0.903528	8.07147	4.05231	0.985978	4.10994	3.95765e-05	0.000191154
TRINITY_DN99579_c1_g1	B2	R2	26.335	1.58147	13.9582	4.04644	0.797502	5.07389	3.89772e-07	2.90474e-06
TRINITY_DN81043_c0_g5	B2	R2	233.717	14.2175	123.967	4.04186	0.358823	11.2642	1.97106e-29	2.38953e-27
TRINITY_DN92674_c2_g2	B2	R2	29.701	1.80706	15.7541	4.03205	0.703475	5.73162	9.9477e-09	9.93767e-08
TRINITY_DN89889_c0_g1	B2	R2	62.9241	3.83042	33.3773	4.02609	0.520196	7.73956	9.97594e-15	2.43157e-13
TRINITY_DN100523_c4_g1	B2	R2	21.2209	1.33701	11.279	3.99066	1.26022	3.16663	0.00154218	0.00501559
TRINITY_DN91225_c1_g3	B2	R2	42.9203	2.70217	22.8112	3.9875	0.607354	6.56537	5.19055e-11	7.50485e-10
TRINITY_DN86061_c0_g1	B2	R2	1812.3	114.206	963.251	3.98678	0.358586	11.1181	1.02483e-28	1.12871e-26
TRINITY_DN97746_c0_g2	B2	R2	17.9883	1.12448	9.55637	3.98652	0.882326	4.5182	6.23682e-06	3.61525e-05
TRINITY_DN72596_c1_g6	B2	R2	36.2567	2.26492	19.2608	3.9838	0.820403	4.8559	1.19839e-06	8.15471e-06
TRINITY_DN78468_c1_g1	B2	R2	107.788	6.75354	57.271	3.98273	0.560124	7.11045	1.15669e-12	2.12759e-11
TRINITY_DN98852_c0_g3	B2	R2	10.672	0.682581	5.67729	3.97401	1.1537	3.44458	0.000571947	0.00209174
TRINITY_DN98364_c3_g2	B2	R2	104.132	6.65362	55.3928	3.97382	0.419296	9.47736	2.60793e-21	1.32945e-19
TRINITY_DN80144_c0_g2	B2	R2	17.7515	1.11983	9.43564	3.96307	1.05108	3.77047	0.00016294	0.000680517
TRINITY_DN95597_c14_g2	B2	R2	24.8741	1.59452	13.2343	3.96056	0.803809	4.92724	8.33975e-07	5.8628e-06
TRINITY_DN90117_c1_g2	B2	R2	146.425	9.49605	77.9604	3.95053	0.612888	6.44575	1.15029e-10	1.55702e-09
TRINITY_DN96401_c2_g1	B2	R2	10.2757	0.662842	5.46928	3.94493	1.2942	3.04815	0.00230254	0.00712732
TRINITY_DN85759_c1_g1	B2	R2	21.245	1.3492	11.2971	3.94164	0.922597	4.27233	1.93439e-05	9.98654e-05
TRINITY_DN84088_c0_g1	B2	R2	34.3971	2.2565	18.3268	3.93989	0.699549	5.63205	1.78081e-08	1.69367e-07
TRINITY_DN66794_c2_g1	B2	R2	150.454	9.85864	80.1562	3.93066	0.508898	7.72386	1.12863e-14	2.73601e-13
TRINITY_DN83187_c2_g1	B2	R2	17.1445	1.12361	9.13404	3.91981	1.08655	3.60758	0.000309069	0.00121089
TRINITY_DN89303_c1_g1	B2	R2	396.074	26.3742	211.224	3.90919	0.265256	14.7374	3.70785e-49	2.75648e-46
TRINITY_DN94440_c0_g2	B2	R2	78.7261	5.26321	41.9947	3.89937	0.50062	7.78908	6.74974e-15	1.69142e-13
TRINITY_DN74611_c0_g4	B2	R2	17.2653	1.15263	9.20894	3.8909	1.17973	3.29812	0.000973336	0.00332942
TRINITY_DN92949_c2_g1	B2	R2	103.288	6.98871	55.1384	3.88049	0.569407	6.81497	9.42828e-12	1.52927e-10
TRINITY_DN80848_c0_g1	B2	R2	307.404	20.805	164.104	3.8792	0.357173	10.8609	1.77092e-27	1.64566e-25
TRINITY_DN68516_c5_g1	B2	R2	13.578	0.931683	7.25485	3.87867	1.04651	3.70628	0.000210328	0.000856773
TRINITY_DN79367_c1_g1	B2	R2	10.1938	0.666616	5.43021	3.87861	1.30883	2.96342	0.00304246	0.00901719
TRINITY_DN79967_c0_g3	B2	R2	13.2273	0.923268	7.07528	3.87406	1.12512	3.44326	0.000574748	0.0020976
TRINITY_DN64006_c0_g1	B2	R2	56.3834	3.8905	30.1369	3.87257	0.564879	6.85558	7.10217e-12	1.17767e-10
TRINITY_DN66503_c3_g1	B2	R2	736.5	50.3876	393.444	3.86732	0.376586	10.2694	9.67842e-25	7.31705e-23
TRINITY_DN79928_c3_g1	B2	R2	139.906	9.61622	74.761	3.86726	0.352622	10.9672	5.49721e-28	5.44895e-26
TRINITY_DN68275_c2_g5	B2	R2	95.3725	6.5561	50.9643	3.86536	0.677377	5.70637	1.15414e-08	1.14147e-07
TRINITY_DN67295_c2_g3	B2	R2	13.3355	0.887563	7.11153	3.86359	1.13156	3.41437	0.000639286	0.0022987
TRINITY_DN101743_c3_g2	B2	R2	169.708	11.6643	90.6863	3.86182	0.580368	6.6541	2.85045e-11	4.27376e-10
TRINITY_DN75971_c0_g1	B2	R2	10.0173	0.694771	5.35603	3.84722	1.24861	3.08121	0.00206159	0.00647815
TRINITY_DN71624_c0_g2	B2	R2	19.2921	1.36516	10.3286	3.8413	0.846954	4.53543	5.74863e-06	3.36948e-05
TRINITY_DN86977_c1_g2	B2	R2	22.9634	1.5983	12.2808	3.83629	0.969038	3.95886	7.53073e-05	0.000339626
TRINITY_DN78006_c1_g1	B2	R2	228.84	16.1409	122.491	3.83188	0.41282	9.28221	1.66003e-20	7.47935e-19
TRINITY_DN72610_c0_g1	B2	R2	44.9724	3.17135	24.0719	3.82106	0.58161	6.5698	5.03828e-11	7.32028e-10
TRINITY_DN79189_c1_g1	B2	R2	38.2962	2.68998	20.4931	3.821	0.756486	5.05098	4.39545e-07	3.22996e-06
TRINITY_DN81177_c1_g3	B2	R2	73.5017	5.26786	39.3848	3.81548	0.462811	8.24415	1.66334e-16	4.99618e-15
TRINITY_DN80876_c1_g2	B2	R2	47.2749	3.39521	25.335	3.80294	1.10428	3.44383	0.000573535	0.00209607
TRINITY_DN66760_c1_g1	B2	R2	15.5445	1.14421	8.34437	3.79504	1.03994	3.64928	0.00026298	0.00104315
TRINITY_DN97549_c3_g2	B2	R2	9.59025	0.682581	5.13642	3.78684	1.20269	3.14863	0.00164035	0.00529819
TRINITY_DN83514_c3_g2	B2	R2	21.9544	1.58147	11.7679	3.78482	0.81604	4.63803	3.51744e-06	2.15012e-05
TRINITY_DN90674_c1_g4	B2	R2	27.6741	2.02714	14.8506	3.77655	0.84691	4.45921	8.22605e-06	4.6038e-05
TRINITY_DN73452_c2_g1	B2	R2	15.3146	1.11606	8.21532	3.77556	1.09344	3.45293	0.000554542	0.00203751
TRINITY_DN79013_c1_g2	B2	R2	112.283	8.32919	60.3061	3.75338	0.707672	5.30384	1.1339e-07	9.40979e-07
TRINITY_DN65693_c1_g6	B2	R2	1170.84	86.7708	628.807	3.7532	0.482147	7.78436	7.00689e-15	1.75094e-13
TRINITY_DN94248_c5_g1	B2	R2	15.3009	1.17237	8.23661	3.74486	1.0456	3.58154	0.00034158	0.00132373
TRINITY_DN68768_c1_g1	B2	R2	12.494	0.919493	6.70674	3.742	1.10298	3.39263	0.000692247	0.00245646
TRINITY_DN69492_c0_g1	B2	R2	24.5906	1.82215	13.2064	3.73956	0.945442	3.95536	7.64197e-05	0.000343792
TRINITY_DN71952_c0_g1	B2	R2	570.415	42.8619	306.638	3.73324	0.326506	11.4339	2.83035e-30	3.60708e-28
TRINITY_DN72825_c0_g4	B2	R2	26.9488	2.01959	14.4842	3.72175	0.795959	4.67581	2.92798e-06	1.83045e-05
TRINITY_DN86676_c0_g1	B2	R2	470.491	35.8276	253.159	3.71681	0.383514	9.69145	3.2784e-22	1.89913e-20
TRINITY_DN91013_c0_g2	B2	R2	50.5497	3.82664	27.1882	3.71381	0.691943	5.36722	7.99612e-08	6.78719e-07
TRINITY_DN75215_c1_g2	B2	R2	30.2671	2.32036	16.2937	3.70883	0.818687	4.53022	5.89224e-06	3.44461e-05
TRINITY_DN86566_c1_g4	B2	R2	23.8197	1.79864	12.8091	3.70602	0.774801	4.78319	1.72532e-06	1.13007e-05
TRINITY_DN100141_c2_g2	B2	R2	11.534	0.891338	6.21266	3.696	1.14258	3.2348	0.00121729	0.00406112
TRINITY_DN76631_c4_g1	B2	R2	34.9767	2.70594	18.8413	3.6935	0.625661	5.90335	3.56189e-09	3.77832e-08
TRINITY_DN86253_c3_g7	B2	R2	46.217	3.5729	24.895	3.68046	0.72206	5.09716	3.44782e-07	2.60882e-06
TRINITY_DN86600_c1_g1	B2	R2	25.5845	2.01581	13.8001	3.66897	0.940332	3.90179	9.54853e-05	0.000421904
TRINITY_DN97679_c2_g2	B2	R2	112.804	8.8962	60.8503	3.66847	0.415584	8.82727	1.07262e-18	4.07234e-17
TRINITY_DN60907_c0_g1	B2	R2	46.2056	3.65359	24.9296	3.66078	0.530743	6.89746	5.29405e-12	8.94473e-11
TRINITY_DN81663_c2_g4	B2	R2	31.2134	2.49805	16.8557	3.6444	0.989102	3.68455	0.000229103	0.000925228
TRINITY_DN93685_c1_g1	B2	R2	109.762	9.1096	59.4356	3.59707	0.746981	4.81548	1.46849e-06	9.79106e-06
TRINITY_DN86435_c0_g1	B2	R2	167.902	14.0012	90.9517	3.58841	0.353055	10.1639	2.87375e-24	2.08429e-22
TRINITY_DN95252_c3_g2	B2	R2	162.315	13.5457	87.9305	3.586	0.582105	6.1604	7.25614e-10	8.56244e-09
TRINITY_DN82139_c0_g3	B2	R2	21.3816	1.77513	11.5784	3.58159	0.926177	3.86707	0.000110151	0.000477483
TRINITY_DN72093_c2_g2	B2	R2	13.955	1.16018	7.55757	3.58017	1.10557	3.23829	0.00120247	0.00402334
TRINITY_DN85469_c7_g2	B2	R2	26.8372	2.26405	14.5506	3.57297	0.820813	4.35296	1.34309e-05	7.21355e-05
TRINITY_DN86741_c0_g1	B2	R2	236.962	19.9998	128.481	3.56953	0.272801	13.0847	4.02675e-39	1.02636e-36
TRINITY_DN67337_c1_g3	B2	R2	15.926	1.37271	8.64937	3.55376	0.93739	3.79112	0.000149968	0.000631663
TRINITY_DN98863_c2_g1	B2	R2	13.5575	1.14799	7.35277	3.54914	1.01889	3.48333	0.000495213	0.00184305
TRINITY_DN79418_c1_g4	B2	R2	106.761	9.26118	58.0112	3.53065	0.739526	4.7742	1.80421e-06	1.17742e-05
TRINITY_DN88327_c0_g2	B2	R2	86.859	7.55542	47.2072	3.51958	0.532207	6.61319	3.76135e-11	5.53712e-10
TRINITY_DN97203_c0_g1	B2	R2	10.6345	0.915718	5.77509	3.51777	1.1128	3.16118	0.0015713	0.005101
TRINITY_DN76973_c0_g1	B2	R2	51.7431	4.55625	28.1497	3.51507	0.557937	6.30012	2.97423e-10	3.7318e-09
TRINITY_DN82199_c1_g1	B2	R2	172.633	15.1338	93.8836	3.51017	0.472048	7.43604	1.03751e-13	2.26853e-12
TRINITY_DN65784_c0_g1	B2	R2	436.606	38.7379	237.672	3.49519	0.541201	6.45822	1.05942e-10	1.44291e-09
TRINITY_DN54159_c0_g1	B2	R2	40.5621	3.62834	22.0952	3.47878	0.72355	4.80793	1.525e-06	1.01149e-05
TRINITY_DN96387_c0_g2	B2	R2	301.722	27.0971	164.409	3.47329	0.389871	8.90881	5.15829e-19	2.00948e-17
TRINITY_DN101833_c3_g3	B2	R2	105.829	9.57965	57.7041	3.46757	0.368931	9.39896	5.51026e-21	2.65714e-19
TRINITY_DN67485_c2_g1	B2	R2	20.0664	1.79864	10.9325	3.46392	0.776211	4.4626	8.09715e-06	4.54592e-05
TRINITY_DN83425_c1_g5	B2	R2	17.7446	1.60207	9.67333	3.45674	0.812806	4.25284	2.11072e-05	0.000108279
TRINITY_DN101405_c2_g4	B2	R2	52.6701	4.78562	28.7279	3.45503	0.543851	6.3529	2.11289e-10	2.69273e-09
TRINITY_DN101450_c1_g1	B2	R2	499.73	45.797	272.763	3.44865	0.36065	9.5623	1.15169e-21	6.18931e-20
TRINITY_DN87037_c0_g1	B2	R2	21.9737	2.00449	11.9891	3.44354	0.955752	3.60296	0.000314615	0.00122951
TRINITY_DN70629_c0_g1	B2	R2	32.3703	2.95591	17.6631	3.44204	0.69336	4.96428	6.89562e-07	4.91734e-06
TRINITY_DN72980_c5_g1	B2	R2	51.2501	4.75833	28.0042	3.43936	0.69383	4.95706	7.15665e-07	5.08316e-06
TRINITY_DN79456_c3_g1	B2	R2	14.4924	1.34542	7.91892	3.43868	1.05303	3.26551	0.00109266	0.00369649
TRINITY_DN68271_c0_g1	B2	R2	54.2632	5.01498	29.6391	3.42293	0.542464	6.30997	2.79094e-10	3.50676e-09
TRINITY_DN99634_c3_g4	B2	R2	16.9919	1.62181	9.30684	3.41863	0.949901	3.59894	0.000319522	0.00124528
TRINITY_DN94516_c0_g1	B2	R2	177.939	16.6255	97.2822	3.41644	0.392929	8.6948	3.47444e-18	1.23488e-16
TRINITY_DN94656_c1_g1	B2	R2	24.3378	2.31658	13.3272	3.41184	0.953833	3.57697	0.000347594	0.00134354
TRINITY_DN82941_c1_g3	B2	R2	45.4517	4.30888	24.8803	3.40642	0.534059	6.37836	1.79e-10	2.30427e-09
TRINITY_DN84888_c0_g1	B2	R2	413.974	39.0973	226.535	3.40084	0.386106	8.80804	1.27353e-18	4.73382e-17
TRINITY_DN68818_c0_g3	B2	R2	733.552	69.9246	401.738	3.39233	0.306334	11.074	1.67805e-28	1.72068e-26
TRINITY_DN73198_c0_g1	B2	R2	9.43422	0.923268	5.17874	3.38585	1.12471	3.01042	0.00260883	0.00792959
TRINITY_DN64576_c0_g3	B2	R2	18.8639	1.83434	10.3491	3.38044	0.941945	3.58879	0.000332216	0.00129193
TRINITY_DN78025_c3_g2	B2	R2	204.329	19.7528	112.041	3.3699	0.342005	9.85336	6.62887e-23	4.05042e-21
TRINITY_DN99673_c3_g1	B2	R2	14.2043	1.38113	7.79274	3.35861	0.924188	3.63413	0.000278925	0.00110199
TRINITY_DN71621_c2_g1	B2	R2	97.3067	9.4377	53.3722	3.35385	0.624086	5.37402	7.70013e-08	6.57348e-07
TRINITY_DN76876_c2_g1	B2	R2	18.6089	1.80706	10.208	3.35261	0.762985	4.39407	1.11249e-05	6.0405e-05
TRINITY_DN67094_c2_g2	B2	R2	23.2138	2.26492	12.7394	3.35178	0.690669	4.85295	1.21639e-06	8.25206e-06
TRINITY_DN87034_c0_g1	B2	R2	45.5348	4.56089	25.0478	3.33746	0.613459	5.4404	5.31607e-08	4.65404e-07
TRINITY_DN85934_c0_g1	B2	R2	40.8684	4.06733	22.4679	3.33711	0.560365	5.95525	2.59676e-09	2.82508e-08
TRINITY_DN87965_c1_g3	B2	R2	54.0412	5.36451	29.7028	3.33578	0.747559	4.46223	8.11119e-06	4.54808e-05
TRINITY_DN66948_c1_g4	B2	R2	77.6489	7.72006	42.6845	3.33159	0.438501	7.59769	3.01467e-14	6.9136e-13
TRINITY_DN68068_c3_g2	B2	R2	74.1134	7.35217	40.7328	3.32512	0.646811	5.14079	2.73587e-07	2.12038e-06
TRINITY_DN70273_c1_g3	B2	R2	20.7998	2.05152	11.4257	3.31939	0.981427	3.38221	0.000719055	0.00254148
TRINITY_DN68384_c6_g1	B2	R2	269.714	26.9781	148.346	3.31476	0.330355	10.0339	1.08142e-23	7.53701e-22
TRINITY_DN88095_c2_g1	B2	R2	76.8939	7.70873	42.3013	3.31151	0.461816	7.17063	7.46532e-13	1.41397e-11
TRINITY_DN100725_c2_g2	B2	R2	154.649	15.6721	85.1605	3.30463	0.513422	6.43648	1.22279e-10	1.64038e-09
TRINITY_DN67843_c3_g4	B2	R2	189.52	19.5217	104.521	3.28091	0.534785	6.13501	8.51543e-10	9.98241e-09
TRINITY_DN66835_c0_g1	B2	R2	28.273	2.93995	15.6065	3.27017	0.784993	4.16586	3.10185e-05	0.000152912
TRINITY_DN78955_c0_g1	B2	R2	587.292	60.9295	324.111	3.26996	0.623534	5.24423	1.56932e-07	1.26696e-06
TRINITY_DN85656_c0_g1	B2	R2	11.0774	1.15263	6.11502	3.26833	1.02219	3.19738	0.00138682	0.00457368
TRINITY_DN92296_c0_g1	B2	R2	1667.33	173.408	920.371	3.26573	0.312972	10.4346	1.72409e-25	1.37327e-23
TRINITY_DN91178_c1_g1	B2	R2	76.1732	7.96161	42.0674	3.26471	0.632524	5.16141	2.45101e-07	1.92139e-06
TRINITY_DN70616_c3_g1	B2	R2	24.4129	2.51315	13.463	3.26423	0.714655	4.56757	4.93421e-06	2.92871e-05
TRINITY_DN78542_c0_g1	B2	R2	53.7848	5.65721	29.721	3.25974	0.688185	4.73672	2.17201e-06	1.39099e-05
TRINITY_DN92821_c3_g1	B2	R2	322.295	33.9858	178.141	3.2493	0.547429	5.93557	2.92825e-09	3.16258e-08
TRINITY_DN81072_c1_g1	B2	R2	28.3791	2.9475	15.6633	3.24549	0.662231	4.90084	9.54281e-07	6.64051e-06
TRINITY_DN79023_c1_g1	B2	R2	29.8992	3.13942	16.5193	3.2392	0.685987	4.72196	2.33586e-06	1.48632e-05
TRINITY_DN69933_c1_g2	B2	R2	19.4025	2.04774	10.7251	3.22464	0.786633	4.0993	4.14404e-05	0.000199294
TRINITY_DN93473_c1_g1	B2	R2	25.5004	2.71813	14.1093	3.21752	0.64741	4.96983	6.70133e-07	4.78261e-06
TRINITY_DN78766_c1_g1	B2	R2	90.2453	9.73878	49.992	3.21351	0.475723	6.755	1.42836e-11	2.25929e-10
TRINITY_DN94308_c2_g4	B2	R2	43.5637	4.7415	24.1526	3.20382	0.540007	5.93292	2.97593e-09	3.21019e-08
TRINITY_DN72450_c0_g1	B2	R2	23.191	2.50183	12.8464	3.2027	0.690738	4.63664	3.54126e-06	2.16085e-05
TRINITY_DN95939_c4_g1	B2	R2	159.444	17.4123	88.4282	3.19924	0.606402	5.27577	1.32198e-07	1.08295e-06
TRINITY_DN98709_c0_g1	B2	R2	309.968	33.8648	171.916	3.19732	0.332304	9.62165	6.47835e-22	3.58965e-20
TRINITY_DN68771_c7_g1	B2	R2	12.7172	1.36894	7.04306	3.1888	0.950832	3.3537	0.000797395	0.00278199
TRINITY_DN67491_c2_g1	B2	R2	24.8877	2.73323	13.8105	3.18825	0.934194	3.41284	0.000642907	0.00230893
TRINITY_DN82190_c3_g1	B2	R2	194.882	21.3801	108.131	3.18176	0.312943	10.1672	2.77724e-24	2.0308e-22
TRINITY_DN100202_c2_g2	B2	R2	94.6704	10.4803	52.5753	3.17085	0.379133	8.36342	6.09283e-17	1.92745e-15
TRINITY_DN79967_c0_g1	B2	R2	77.3162	8.65551	42.9858	3.16874	0.683169	4.6383	3.51288e-06	2.14941e-05
TRINITY_DN99250_c0_g1	B2	R2	32.4921	3.67333	18.0827	3.15576	0.790426	3.99247	6.53875e-05	0.000300217
TRINITY_DN66428_c1_g1	B2	R2	34.3094	3.86699	19.0882	3.15116	0.553382	5.69438	1.23825e-08	1.2179e-07
TRINITY_DN73868_c2_g3	B2	R2	61.9562	7.01569	34.486	3.1431	0.464827	6.76185	1.36236e-11	2.16643e-10
TRINITY_DN67367_c0_g2	B2	R2	182.018	20.5732	101.296	3.14051	0.460786	6.81554	9.39118e-12	1.52602e-10
TRINITY_DN95356_c1_g2	B2	R2	55.3755	6.33515	30.8553	3.13707	0.612732	5.11981	3.05846e-07	2.34605e-06
TRINITY_DN85595_c4_g1	B2	R2	48.2576	5.50854	26.8831	3.12781	0.538087	5.81284	6.14217e-09	6.34194e-08
TRINITY_DN88041_c0_g1	B2	R2	76.7035	8.78649	42.745	3.12746	0.69716	4.48599	7.25746e-06	4.13963e-05
TRINITY_DN88561_c5_g2	B2	R2	418.468	48.0777	233.273	3.12126	0.369298	8.4519	2.86606e-17	9.40005e-16
TRINITY_DN78467_c2_g2	B2	R2	382.135	43.9766	213.056	3.11995	0.384301	8.1185	4.7198e-16	1.33245e-14
TRINITY_DN80022_c0_g2	B2	R2	3522.87	407.09	1964.98	3.11298	0.329932	9.43522	3.9019e-21	1.93382e-19
TRINITY_DN100725_c2_g1	B2	R2	1177.37	137.263	657.317	3.10122	0.537148	5.77349	7.76465e-09	7.89834e-08
TRINITY_DN86532_c5_g1	B2	R2	52.8467	6.12726	29.487	3.09592	0.508097	6.09317	1.10696e-09	1.27258e-08
TRINITY_DN67278_c1_g1	B2	R2	1648.63	192.702	920.665	3.09572	0.34268	9.03386	1.65721e-19	6.8129e-18
TRINITY_DN80003_c3_g4	B2	R2	57.127	6.78837	31.9577	3.07175	0.496784	6.18327	6.27857e-10	7.49815e-09
TRINITY_DN82624_c1_g2	B2	R2	85.2735	10.1975	47.7355	3.06993	0.476758	6.43919	1.20114e-10	1.61864e-09
TRINITY_DN93841_c1_g2	B2	R2	41.6439	5.01962	23.3317	3.05838	0.515883	5.92845	3.05817e-09	3.29094e-08
TRINITY_DN88593_c3_g2	B2	R2	13.0041	1.58233	7.29322	3.05422	0.91873	3.32439	0.000886107	0.00305447
TRINITY_DN89228_c0_g1	B2	R2	66.461	8.02256	37.2418	3.05182	0.485691	6.28346	3.31125e-10	4.13142e-09
TRINITY_DN92296_c0_g2	B2	R2	20.5436	2.50183	11.5227	3.04799	0.806842	3.77768	0.000158296	0.000663405
TRINITY_DN92674_c2_g1	B2	R2	254.562	30.859	142.71	3.04323	0.31894	9.54169	1.40526e-21	7.37429e-20
TRINITY_DN100798_c3_g3	B2	R2	204.877	24.8929	114.885	3.03669	0.314956	9.64164	5.33273e-22	3.01097e-20
TRINITY_DN83350_c2_g1	B2	R2	78.7751	9.55991	44.1675	3.03516	0.65154	4.65844	3.1862e-06	1.97253e-05
TRINITY_DN90972_c0_g3	B2	R2	15.0208	1.80242	8.41161	3.02958	0.878008	3.45051	0.000559522	0.00205242
TRINITY_DN75168_c2_g1	B2	R2	37.6289	4.62098	21.1249	3.02927	0.706146	4.28987	1.78781e-05	9.3324e-05
TRINITY_DN80894_c2_g1	B2	R2	86.3693	10.5831	48.4762	3.02912	0.635319	4.76788	1.86177e-06	1.21233e-05
TRINITY_DN83589_c1_g1	B2	R2	11.0945	1.37271	6.23359	3.02656	1.02801	2.94411	0.0032389	0.00954233
TRINITY_DN80414_c4_g2	B2	R2	69.7371	8.58788	39.1625	3.02385	0.434264	6.96316	3.32712e-12	5.77457e-11
TRINITY_DN78704_c0_g1	B2	R2	297.028	36.682	166.855	3.0193	0.415059	7.27439	3.47985e-13	6.86808e-12
TRINITY_DN66907_c2_g5	B2	R2	12.7763	1.60207	7.1892	3.01576	0.882628	3.41679	0.00063363	0.00228204
TRINITY_DN85975_c1_g1	B2	R2	238.555	29.6823	134.119	3.01066	0.440568	6.83357	8.2826e-12	1.35576e-10
TRINITY_DN77951_c4_g1	B2	R2	16.1538	2.028	9.0909	3.00417	0.873515	3.43918	0.000583479	0.00212458
TRINITY_DN84130_c1_g4	B2	R2	162.513	20.1712	91.3419	3.00328	0.351222	8.55095	1.22081e-17	4.1568e-16
TRINITY_DN70823_c1_g4	B2	R2	19.8853	2.48877	11.187	3.00118	0.780248	3.84645	0.000119842	0.000516227
TRINITY_DN64620_c1_g1	B2	R2	177.389	22.2328	99.8108	2.99597	0.440549	6.80054	1.0423e-11	1.68143e-10
TRINITY_DN101651_c2_g1	B2	R2	27.3599	3.38852	15.3742	2.9936	0.62488	4.79067	1.66222e-06	1.09034e-05
TRINITY_DN73369_c0_g2	B2	R2	134.262	16.8529	75.5576	2.99261	0.343718	8.70658	3.13186e-18	1.11757e-16
TRINITY_DN98231_c2_g3	B2	R2	25.3147	3.19573	14.2552	2.99159	0.630849	4.74216	2.11446e-06	1.35608e-05
TRINITY_DN81069_c2_g1	B2	R2	142.384	18.0156	80.2	2.98919	0.515675	5.79665	6.76515e-09	6.92109e-08
TRINITY_DN99370_c0_g1	B2	R2	14.5983	1.80706	8.20269	2.9824	0.856388	3.48253	0.0004967	0.00184781
TRINITY_DN70917_c0_g5	B2	R2	207.682	26.2934	116.988	2.98195	0.428605	6.95734	3.46756e-12	6.00663e-11
TRINITY_DN78676_c0_g1	B2	R2	17.7856	2.26492	10.0252	2.97325	0.734241	4.04942	5.13452e-05	0.000240953
TRINITY_DN71296_c2_g1	B2	R2	1474.18	188.075	831.126	2.97081	0.542002	5.48118	4.22499e-08	3.74663e-07
TRINITY_DN81928_c0_g2	B2	R2	80.0882	10.2097	45.1489	2.96749	0.501668	5.91525	3.31372e-09	3.53609e-08
TRINITY_DN62279_c0_g1	B2	R2	21.5103	2.75006	12.1302	2.95901	0.696567	4.24799	2.15697e-05	0.000110461
TRINITY_DN63089_c0_g1	B2	R2	17.5589	2.26492	9.91192	2.94944	0.809639	3.64291	0.000269577	0.00106647
TRINITY_DN79955_c0_g1	B2	R2	15.8589	2.02423	8.94155	2.94576	0.883958	3.33247	0.000860798	0.00297979
TRINITY_DN66423_c0_g2	B2	R2	144.612	18.826	81.7188	2.94506	0.663572	4.4382	9.07152e-06	5.02965e-05
TRINITY_DN83601_c1_g1	B2	R2	22.8871	2.91934	12.9032	2.93675	0.85508	3.43448	0.000593696	0.0021565
TRINITY_DN87940_c2_g2	B2	R2	27.8507	3.67042	15.7605	2.93513	0.668897	4.38801	1.14392e-05	6.19228e-05
TRINITY_DN71376_c4_g1	B2	R2	18.8662	2.49805	10.6821	2.93225	0.810366	3.61843	0.000296396	0.00116539
TRINITY_DN75970_c6_g1	B2	R2	29.5075	3.89514	16.7013	2.93033	0.593343	4.93868	7.86543e-07	5.54684e-06
TRINITY_DN98838_c1_g1	B2	R2	171.841	22.5588	97.1999	2.92761	0.305432	9.58516	9.23164e-22	4.99124e-20
TRINITY_DN67204_c0_g6	B2	R2	58.1393	7.69568	32.9175	2.92509	0.641898	4.55693	5.19069e-06	3.06866e-05
TRINITY_DN90005_c3_g1	B2	R2	36.5072	4.75455	20.6309	2.91983	0.596581	4.89427	9.86705e-07	6.84478e-06
TRINITY_DN99628_c1_g1	B2	R2	1100.99	145.563	623.275	2.91744	0.193114	15.1073	1.44947e-51	1.29307e-48
TRINITY_DN70917_c0_g4	B2	R2	1211.91	161.17	686.539	2.91081	0.416632	6.98653	2.81776e-12	4.91923e-11
TRINITY_DN88289_c1_g2	B2	R2	103.255	13.7436	58.4994	2.91021	0.392218	7.41987	1.17235e-13	2.52013e-12
TRINITY_DN68034_c0_g2	B2	R2	1008.64	134.421	571.53	2.90664	0.235177	12.3594	4.33505e-35	8.2283e-33
TRINITY_DN75475_c2_g1	B2	R2	687.793	91.6827	389.738	2.90662	0.553438	5.25194	1.50505e-07	1.21949e-06
TRINITY_DN78606_c2_g2	B2	R2	15.6391	2.06371	8.85141	2.90211	0.829422	3.49895	0.000467094	0.00175008
TRINITY_DN81600_c4_g2	B2	R2	164.18	21.9652	93.0724	2.89997	0.34636	8.37269	5.63174e-17	1.79431e-15
TRINITY_DN89209_c1_g1	B2	R2	18.6282	2.52998	10.5791	2.89417	0.755137	3.83264	0.000126777	0.000543217
TRINITY_DN89862_c4_g7	B2	R2	1004.12	136.007	570.061	2.88397	0.198151	14.5544	5.47718e-48	3.22807e-45
TRINITY_DN83072_c1_g1	B2	R2	43.2347	5.81808	24.5264	2.8787	0.630351	4.56681	4.95191e-06	2.93723e-05
TRINITY_DN62509_c0_g1	B2	R2	31.8065	4.34923	18.0779	2.87802	0.61279	4.69658	2.64554e-06	1.66438e-05
TRINITY_DN67094_c2_g1	B2	R2	20.2578	2.73787	11.4978	2.87692	0.84665	3.39801	0.000678785	0.00241734
TRINITY_DN61661_c0_g1	B2	R2	13.184	1.81461	7.49932	2.85968	0.850722	3.36147	0.000775277	0.00271332
TRINITY_DN94963_c0_g1	B2	R2	9.83278	1.36516	5.59897	2.85267	0.937383	3.04323	0.00234056	0.00721747
TRINITY_DN73369_c1_g1	B2	R2	42.7758	5.90168	24.3387	2.84008	0.548295	5.17984	2.22073e-07	1.74856e-06
TRINITY_DN95707_c2_g2	B2	R2	494.711	68.9697	281.84	2.83999	0.254097	11.1768	5.2973e-29	6.05862e-27
TRINITY_DN68709_c0_g2	B2	R2	94.1065	13.2248	53.6657	2.83258	0.471593	6.00641	1.89671e-09	2.12037e-08
TRINITY_DN76710_c0_g3	B2	R2	27.0934	3.85857	15.476	2.83191	0.724806	3.90712	9.34018e-05	0.000414134
TRINITY_DN98935_c1_g1	B2	R2	94.6979	13.4475	54.0727	2.80715	0.641653	4.37487	1.21504e-05	6.56135e-05
TRINITY_DN101344_c3_g2	B2	R2	279.818	40.1215	159.97	2.80537	0.331266	8.46863	2.48306e-17	8.23472e-16
TRINITY_DN87651_c0_g2	B2	R2	102.639	14.5917	58.6155	2.80395	0.427786	6.55456	5.58047e-11	8.02957e-10
TRINITY_DN80326_c0_g1	B2	R2	652.31	93.4881	372.899	2.80157	0.25271	11.0861	1.46539e-28	1.53797e-26
TRINITY_DN77025_c0_g3	B2	R2	133.096	19.2055	76.1507	2.79956	0.595625	4.70022	2.59887e-06	1.63964e-05
TRINITY_DN77438_c1_g3	B2	R2	34.9425	5.04604	19.9943	2.79927	0.669466	4.18135	2.89787e-05	0.000144022
TRINITY_DN65745_c2_g1	B2	R2	127.133	18.3675	72.7502	2.79677	0.467431	5.98329	2.18673e-09	2.40541e-08
TRINITY_DN67647_c3_g1	B2	R2	14.0483	2.05152	8.04992	2.79373	0.849995	3.28677	0.00101345	0.00345076
TRINITY_DN98231_c1_g1	B2	R2	15.8816	2.28088	9.08126	2.79269	0.753043	3.70854	0.00020846	0.00085072
TRINITY_DN69526_c1_g5	B2	R2	28.2435	4.05978	16.1516	2.79267	0.579587	4.81838	1.44729e-06	9.69314e-06
TRINITY_DN79676_c4_g3	B2	R2	141.305	20.5279	80.9167	2.78105	0.375885	7.39866	1.37562e-13	2.90803e-12
TRINITY_DN85656_c0_g2	B2	R2	147.164	21.3688	84.2663	2.77965	0.294294	9.44518	3.54801e-21	1.77819e-19
TRINITY_DN84618_c3_g1	B2	R2	30.7645	4.49617	17.6303	2.77434	0.902381	3.07446	0.00210881	0.006594
TRINITY_DN94968_c1_g1	B2	R2	833.106	121.996	477.551	2.77229	0.576019	4.81284	1.48802e-06	9.90024e-06
TRINITY_DN93795_c2_g3	B2	R2	40.1942	5.92228	23.0583	2.77224	0.505053	5.48901	4.04189e-08	3.59857e-07
TRINITY_DN92585_c0_g2	B2	R2	10.6993	1.60207	6.15071	2.77068	0.923733	2.99944	0.00270477	0.00817385
TRINITY_DN85143_c0_g1	B2	R2	137.855	20.2774	79.0662	2.76915	0.451062	6.13917	8.29555e-10	9.73745e-09
TRINITY_DN75078_c4_g1	B2	R2	615.518	90.2288	352.873	2.76734	0.230046	12.0295	2.48651e-33	4.03311e-31
TRINITY_DN76629_c2_g1	B2	R2	125.855	18.4769	72.1662	2.76589	0.727329	3.80281	0.000143066	0.00060502
TRINITY_DN96953_c5_g1	B2	R2	51.2592	7.57602	29.4176	2.7658	0.47312	5.84587	5.03923e-09	5.25175e-08
TRINITY_DN76231_c0_g1	B2	R2	34.4461	5.06751	19.7568	2.76021	0.610622	4.52032	6.17453e-06	3.5838e-05
TRINITY_DN98062_c4_g1	B2	R2	80.474	11.837	46.1555	2.75998	0.361307	7.63888	2.19121e-14	5.09057e-13
TRINITY_DN88770_c1_g6	B2	R2	151.994	22.5335	87.2638	2.75933	0.56682	4.86808	1.12685e-06	7.73877e-06
TRINITY_DN70574_c0_g2	B2	R2	52.7339	7.77055	30.2522	2.75433	0.6913	3.98427	6.76879e-05	0.00031014
TRINITY_DN70817_c0_g1	B2	R2	255.513	37.7725	146.643	2.75255	0.385914	7.13254	9.85328e-13	1.83127e-11
TRINITY_DN85145_c0_g1	B2	R2	18.5827	2.73032	10.6565	2.75136	0.714392	3.85133	0.00011748	0.000506787
TRINITY_DN101096_c2_g1	B2	R2	56.4472	8.34893	32.3981	2.74823	0.477154	5.75962	8.43017e-09	8.50741e-08
TRINITY_DN98641_c2_g1	B2	R2	37.9214	5.68828	21.8048	2.74685	0.583936	4.70403	2.55074e-06	1.61155e-05
TRINITY_DN88565_c3_g1	B2	R2	47.8657	7.27148	27.5686	2.73486	0.586717	4.6613	3.14222e-06	1.94716e-05
TRINITY_DN92071_c5_g1	B2	R2	16.6902	2.47745	9.58382	2.72777	0.916307	2.97692	0.0029116	0.00869999
TRINITY_DN76957_c2_g2	B2	R2	26.6914	4.09926	15.3953	2.72456	0.790656	3.44594	0.000569071	0.00208452
TRINITY_DN92826_c2_g2	B2	R2	13.5826	2.04019	7.8114	2.72116	0.854987	3.18269	0.00145916	0.00477694
TRINITY_DN93273_c2_g1	B2	R2	429.951	65.8773	247.914	2.70925	0.315446	8.5886	8.8032e-18	3.02051e-16
TRINITY_DN93710_c2_g1	B2	R2	445.329	68.1755	256.752	2.70798	0.268264	10.0944	5.84652e-24	4.2062e-22
TRINITY_DN97459_c1_g1	B2	R2	81.5045	12.4642	46.9843	2.70246	0.406184	6.65328	2.86628e-11	4.2831e-10
TRINITY_DN98501_c2_g2	B2	R2	149.091	22.7987	85.9448	2.70187	0.534291	5.05694	4.26041e-07	3.14628e-06
TRINITY_DN91492_c2_g1	B2	R2	4792.47	737.022	2764.75	2.7011	0.392074	6.88927	5.60778e-12	9.42128e-11
TRINITY_DN70330_c2_g1	B2	R2	580.058	89.6705	334.865	2.69417	0.371169	7.2586	3.91112e-13	7.68526e-12
TRINITY_DN94365_c1_g3	B2	R2	126.85	19.6134	73.2319	2.68896	0.518763	5.1834	2.17874e-07	1.7231e-06
TRINITY_DN96656_c0_g3	B2	R2	23.5839	3.61789	13.6009	2.68879	0.734284	3.66179	0.000250456	0.000998801
TRINITY_DN97261_c2_g2	B2	R2	439.696	68.1658	253.931	2.68834	0.412376	6.51915	7.0707e-11	9.98065e-10
TRINITY_DN70178_c1_g2	B2	R2	21.5945	3.3772	12.4859	2.68797	0.693386	3.87659	0.000105932	0.000461435
TRINITY_DN67649_c3_g2	B2	R2	281.994	43.7073	162.851	2.68666	0.296078	9.07419	1.14528e-19	4.7743e-18
TRINITY_DN80341_c1_g1	B2	R2	385.554	60.2027	222.879	2.68251	0.323989	8.27962	1.23572e-16	3.76241e-15
TRINITY_DN64576_c0_g2	B2	R2	23.231	3.6414	13.4362	2.67275	0.84937	3.14675	0.00165098	0.00532481
TRINITY_DN95801_c0_g3	B2	R2	131.908	20.7538	76.3312	2.66726	0.347338	7.67914	1.60163e-14	3.82036e-13
TRINITY_DN84855_c7_g1	B2	R2	599.315	94.4631	346.889	2.66358	0.360063	7.39754	1.3873e-13	2.91889e-12
TRINITY_DN94227_c0_g4	B2	R2	17.5225	2.72655	10.1245	2.65834	0.74015	3.59163	0.000328622	0.00127908
TRINITY_DN68495_c2_g3	B2	R2	129.845	20.5463	75.1958	2.65311	0.33773	7.85571	3.97507e-15	1.01901e-13
TRINITY_DN93878_c4_g2	B2	R2	508.668	81.1018	294.885	2.64773	0.254463	10.4052	2.34867e-25	1.8542e-23
TRINITY_DN70171_c1_g3	B2	R2	94.7831	15.1478	54.9654	2.6437	0.376702	7.018	2.25064e-12	3.98971e-11
TRINITY_DN76347_c1_g4	B2	R2	374.761	60.0937	217.428	2.6423	0.391868	6.74282	1.55342e-11	2.43979e-10
TRINITY_DN99618_c1_g3	B2	R2	15.4934	2.47745	8.98541	2.6404	0.891997	2.9601	0.00307541	0.0091088
TRINITY_DN73297_c0_g4	B2	R2	175.612	28.4262	102.019	2.63078	0.393995	6.67719	2.43562e-11	3.72917e-10
TRINITY_DN71567_c1_g2	B2	R2	161.748	26.1564	93.9524	2.63061	0.316667	8.30717	9.80116e-17	3.02547e-15
TRINITY_DN100207_c4_g3	B2	R2	28.018	4.54029	16.2792	2.62161	0.606778	4.32054	1.55648e-05	8.23567e-05
TRINITY_DN90882_c3_g4	B2	R2	147.575	23.9588	85.7669	2.62005	0.291583	8.98559	2.5736e-19	1.03419e-17
TRINITY_DN74113_c3_g3	B2	R2	19.8011	3.16844	11.4848	2.61863	0.794312	3.29672	0.000978196	0.00334468
TRINITY_DN91312_c0_g1	B2	R2	26.5559	4.31557	15.4357	2.61827	0.607968	4.30659	1.65791e-05	8.71037e-05
TRINITY_DN85748_c2_g2	B2	R2	53.869	8.866	31.3675	2.61522	0.530157	4.93292	8.10109e-07	5.70401e-06
TRINITY_DN82698_c1_g1	B2	R2	108.188	17.6786	62.9333	2.60951	0.753157	3.46476	0.000530698	0.00196284
TRINITY_DN102107_c0_g2	B2	R2	92.2801	15.1968	53.7384	2.6028	0.614744	4.23396	2.29607e-05	0.000116714
TRINITY_DN79707_c1_g1	B2	R2	95.9184	15.9043	55.9114	2.59974	0.339639	7.65441	1.94205e-14	4.57125e-13
TRINITY_DN84506_c4_g2	B2	R2	318.095	52.4722	185.284	2.59792	0.307964	8.43581	3.28919e-17	1.065e-15
TRINITY_DN86261_c3_g1	B2	R2	37.753	6.20331	21.9781	2.5928	0.590796	4.38866	1.14049e-05	6.18124e-05
TRINITY_DN80927_c0_g1	B2	R2	760.013	126.135	443.074	2.5919	0.27565	9.40284	5.31096e-21	2.57495e-19
TRINITY_DN68156_c1_g4	B2	R2	602.28	99.9974	351.139	2.58948	0.188	13.7738	3.66411e-43	1.21065e-40
TRINITY_DN81943_c0_g2	B2	R2	821.907	137.107	479.507	2.58312	0.340157	7.59388	3.10457e-14	7.08335e-13
TRINITY_DN72861_c3_g1	B2	R2	90.7408	15.0487	52.8948	2.58031	0.431769	5.97615	2.28475e-09	2.50397e-08
TRINITY_DN77487_c1_g2	B2	R2	175.159	29.2636	102.211	2.57834	0.332492	7.75458	8.86392e-15	2.17837e-13
TRINITY_DN69116_c4_g1	B2	R2	10.877	1.8268	6.3519	2.57595	0.845195	3.04776	0.00230551	0.00713404
TRINITY_DN79928_c2_g2	B2	R2	13.5803	2.26405	7.92218	2.5688	0.817047	3.14401	0.00166651	0.0053652
TRINITY_DN74493_c1_g2	B2	R2	844.9	142.557	493.728	2.56822	0.396129	6.48329	8.97444e-11	1.23551e-09
TRINITY_DN84413_c1_g2	B2	R2	52.341	8.83234	30.5867	2.56733	0.540559	4.74939	2.04029e-06	1.31134e-05
TRINITY_DN69029_c1_g1	B2	R2	306.023	51.565	178.794	2.56524	0.598826	4.28378	1.83743e-05	9.55785e-05
TRINITY_DN88345_c2_g2	B2	R2	19.1816	3.18818	11.1849	2.56516	0.74338	3.45067	0.0005592	0.00205209
TRINITY_DN88229_c1_g1	B2	R2	283.534	47.8037	165.669	2.5648	0.502065	5.10851	3.24707e-07	2.46949e-06
TRINITY_DN98858_c0_g1	B2	R2	470.757	79.6574	275.207	2.56476	0.497725	5.15297	2.56388e-07	1.99759e-06
TRINITY_DN70601_c1_g1	B2	R2	125.483	21.3133	73.398	2.55723	0.419253	6.09949	1.06406e-09	1.22642e-08
TRINITY_DN66822_c2_g2	B2	R2	79.891	13.7747	46.8328	2.53981	0.444364	5.71559	1.09322e-08	1.08967e-07
TRINITY_DN88632_c1_g3	B2	R2	42.5105	7.20762	24.8591	2.53822	0.624271	4.06589	4.78487e-05	0.000226811
TRINITY_DN94241_c2_g4	B2	R2	351.178	60.4577	205.818	2.53655	0.277617	9.13689	6.42738e-20	2.75667e-18
TRINITY_DN79189_c0_g1	B2	R2	42.1927	7.20675	24.6998	2.53597	0.549682	4.61352	3.95905e-06	2.39287e-05
TRINITY_DN101151_c3_g1	B2	R2	18.6089	3.2117	10.9103	2.53593	0.69419	3.65308	0.00025911	0.00103009
TRINITY_DN71187_c0_g1	B2	R2	87.0752	15.1033	51.0893	2.5315	0.450828	5.61522	1.96312e-08	1.85127e-07
TRINITY_DN71613_c0_g2	B2	R2	499.271	86.3179	292.794	2.53125	0.391391	6.46732	9.97541e-11	1.36489e-09
TRINITY_DN83384_c1_g1	B2	R2	728.406	125.933	427.169	2.53115	0.387	6.54044	6.13361e-11	8.76889e-10
TRINITY_DN97615_c1_g1	B2	R2	33.1833	5.66186	19.4226	2.5303	0.559596	4.52166	6.13575e-06	3.56361e-05
TRINITY_DN61656_c0_g1	B2	R2	15.7006	2.76603	9.23329	2.52169	0.808074	3.12062	0.00180474	0.00575013
TRINITY_DN77957_c4_g1	B2	R2	387.834	67.565	227.7	2.52035	0.329154	7.65703	1.90278e-14	4.49067e-13
TRINITY_DN96821_c5_g4	B2	R2	806.042	140.562	473.302	2.51889	0.674476	3.73458	0.000188026	0.000774055
TRINITY_DN96387_c0_g1	B2	R2	104.831	18.1579	61.4946	2.51756	0.484323	5.1981	2.01336e-07	1.60082e-06
TRINITY_DN64868_c3_g1	B2	R2	63.8159	11.1544	37.4852	2.51624	0.442198	5.6903	1.26819e-08	1.24461e-07
TRINITY_DN98501_c2_g3	B2	R2	114.188	19.9133	67.0507	2.51017	0.538979	4.65727	3.20432e-06	1.98099e-05
TRINITY_DN63998_c0_g1	B2	R2	292.329	51.7642	172.047	2.49703	0.38372	6.50743	7.64453e-11	1.06892e-09
TRINITY_DN99568_c4_g1	B2	R2	34.2377	6.13104	20.1844	2.49602	0.713288	3.49932	0.000466453	0.00174842
TRINITY_DN88124_c0_g1	B2	R2	487.584	86.9846	287.284	2.48876	0.248521	10.0143	1.31931e-23	9.05352e-22
TRINITY_DN93878_c4_g1	B2	R2	95.7681	17.1255	56.4468	2.48241	0.337961	7.34526	2.05361e-13	4.1827e-12
TRINITY_DN85692_c4_g1	B2	R2	30.8797	5.45687	18.1683	2.47979	0.572004	4.33526	1.45591e-05	7.74028e-05
TRINITY_DN65898_c0_g2	B2	R2	146.58	26.4325	86.5061	2.47826	0.293445	8.44539	3.03023e-17	9.90208e-16
TRINITY_DN74152_c0_g2	B2	R2	57.9069	10.3932	34.1501	2.47453	0.582024	4.2516	2.12253e-05	0.000108822
TRINITY_DN78374_c0_g1	B2	R2	13.824	2.52157	8.17277	2.47249	0.763884	3.23673	0.00120909	0.0040398
TRINITY_DN91356_c1_g3	B2	R2	28.8777	5.21532	17.0465	2.47235	0.562523	4.39511	1.10714e-05	6.01879e-05
TRINITY_DN74317_c1_g1	B2	R2	295.276	53.325	174.3	2.47113	0.664281	3.72	0.000199221	0.000817126
TRINITY_DN100338_c1_g1	B2	R2	293.848	53.2992	173.574	2.46553	0.618919	3.98361	6.78768e-05	0.000310846
TRINITY_DN63732_c0_g1	B2	R2	111.466	20.3111	65.8885	2.46248	0.511214	4.81693	1.45786e-06	9.74931e-06
TRINITY_DN90986_c1_g2	B2	R2	102.129	18.6347	60.3818	2.45823	0.311681	7.88702	3.09479e-15	8.02576e-14
TRINITY_DN85589_c5_g3	B2	R2	224.072	40.7883	132.43	2.45246	0.434557	5.64359	1.66544e-08	1.59757e-07
TRINITY_DN100508_c2_g5	B2	R2	1272.45	233.178	752.815	2.44848	0.375337	6.52342	6.87223e-11	9.74677e-10
TRINITY_DN96813_c0_g1	B2	R2	26.8428	4.98218	15.9125	2.44598	0.629364	3.88642	0.000101732	0.000446192
TRINITY_DN102107_c0_g1	B2	R2	332.247	61.1487	196.698	2.4422	0.492693	4.95683	7.16527e-07	5.08523e-06
TRINITY_DN83223_c1_g1	B2	R2	97.1994	17.824	57.5117	2.44188	0.548501	4.45191	8.51094e-06	4.74835e-05
TRINITY_DN61892_c0_g1	B2	R2	72.0408	13.2115	42.6261	2.44086	0.817459	2.98591	0.0028274	0.00848409
TRINITY_DN73130_c1_g1	B2	R2	40.5211	7.55164	24.0364	2.44071	0.653989	3.73204	0.000189935	0.000781196
TRINITY_DN89127_c1_g1	B2	R2	577.722	106.477	342.099	2.44032	0.181754	13.4265	4.23109e-41	1.1438e-38
TRINITY_DN85136_c0_g2	B2	R2	104.321	19.3016	61.8111	2.43839	0.539468	4.51998	6.18443e-06	3.58721e-05
TRINITY_DN83793_c0_g2	B2	R2	111.651	20.5056	66.0782	2.43759	0.426786	5.71149	1.1199e-08	1.11321e-07
TRINITY_DN66654_c2_g3	B2	R2	447.508	82.801	265.155	2.43569	0.234253	10.3977	2.53931e-25	1.98712e-23
TRINITY_DN97724_c1_g1	B2	R2	337.252	62.569	199.91	2.43052	0.224422	10.8301	2.47891e-27	2.27983e-25
TRINITY_DN98852_c0_g2	B2	R2	74.1313	13.8444	43.9879	2.42878	0.36453	6.66278	2.68699e-11	4.05595e-10
TRINITY_DN64452_c0_g1	B2	R2	18.3845	3.38562	10.8851	2.42648	0.736066	3.29655	0.000978786	0.00334468
TRINITY_DN81997_c2_g1	B2	R2	58.8999	11.0494	34.9746	2.42118	0.477688	5.06854	4.00871e-07	2.97518e-06
TRINITY_DN72599_c3_g1	B2	R2	86.3385	16.2652	51.3019	2.41448	0.519258	4.64986	3.32158e-06	2.04076e-05
TRINITY_DN93853_c0_g2	B2	R2	199.735	37.6481	118.692	2.40981	0.597544	4.03286	5.51013e-05	0.000257258
TRINITY_DN94553_c2_g3	B2	R2	1990.42	374.667	1182.54	2.40888	0.441139	5.46058	4.74583e-08	4.18769e-07
TRINITY_DN88561_c5_g1	B2	R2	2175.92	412.142	1294.03	2.40044	0.195081	12.3048	8.53265e-35	1.5224e-32
TRINITY_DN63880_c0_g1	B2	R2	151.24	28.6967	89.9681	2.40019	0.769541	3.11898	0.00181477	0.00577579
TRINITY_DN99069_c1_g2	B2	R2	31.6563	5.91009	18.7832	2.39669	0.664945	3.60434	0.000312948	0.00122448
TRINITY_DN98634_c2_g4	B2	R2	96.5777	18.3705	57.4741	2.38771	0.327051	7.30073	2.86214e-13	5.73779e-12
TRINITY_DN64116_c0_g1	B2	R2	336.799	64.4449	200.622	2.38493	0.771275	3.09219	0.00198685	0.00627399
TRINITY_DN92306_c2_g3	B2	R2	226.804	43.8197	135.312	2.37322	0.575654	4.12265	3.74545e-05	0.000182287
TRINITY_DN85827_c1_g1	B2	R2	616.814	119.059	367.937	2.3707	0.290618	8.15743	3.42232e-16	9.91251e-15
TRINITY_DN98231_c1_g2	B2	R2	44.0637	8.46359	26.2636	2.36997	0.477572	4.96254	6.95781e-07	4.95772e-06
TRINITY_DN66802_c1_g1	B2	R2	375.752	72.9986	224.375	2.36584	0.573928	4.12218	3.75301e-05	0.000182555
TRINITY_DN91919_c3_g1	B2	R2	64.2745	12.5289	38.4017	2.36511	0.524081	4.51286	6.39579e-06	3.69778e-05
TRINITY_DN70171_c1_g1	B2	R2	28.7537	5.51696	17.1353	2.3648	0.689828	3.4281	0.000607813	0.0022015
TRINITY_DN78331_c1_g1	B2	R2	113.975	22.0404	68.0077	2.36069	0.45347	5.20583	1.93126e-07	1.53966e-06
TRINITY_DN90625_c0_g3	B2	R2	193.717	37.5478	115.632	2.36064	0.342322	6.89597	5.35e-12	9.02219e-11
TRINITY_DN85990_c0_g1	B2	R2	98.7757	19.1131	58.9444	2.35729	0.488792	4.82269	1.41637e-06	9.50034e-06
TRINITY_DN66851_c0_g1	B2	R2	368.649	71.9931	220.321	2.3541	0.248641	9.46789	2.85551e-21	1.43921e-19
TRINITY_DN78601_c0_g3	B2	R2	17.3904	3.44948	10.42	2.35303	0.738654	3.18557	0.0014447	0.00474005
TRINITY_DN70076_c1_g1	B2	R2	32.2233	6.37173	19.2975	2.34321	0.512975	4.56788	4.92688e-06	2.92823e-05
TRINITY_DN72757_c1_g1	B2	R2	29.9038	5.91851	17.9111	2.33451	0.505519	4.61805	3.87362e-06	2.34919e-05
TRINITY_DN101955_c6_g1	B2	R2	43.3668	8.64128	26.004	2.33353	0.546289	4.27161	1.94068e-05	0.000100132
TRINITY_DN73455_c1_g3	B2	R2	23.4621	4.7264	14.0942	2.31489	0.634059	3.65091	0.000261317	0.00103722
TRINITY_DN90061_c0_g1	B2	R2	592.034	119.385	355.71	2.30977	0.460977	5.01059	5.42637e-07	3.93247e-06
TRINITY_DN85120_c0_g1	B2	R2	105.596	21.2541	63.4252	2.30716	0.334702	6.89319	5.45537e-12	9.18253e-11
TRINITY_DN82698_c2_g2	B2	R2	470.908	95.2131	283.06	2.30534	0.772127	2.9857	0.00282929	0.00848465
TRINITY_DN80310_c1_g2	B2	R2	106.617	21.738	64.1774	2.301	0.39902	5.76663	8.08733e-09	8.19071e-08
TRINITY_DN100207_c4_g2	B2	R2	788.249	159.881	474.065	2.30089	0.545166	4.22053	2.43727e-05	0.000123329
TRINITY_DN93969_c0_g1	B2	R2	230.385	46.802	138.593	2.29489	0.397539	5.77273	7.79962e-09	7.92487e-08
TRINITY_DN72599_c3_g6	B2	R2	100.322	20.5866	60.4542	2.28948	0.480066	4.7691	1.85048e-06	1.20585e-05
TRINITY_DN86925_c0_g1	B2	R2	86.9295	17.779	52.3542	2.28227	0.338607	6.74017	1.58198e-11	2.47594e-10
TRINITY_DN89972_c0_g4	B2	R2	18.651	3.90647	11.2787	2.2778	0.682461	3.33763	0.000844955	0.00293187
TRINITY_DN84901_c0_g2	B2	R2	22.1275	4.58905	13.3583	2.25868	0.651538	3.46669	0.000526906	0.00195205
TRINITY_DN80010_c2_g3	B2	R2	179.452	37.4674	108.46	2.25621	0.399387	5.6492	1.61198e-08	1.55465e-07
TRINITY_DN85136_c0_g1	B2	R2	56.5233	11.8814	34.2024	2.25381	0.753774	2.99004	0.0027894	0.00839833
TRINITY_DN89184_c1_g2	B2	R2	212.062	44.574	128.318	2.25292	0.663918	3.39338	0.00069037	0.00245077
TRINITY_DN90212_c1_g1	B2	R2	27.541	5.72658	16.6338	2.25245	0.676359	3.33025	0.000867674	0.0030002
TRINITY_DN97030_c1_g5	B2	R2	1547.78	325.257	936.518	2.25051	0.410561	5.48155	4.21606e-08	3.74244e-07
TRINITY_DN97261_c3_g2	B2	R2	562.623	118.225	340.424	2.25019	0.390212	5.7666	8.08879e-09	8.19071e-08
TRINITY_DN72052_c1_g1	B2	R2	615.512	129.432	372.472	2.24763	0.303819	7.39792	1.38335e-13	2.91746e-12
TRINITY_DN98862_c1_g2	B2	R2	61.0907	12.9821	37.0364	2.23792	0.480996	4.65268	3.27654e-06	2.02004e-05
TRINITY_DN87478_c0_g1	B2	R2	54.984	11.6564	33.3202	2.23543	0.4027	5.55111	2.83868e-08	2.59201e-07
TRINITY_DN66108_c3_g4	B2	R2	246.49	52.2407	149.365	2.23542	0.566341	3.94712	7.90958e-05	0.000354936
TRINITY_DN90239_c1_g5	B2	R2	538.506	114.699	326.603	2.22968	0.434536	5.13119	2.87922e-07	2.21809e-06
TRINITY_DN83566_c0_g1	B2	R2	31.983	6.78546	19.3843	2.22756	0.50803	4.38469	1.1615e-05	6.28365e-05
TRINITY_DN99360_c0_g1	B2	R2	32.9054	7.10684	20.0061	2.22501	0.592626	3.7545	0.000173689	0.000720355
TRINITY_DN83812_c1_g1	B2	R2	33.6752	7.21517	20.4452	2.21474	0.512596	4.32063	1.55582e-05	8.23567e-05
TRINITY_DN95938_c0_g1	B2	R2	543.609	117.16	330.385	2.21258	0.216884	10.2017	1.94899e-24	1.43693e-22
TRINITY_DN84111_c1_g1	B2	R2	180.012	38.9707	109.491	2.21143	0.301401	7.33717	2.1815e-13	4.43307e-12
TRINITY_DN90513_c6_g2	B2	R2	734.973	159.044	447.008	2.20972	0.343953	6.4245	1.323e-10	1.7642e-09
TRINITY_DN78862_c2_g5	B2	R2	1239.69	268.763	754.225	2.20626	0.55601	3.96802	7.24716e-05	0.000328516
TRINITY_DN69884_c0_g1	B2	R2	261.812	56.7933	159.303	2.2016	0.367682	5.98778	2.1272e-09	2.3486e-08
TRINITY_DN73327_c3_g1	B2	R2	40.1112	8.68831	24.3997	2.20083	0.492742	4.46649	7.95142e-06	4.4884e-05
TRINITY_DN64199_c5_g1	B2	R2	828.45	180.371	504.411	2.19985	0.394565	5.57538	2.46992e-08	2.29523e-07
TRINITY_DN79918_c4_g1	B2	R2	6685.69	1458.73	4072.21	2.19624	0.264754	8.29539	1.08226e-16	3.32925e-15
TRINITY_DN95831_c2_g3	B2	R2	20.6734	4.48949	12.5814	2.18055	0.698759	3.12061	0.00180477	0.00575013
TRINITY_DN101217_c3_g2	B2	R2	95.389	20.9042	58.1466	2.17787	0.381587	5.7074	1.14715e-08	1.13582e-07
TRINITY_DN100544_c3_g2	B2	R2	94.5324	20.9306	57.7315	2.176	0.39613	5.49313	3.94867e-08	3.52261e-07
TRINITY_DN64198_c0_g2	B2	R2	18.5884	4.05601	11.3222	2.17519	0.686939	3.16649	0.00154289	0.00501609
TRINITY_DN91428_c0_g1	B2	R2	435.746	96.5969	266.172	2.17472	0.414148	5.25108	1.5121e-07	1.22409e-06
TRINITY_DN81994_c3_g3	B2	R2	44.8698	10.048	27.4589	2.17137	0.597064	3.63675	0.000276095	0.00109129
TRINITY_DN102041_c1_g1	B2	R2	24.316	5.47575	14.8959	2.16901	0.647375	3.35046	0.00080677	0.00281141
TRINITY_DN69856_c0_g3	B2	R2	44.6536	10.0375	27.3455	2.1632	0.566781	3.81664	0.000135283	0.000575185
TRINITY_DN98757_c1_g2	B2	R2	102.967	23.1393	63.053	2.15669	0.384752	5.6054	2.07778e-08	1.95526e-07
TRINITY_DN68588_c0_g1	B2	R2	237.424	53.3125	145.368	2.15316	0.374212	5.75385	8.72347e-09	8.78353e-08
TRINITY_DN101060_c3_g1	B2	R2	697.952	157.332	427.642	2.14981	0.188867	11.3826	5.1033e-30	6.41219e-28
TRINITY_DN88770_c1_g2	B2	R2	1892.63	426.757	1159.69	2.14942	0.306123	7.02142	2.19621e-12	3.91065e-11
TRINITY_DN90684_c0_g2	B2	R2	83.3153	18.7099	51.0126	2.14612	0.431468	4.974	6.55867e-07	4.68829e-06
TRINITY_DN65090_c0_g1	B2	R2	1874.95	424.854	1149.9	2.14239	0.369988	5.79043	7.02045e-09	7.17404e-08
TRINITY_DN95586_c2_g1	B2	R2	499.648	113.303	306.475	2.14102	0.296912	7.21095	5.55636e-13	1.07757e-11
TRINITY_DN90669_c4_g1	B2	R2	294.776	67.0155	180.896	2.14031	0.261013	8.19999	2.40402e-16	7.05468e-15
TRINITY_DN63281_c0_g2	B2	R2	22.5079	5.04313	13.7755	2.13469	0.682279	3.12877	0.0017554	0.00562092
TRINITY_DN71856_c2_g4	B2	R2	341.347	77.8382	209.593	2.13403	0.332695	6.41438	1.41398e-10	1.86875e-09
TRINITY_DN78817_c0_g1	B2	R2	132.375	30.0768	81.2261	2.13264	0.395013	5.3989	6.705e-08	5.77812e-07
TRINITY_DN93189_c0_g1	B2	R2	115.415	26.2682	70.8418	2.1313	0.319089	6.67933	2.40036e-11	3.68565e-10
TRINITY_DN88529_c0_g1	B2	R2	28.8573	6.59267	17.725	2.12828	0.522944	4.0698	4.70537e-05	0.000223637
TRINITY_DN66073_c0_g2	B2	R2	459.042	105.161	282.101	2.12744	0.246271	8.63864	5.68854e-18	1.9901e-16
TRINITY_DN92655_c0_g2	B2	R2	51.7511	11.8034	31.7772	2.12398	0.610337	3.48001	0.000501387	0.00186292
TRINITY_DN93378_c4_g1	B2	R2	1036.24	237.808	637.023	2.12369	0.294022	7.2229	5.08921e-13	9.89125e-12
TRINITY_DN90513_c6_g1	B2	R2	3734.8	858.302	2296.55	2.12165	0.377229	5.62431	1.86251e-08	1.76011e-07
TRINITY_DN95407_c1_g3	B2	R2	162.454	37.4695	99.9615	2.11788	0.510024	4.15251	3.28843e-05	0.000161365
TRINITY_DN66935_c1_g3	B2	R2	23.4768	5.4737	14.4753	2.1174	0.664252	3.18764	0.00143438	0.0047098
TRINITY_DN88829_c0_g1	B2	R2	95.0313	21.9203	58.4758	2.11586	0.600728	3.52216	0.000428045	0.00161736
TRINITY_DN68587_c1_g1	B2	R2	34.6567	7.96916	21.3129	2.11179	0.611465	3.45366	0.00055303	0.00203363
TRINITY_DN75827_c2_g2	B2	R2	97.7335	22.6768	60.2051	2.10928	0.309846	6.8075	9.93103e-12	1.60498e-10
TRINITY_DN76898_c0_g1	B2	R2	30.5357	7.09756	18.8166	2.10904	0.644856	3.27055	0.00107338	0.0036409
TRINITY_DN82798_c4_g4	B2	R2	780.835	181.403	481.119	2.1056	0.247264	8.5156	1.65726e-17	5.53725e-16
TRINITY_DN78987_c0_g3	B2	R2	18.8059	4.37188	11.5889	2.10299	0.7075	2.97242	0.00295465	0.00878908
TRINITY_DN79467_c2_g1	B2	R2	34.7717	8.21535	21.4935	2.09717	0.486218	4.31324	1.60879e-05	8.48731e-05
TRINITY_DN95099_c5_g1	B2	R2	865.712	202.097	533.904	2.09702	0.222416	9.42837	4.16502e-21	2.05283e-19
TRINITY_DN76147_c0_g1	B2	R2	483.467	112.947	298.207	2.09653	0.282969	7.40906	1.27199e-13	2.7147e-12
TRINITY_DN95935_c0_g1	B2	R2	547.546	128.354	337.95	2.09116	0.218988	9.54918	1.30721e-21	6.94145e-20
TRINITY_DN96780_c1_g1	B2	R2	103.857	24.5279	64.1927	2.08911	0.310005	6.73896	1.59527e-11	2.48978e-10
TRINITY_DN87496_c2_g1	B2	R2	701.047	165.461	433.254	2.08297	0.333726	6.24156	4.33237e-10	5.28715e-09
TRINITY_DN88532_c0_g2	B2	R2	150.951	35.572	93.2617	2.08273	0.323127	6.44554	1.15192e-10	1.55702e-09
TRINITY_DN73482_c1_g2	B2	R2	19.25	4.60124	11.9256	2.07441	0.637881	3.25204	0.00114581	0.00385437
TRINITY_DN73510_c1_g1	B2	R2	839.646	200.055	519.851	2.07034	0.180653	11.4603	2.08806e-30	2.78023e-28
TRINITY_DN90116_c2_g1	B2	R2	3199.36	763.049	1981.2	2.06807	0.465369	4.44393	8.83304e-06	4.91269e-05
TRINITY_DN101835_c3_g1	B2	R2	3591.96	856.546	2224.25	2.0679	0.668231	3.09459	0.00197087	0.0062326
TRINITY_DN77767_c0_g1	B2	R2	130.369	31.2047	80.7869	2.06683	0.359036	5.75661	8.58188e-09	8.65073e-08
TRINITY_DN100636_c3_g2	B2	R2	94.6978	22.7415	58.7197	2.06116	0.492077	4.18869	2.80572e-05	0.000140066
TRINITY_DN79952_c3_g1	B2	R2	309.301	74.0227	191.662	2.05903	0.36282	5.67507	1.38632e-08	1.34721e-07
TRINITY_DN94818_c1_g1	B2	R2	306.657	73.5172	190.087	2.05784	0.271518	7.57902	3.48174e-14	7.86345e-13
TRINITY_DN99977_c0_g1	B2	R2	400.245	96.0249	248.135	2.05671	0.317025	6.48752	8.72579e-11	1.20687e-09
TRINITY_DN70724_c0_g1	B2	R2	114.304	27.5881	70.946	2.05284	0.386951	5.30516	1.12573e-07	9.35069e-07
TRINITY_DN93444_c1_g2	B2	R2	2949.24	711.488	1830.36	2.05117	0.393146	5.21733	1.8152e-07	1.45362e-06
TRINITY_DN82753_c1_g1	B2	R2	315.326	75.8937	195.61	2.04932	0.296738	6.90615	4.97969e-12	8.46168e-11
TRINITY_DN75217_c0_g2	B2	R2	445.219	107.734	276.477	2.04745	0.319375	6.41081	1.44747e-10	1.90175e-09
TRINITY_DN99341_c2_g2	B2	R2	50.782	12.2714	31.5267	2.04335	0.4541	4.49978	6.80249e-06	3.90509e-05
TRINITY_DN78124_c3_g1	B2	R2	38.8529	9.37089	24.1119	2.04261	0.473536	4.31353	1.60668e-05	8.48119e-05
TRINITY_DN100866_c1_g1	B2	R2	128.069	30.9525	79.5108	2.04121	0.460167	4.4358	9.1729e-06	5.0827e-05
TRINITY_DN68876_c3_g1	B2	R2	23.0532	5.67405	14.3636	2.03962	0.602479	3.38537	0.000710811	0.00251633
TRINITY_DN75738_c2_g2	B2	R2	4422.51	1077.87	2750.19	2.03676	0.362687	5.61575	1.95716e-08	1.8476e-07
TRINITY_DN94435_c3_g1	B2	R2	311.67	75.8946	193.782	2.03641	0.288251	7.0647	1.60965e-12	2.89511e-11
TRINITY_DN78201_c0_g1	B2	R2	20.8658	5.02339	12.9446	2.03531	0.64447	3.15811	0.00158797	0.00515137
TRINITY_DN88942_c3_g1	B2	R2	203.55	49.76	126.655	2.03499	0.526049	3.86844	0.000109532	0.000475725
TRINITY_DN92112_c1_g2	B2	R2	29.9015	7.28658	18.594	2.03484	0.525286	3.87378	0.000107161	0.00046588
TRINITY_DN91883_c2_g2	B2	R2	343.218	84.1891	213.704	2.03065	0.348376	5.8289	5.57933e-09	5.78758e-08
TRINITY_DN94518_c2_g1	B2	R2	38.5112	9.45484	23.983	2.02648	0.553016	3.66441	0.00024791	0.000989976
TRINITY_DN77039_c0_g1	B2	R2	688.812	169.57	429.191	2.0233	0.284216	7.11888	1.08808e-12	2.00968e-11
TRINITY_DN84259_c1_g1	B2	R2	44.1456	10.8679	27.5068	2.02132	0.446946	4.52252	6.11077e-06	3.55193e-05
TRINITY_DN83059_c0_g2	B2	R2	70.6185	17.3334	43.9759	2.01827	0.360383	5.60036	2.13909e-08	2.00872e-07
TRINITY_DN101151_c3_g2	B2	R2	52.497	12.9513	32.7242	2.01752	0.420174	4.80163	1.57379e-06	1.03922e-05
TRINITY_DN84130_c2_g1	B2	R2	117.399	29.1013	73.2502	2.01622	0.511717	3.94011	8.14447e-05	0.00036511
TRINITY_DN72565_c4_g1	B2	R2	102.885	25.3873	64.1362	2.01369	0.312648	6.44077	1.18865e-10	1.60423e-09
TRINITY_DN95407_c1_g2	B2	R2	368.507	91.8871	230.197	2.00483	0.445446	4.50072	6.77227e-06	3.89024e-05
TRINITY_DN93155_c1_g1	B2	R2	38.4703	9.57587	24.0231	2.00468	0.458305	4.37411	1.2193e-05	6.58041e-05
TRINITY_DN91961_c0_g1	B2	R2	536.702	133.906	335.304	2.00144	0.384591	5.20406	1.94977e-07	1.55302e-06
TRINITY_DN74344_c3_g1	B2	R2	337.465	84.1053	210.785	1.9997	0.232529	8.59977	7.98783e-18	2.76199e-16
TRINITY_DN92583_c1_g1	B2	R2	116.968	29.1141	73.0408	1.99621	0.310296	6.43325	1.24901e-10	1.67304e-09
TRINITY_DN95935_c0_g2	B2	R2	244.81	61.2546	153.032	1.99378	0.276802	7.20294	5.89292e-13	1.13544e-11
TRINITY_DN82976_c0_g1	B2	R2	379.391	95.2974	237.344	1.99216	0.193192	10.3118	6.23267e-25	4.83493e-23
TRINITY_DN89674_c2_g2	B2	R2	72.7763	18.218	45.4972	1.98877	0.54421	3.65442	0.000257767	0.00102566
TRINITY_DN71376_c5_g2	B2	R2	1081.36	272.906	677.135	1.98719	0.414747	4.79134	1.65672e-06	1.08753e-05
TRINITY_DN73925_c1_g1	B2	R2	148.399	37.4499	92.9246	1.98498	0.426527	4.65383	3.25828e-06	2.01017e-05
TRINITY_DN98177_c4_g3	B2	R2	249.322	63.0991	156.211	1.98304	0.244606	8.10708	5.18487e-16	1.45454e-14
TRINITY_DN67094_c2_g3	B2	R2	1290.64	327.179	808.909	1.97958	0.663846	2.98198	0.00286386	0.0085715
TRINITY_DN88089_c2_g1	B2	R2	103.295	26.1695	64.7322	1.97757	0.298808	6.6182	3.63599e-11	5.36144e-10
TRINITY_DN93350_c1_g1	B2	R2	83.2057	21.0793	52.1425	1.97677	0.366152	5.39876	6.71016e-08	5.77812e-07
TRINITY_DN94488_c1_g1	B2	R2	78.3617	20.0338	49.1978	1.97569	0.411385	4.80253	1.56675e-06	1.03533e-05
TRINITY_DN90681_c3_g1	B2	R2	68.7008	17.4397	43.0703	1.96883	0.460097	4.27915	1.87605e-05	9.73039e-05
TRINITY_DN79563_c17_g4	B2	R2	3994.66	1020.91	2507.79	1.96851	0.219925	8.95084	3.52786e-19	1.405e-17
TRINITY_DN95860_c0_g2	B2	R2	1278.78	327.657	803.22	1.96468	0.240176	8.18015	2.83497e-16	8.29207e-15
TRINITY_DN83447_c1_g2	B2	R2	85.6926	22.1475	53.9201	1.95913	0.379794	5.1584	2.49067e-07	1.94906e-06
TRINITY_DN75174_c0_g1	B2	R2	579.224	149.234	364.229	1.95633	0.177549	11.0186	3.10963e-28	3.15239e-26
TRINITY_DN69052_c0_g1	B2	R2	43.0991	11.1187	27.1089	1.95631	0.428849	4.56178	5.07224e-06	3.00262e-05
TRINITY_DN68005_c1_g8	B2	R2	43.1492	11.2271	27.1881	1.94498	0.526164	3.69652	0.000218576	0.000887939
TRINITY_DN90250_c0_g1	B2	R2	60.1286	15.5812	37.8549	1.93881	0.528875	3.6659	0.000246467	0.000984654
TRINITY_DN80462_c0_g1	B2	R2	127.318	33.1994	80.2588	1.93866	0.436726	4.43908	9.03422e-06	5.01208e-05
TRINITY_DN84112_c0_g1	B2	R2	534.222	139.472	336.847	1.93608	0.336893	5.74686	9.09175e-09	9.13373e-08
TRINITY_DN97213_c0_g2	B2	R2	181.071	47.2773	114.174	1.9339	0.292991	6.60054	4.0965e-11	5.99096e-10
TRINITY_DN74946_c0_g1	B2	R2	1307.18	341.923	824.552	1.93364	0.201536	9.59454	8.42895e-22	4.58504e-20
TRINITY_DN96459_c1_g1	B2	R2	3620.49	949.026	2284.76	1.93162	0.243837	7.92176	2.34172e-15	6.18063e-14
TRINITY_DN100359_c2_g2	B2	R2	63.0813	16.4879	39.7846	1.9312	0.465437	4.14922	3.33607e-05	0.000163612
TRINITY_DN77175_c0_g1	B2	R2	3089.7	811.776	1950.74	1.92873	0.219374	8.79199	1.46933e-18	5.37209e-17
TRINITY_DN65745_c2_g3	B2	R2	535.207	141.165	338.186	1.92509	0.326068	5.90397	3.54862e-09	3.76871e-08
TRINITY_DN79563_c17_g1	B2	R2	7148.83	1886.31	4517.57	1.92236	0.238948	8.0451	8.61778e-16	2.35826e-14
TRINITY_DN94989_c0_g1	B2	R2	516.577	136.559	326.568	1.92065	0.363498	5.2838	1.26528e-07	1.04225e-06
TRINITY_DN97142_c3_g3	B2	R2	64.7701	17.0457	40.9079	1.91614	0.375157	5.10756	3.26341e-07	2.4798e-06
TRINITY_DN83189_c1_g1	B2	R2	152.143	40.1521	96.1478	1.91608	0.287296	6.66937	2.56906e-11	3.91101e-10
TRINITY_DN85416_c4_g2	B2	R2	1392.51	368.733	880.622	1.91598	0.266443	7.19096	6.4336e-13	1.22637e-11
TRINITY_DN96582_c2_g2	B2	R2	833.76	221.126	527.443	1.91416	0.208791	9.16783	4.82632e-20	2.09008e-18
TRINITY_DN94738_c3_g5	B2	R2	35.644	9.59648	22.6202	1.9123	0.510348	3.74704	0.000178932	0.000740033
TRINITY_DN91781_c1_g1	B2	R2	114.326	30.5567	72.4412	1.91129	0.507258	3.76789	0.000164634	0.000685986
TRINITY_DN63466_c0_g1	B2	R2	32.0525	8.63664	20.3446	1.90602	0.474819	4.0142	5.96473e-05	0.000276136
TRINITY_DN82724_c0_g1	B2	R2	741.103	198.449	469.776	1.89935	0.256394	7.40794	1.28278e-13	2.73118e-12
TRINITY_DN92443_c2_g1	B2	R2	50.6409	13.6029	32.1219	1.89716	0.387219	4.89945	9.61041e-07	6.68234e-06
TRINITY_DN95308_c2_g1	B2	R2	37.7541	9.99425	23.8742	1.89429	0.514091	3.68474	0.000228938	0.000924979
TRINITY_DN97911_c4_g2	B2	R2	262.025	70.5992	166.312	1.89301	0.29564	6.4031	1.52256e-10	1.99161e-09
TRINITY_DN78927_c2_g4	B2	R2	134.663	36.2343	85.4488	1.88917	0.313481	6.02642	1.67633e-09	1.89059e-08
TRINITY_DN67745_c2_g2	B2	R2	57.3536	15.5914	36.4725	1.88027	0.388083	4.84503	1.2659e-06	8.56186e-06
TRINITY_DN96970_c0_g1	B2	R2	920.119	249.811	584.965	1.87971	0.247442	7.59655	3.0413e-14	6.95677e-13
TRINITY_DN89175_c0_g1	B2	R2	470.304	128.741	299.522	1.86992	0.268782	6.95702	3.47556e-12	6.00881e-11
TRINITY_DN65718_c2_g2	B2	R2	28.7286	7.99063	18.3596	1.86837	0.547011	3.41559	0.000636444	0.00229032
TRINITY_DN97138_c2_g2	B2	R2	553.967	152.106	353.036	1.86551	0.206982	9.01287	2.00727e-19	8.21415e-18
TRINITY_DN66073_c0_g1	B2	R2	27.8757	7.70032	17.788	1.86489	0.605018	3.08238	0.00205353	0.00645737
TRINITY_DN89626_c1_g1	B2	R2	54.131	14.8089	34.4699	1.86484	0.406522	4.5873	4.49012e-06	2.68474e-05
TRINITY_DN98896_c1_g1	B2	R2	569.339	156.259	362.799	1.86416	0.304518	6.12167	9.25997e-10	1.07703e-08
TRINITY_DN89049_c1_g1	B2	R2	34.5292	9.52885	22.029	1.86102	0.464368	4.00765	6.13258e-05	0.000283172
TRINITY_DN61404_c0_g1	B2	R2	1933.81	533.566	1233.69	1.85717	0.395691	4.69349	2.68582e-06	1.68853e-05
TRINITY_DN83144_c3_g1	B2	R2	1914.4	528.663	1221.53	1.85634	0.142598	13.018	9.67188e-39	2.39675e-36
TRINITY_DN77045_c2_g3	B2	R2	353.335	97.8077	225.571	1.85367	0.196374	9.43949	3.74604e-21	1.86695e-19
TRINITY_DN100464_c1_g3	B2	R2	50.822	14.0099	32.4159	1.85272	0.412127	4.49551	6.9405e-06	3.97663e-05
TRINITY_DN71244_c0_g2	B2	R2	37.3646	10.264	23.8143	1.85249	0.544946	3.3994	0.000675339	0.00240892
TRINITY_DN66327_c2_g3	B2	R2	3756.99	1041.54	2399.26	1.85058	0.167043	11.0785	1.59536e-28	1.6549e-26
TRINITY_DN93339_c0_g3	B2	R2	58.7064	16.3613	37.5339	1.8501	0.544173	3.39984	0.000674249	0.00240695
TRINITY_DN100107_c2_g1	B2	R2	146.256	40.6512	93.4538	1.84032	0.293761	6.26468	3.73598e-10	4.62898e-09
TRINITY_DN95964_c0_g2	B2	R2	109.237	30.5603	69.8985	1.83766	0.29906	6.14479	8.00678e-10	9.42329e-09
TRINITY_DN64199_c6_g3	B2	R2	128.62	35.9968	82.3085	1.83632	0.480527	3.82147	0.00013266	0.000565167
TRINITY_DN101217_c3_g1	B2	R2	699.335	195.694	447.514	1.83595	0.285521	6.43019	1.27447e-10	1.70203e-09
TRINITY_DN95155_c2_g1	B2	R2	498.081	140.418	319.25	1.82759	0.311349	5.86991	4.36022e-09	4.59782e-08
TRINITY_DN77732_c4_g1	B2	R2	142.331	40.2221	91.2767	1.82484	0.368663	4.94988	7.42596e-07	5.2577e-06
TRINITY_DN63853_c0_g1	B2	R2	103.549	29.1994	66.3743	1.82133	0.561785	3.24204	0.00118679	0.00397721
TRINITY_DN81048_c0_g1	B2	R2	163.404	46.3442	104.874	1.81796	0.485648	3.74337	0.000181565	0.000750228
TRINITY_DN84970_c0_g3	B2	R2	96.6176	27.3343	61.976	1.81704	0.376453	4.82675	1.38777e-06	9.32248e-06
TRINITY_DN68281_c1_g4	B2	R2	126.881	35.9503	81.4157	1.81669	0.327298	5.55058	2.84723e-08	2.59715e-07
TRINITY_DN75761_c0_g1	B2	R2	91.4555	26.1733	58.8144	1.81604	0.45776	3.96723	7.27134e-05	0.000329445
TRINITY_DN82791_c0_g1	B2	R2	66.3232	18.8565	42.5899	1.81505	0.342402	5.30093	1.15212e-07	9.54326e-07
TRINITY_DN70433_c0_g1	B2	R2	48.5023	13.7411	31.1217	1.81296	0.474957	3.81709	0.000135032	0.000574451
TRINITY_DN73995_c3_g2	B2	R2	1799.71	512.687	1156.2	1.81185	0.19732	9.18229	4.22011e-20	1.84547e-18
TRINITY_DN76777_c1_g4	B2	R2	49.3928	14.1519	31.7723	1.80958	0.431923	4.18958	2.79473e-05	0.000139674
TRINITY_DN89000_c0_g2	B2	R2	108.477	31.0908	69.784	1.80472	0.38275	4.71513	2.41559e-06	1.5305e-05
TRINITY_DN101298_c4_g2	B2	R2	608.102	173.885	390.994	1.80445	0.257975	6.99468	2.6587e-12	4.65977e-11
TRINITY_DN81478_c3_g5	B2	R2	651.068	187.172	419.12	1.79998	0.360649	4.99096	6.00784e-07	4.31182e-06
TRINITY_DN97261_c3_g3	B2	R2	5647.03	1626.25	3636.64	1.7958	0.308674	5.81778	5.96336e-09	6.16444e-08
TRINITY_DN85029_c3_g2	B2	R2	169.231	48.5707	108.901	1.79371	0.279209	6.42425	1.3252e-10	1.7645e-09
TRINITY_DN101433_c2_g1	B2	R2	867.749	252.03	559.889	1.78462	0.176816	10.0931	5.92666e-24	4.22974e-22
TRINITY_DN74773_c4_g3	B2	R2	272.992	79.4782	176.235	1.78315	0.551462	3.2335	0.00122282	0.00407501
TRINITY_DN65209_c0_g3	B2	R2	52.3568	15.3466	33.8517	1.78307	0.431958	4.12789	3.66108e-05	0.000178472
TRINITY_DN94167_c4_g1	B2	R2	3458.94	1005.56	2232.25	1.78206	0.363973	4.89613	9.7744e-07	6.79108e-06
TRINITY_DN93888_c1_g3	B2	R2	47.0289	13.618	30.3234	1.77995	0.427009	4.1684	3.06739e-05	0.000151351
TRINITY_DN78362_c0_g2	B2	R2	110.618	32.3074	71.4628	1.77958	0.579174	3.07262	0.00212188	0.00663255
TRINITY_DN60565_c1_g1	B2	R2	30.1429	8.84453	19.4937	1.77497	0.50244	3.5327	0.000411339	0.00156019
TRINITY_DN77508_c0_g1	B2	R2	43.5432	12.8796	28.2114	1.76697	0.515213	3.42959	0.000604489	0.00219213
TRINITY_DN80317_c2_g1	B2	R2	63.3319	18.8309	41.0814	1.7595	0.552554	3.18431	0.00145102	0.00475377
TRINITY_DN97365_c3_g1	B2	R2	36.44	10.878	23.659	1.75231	0.45487	3.85233	0.000116998	0.000504952
TRINITY_DN97707_c1_g5	B2	R2	1620.26	481.419	1050.84	1.75074	0.288728	6.06363	1.33084e-09	1.52016e-08
TRINITY_DN76452_c2_g1	B2	R2	581.635	173.243	377.439	1.74894	0.370099	4.72561	2.29428e-06	1.46195e-05
TRINITY_DN96836_c0_g1	B2	R2	1073.95	319.847	696.9	1.74748	0.258335	6.7644	1.33862e-11	2.13247e-10
TRINITY_DN92590_c2_g1	B2	R2	5859.82	1749.43	3804.63	1.74403	0.237026	7.35799	1.86699e-13	3.84653e-12
TRINITY_DN102257_c6_g5	B2	R2	107.574	32.1879	69.881	1.74343	0.313906	5.55399	2.79227e-08	2.55486e-07
TRINITY_DN93683_c0_g1	B2	R2	284.684	85.023	184.853	1.74122	0.448791	3.87981	0.000104539	0.000456036
TRINITY_DN78494_c3_g1	B2	R2	199.932	60.0317	129.982	1.73796	0.496978	3.49705	0.00047044	0.0017604
TRINITY_DN84374_c2_g1	B2	R2	56.8719	17.1142	36.993	1.73232	0.432427	4.00605	6.17431e-05	0.000284951
TRINITY_DN72234_c1_g1	B2	R2	1415.17	427.556	921.362	1.72771	0.316256	5.463	4.68144e-08	4.13497e-07
TRINITY_DN83709_c0_g2	B2	R2	76.8038	23.2711	50.0375	1.724	0.387478	4.44927	8.61625e-06	4.7981e-05
TRINITY_DN98378_c2_g2	B2	R2	3863.84	1171.62	2517.73	1.72203	0.242395	7.10424	1.20983e-12	2.2162e-11
TRINITY_DN66468_c3_g3	B2	R2	221.33	67.4373	144.383	1.71857	0.368691	4.66127	3.14262e-06	1.94716e-05
TRINITY_DN74757_c2_g1	B2	R2	160.582	48.7006	104.641	1.71856	0.482098	3.56474	0.000364213	0.00139989
TRINITY_DN89744_c1_g1	B2	R2	39.543	12.0063	25.7746	1.71822	0.426166	4.03181	5.53485e-05	0.00025801
TRINITY_DN88295_c0_g2	B2	R2	116.66	35.6163	76.1381	1.71692	0.508452	3.37676	0.000733439	0.00258413
TRINITY_DN92250_c2_g1	B2	R2	219.359	66.8599	143.11	1.71647	0.466532	3.67922	0.000233946	0.000940105
TRINITY_DN66327_c2_g4	B2	R2	3780.06	1150.29	2465.17	1.71604	0.238507	7.19493	6.24933e-13	1.19893e-11
TRINITY_DN83042_c0_g2	B2	R2	141.474	43.1339	92.3038	1.7153	0.331124	5.18023	2.21609e-07	1.74645e-06
TRINITY_DN68977_c1_g1	B2	R2	1138.48	347.079	742.78	1.7145	0.180414	9.50318	2.03583e-21	1.05591e-19
TRINITY_DN76204_c1_g1	B2	R2	85.8135	26.0548	55.9341	1.71368	0.460559	3.72088	0.000198531	0.000814669
TRINITY_DN63499_c6_g1	B2	R2	507.008	154.813	330.911	1.71276	0.240728	7.11493	1.1197e-12	2.06381e-11
TRINITY_DN90838_c3_g1	B2	R2	474.325	144.601	309.463	1.71071	0.26155	6.54065	6.12501e-11	8.76889e-10
TRINITY_DN77927_c2_g1	B2	R2	197.998	60.6455	129.322	1.70977	0.227708	7.50862	5.97548e-14	1.32605e-12
TRINITY_DN68260_c0_g1	B2	R2	957.018	292.648	624.833	1.70961	0.383116	4.46237	8.10566e-06	4.54784e-05
TRINITY_DN68642_c0_g1	B2	R2	162.625	49.9664	106.296	1.7075	0.370488	4.60878	4.05038e-06	2.43815e-05
TRINITY_DN92800_c1_g2	B2	R2	38.4793	11.7891	25.1342	1.70687	0.565123	3.02035	0.00252481	0.00771627
TRINITY_DN76145_c0_g2	B2	R2	44.8767	13.5756	29.2261	1.70686	0.462927	3.68711	0.000226814	0.00091867
TRINITY_DN64638_c0_g1	B2	R2	49.4965	15.0383	32.2674	1.70653	0.449687	3.79492	0.000147692	0.000622371
TRINITY_DN66146_c0_g3	B2	R2	46.5802	14.2228	30.4015	1.70327	0.578474	2.94442	0.00323558	0.0095357
TRINITY_DN80414_c3_g1	B2	R2	124.678	38.6673	81.6726	1.69466	0.372936	4.5441	5.51707e-06	3.24655e-05
TRINITY_DN91959_c5_g1	B2	R2	905.718	280.826	593.272	1.68804	0.295717	5.7083	1.14109e-08	1.13107e-07
TRINITY_DN91938_c1_g4	B2	R2	200.551	62.5373	131.544	1.68499	0.299039	5.63468	1.75379e-08	1.67009e-07
TRINITY_DN89866_c1_g1	B2	R2	105.547	33.0562	69.3018	1.68115	0.333809	5.03626	4.74716e-07	3.46558e-06
TRINITY_DN66748_c0_g1	B2	R2	35.6418	10.9532	23.2975	1.68095	0.564955	2.97536	0.00292646	0.00873728
TRINITY_DN65544_c0_g2	B2	R2	408.862	127.885	268.374	1.67718	0.199043	8.42621	3.57052e-17	1.14991e-15
TRINITY_DN100155_c1_g4	B2	R2	45.2968	14.3156	29.8062	1.67457	0.539123	3.1061	0.00189576	0.00601638
TRINITY_DN75941_c2_g1	B2	R2	1469.25	460.584	964.919	1.67269	0.197816	8.45576	2.77265e-17	9.12723e-16
TRINITY_DN93124_c1_g1	B2	R2	485.409	152.327	318.868	1.67257	0.359322	4.65478	3.24322e-06	2.00227e-05
TRINITY_DN99386_c2_g2	B2	R2	88.0568	27.6284	57.8426	1.67122	0.385322	4.33719	1.44313e-05	7.67692e-05
TRINITY_DN91689_c2_g1	B2	R2	88.8117	27.8131	58.3124	1.67042	0.408903	4.08511	4.40556e-05	0.000210617
TRINITY_DN82480_c0_g1	B2	R2	380.858	120.239	250.549	1.66569	0.465218	3.58046	0.000342995	0.00132749
TRINITY_DN99359_c1_g1	B2	R2	517.914	163.7	340.807	1.66403	0.319329	5.21102	1.87803e-07	1.50124e-06
TRINITY_DN97155_c0_g1	B2	R2	48.1164	15.2189	31.6676	1.6599	0.39502	4.20208	2.64473e-05	0.000132997
TRINITY_DN74454_c1_g1	B2	R2	146.666	46.6998	96.6829	1.65772	0.35707	4.64258	3.44085e-06	2.10968e-05
TRINITY_DN91781_c1_g2	B2	R2	198.094	63.1075	130.601	1.65687	0.330753	5.00939	5.46032e-07	3.95385e-06
TRINITY_DN92250_c3_g2	B2	R2	153.608	48.8053	101.207	1.65668	0.547538	3.02569	0.0024807	0.00759969
TRINITY_DN75694_c1_g1	B2	R2	30.7395	9.73296	20.2363	1.65514	0.486766	3.40029	0.000673146	0.00240591
TRINITY_DN90164_c1_g4	B2	R2	25.0927	7.96161	16.5271	1.65425	0.521752	3.17056	0.00152143	0.00495535
TRINITY_DN91504_c0_g3	B2	R2	2874.79	914.646	1894.72	1.65231	0.2127	7.76828	7.95598e-15	1.96607e-13
TRINITY_DN98231_c2_g1	B2	R2	30.5414	9.7199	20.1307	1.65012	0.506894	3.25536	0.0011325	0.00381534
TRINITY_DN89175_c0_g2	B2	R2	152.647	48.6253	100.636	1.64882	0.356249	4.62829	3.68702e-06	2.24212e-05
TRINITY_DN102114_c3_g1	B2	R2	49.4954	15.7574	32.6264	1.64147	0.478734	3.42877	0.000606319	0.0021977
TRINITY_DN93182_c1_g3	B2	R2	2347.99	754.387	1551.19	1.63742	0.174511	9.38295	6.41551e-21	3.06058e-19
TRINITY_DN67859_c3_g1	B2	R2	1399.08	450.597	924.839	1.63519	0.369354	4.42716	9.54805e-06	5.25791e-05
TRINITY_DN82257_c6_g1	B2	R2	101.285	32.7143	66.9997	1.63501	0.48716	3.3562	0.000790205	0.00275907
TRINITY_DN93064_c1_g1	B2	R2	1032.25	332.715	682.481	1.63386	0.299606	5.45337	4.94244e-08	4.33972e-07
TRINITY_DN78403_c1_g1	B2	R2	282.027	90.6467	186.337	1.63259	0.395516	4.12775	3.66323e-05	0.00017848
TRINITY_DN94577_c1_g2	B2	R2	504.534	163.646	334.09	1.62578	0.536407	3.03087	0.00243852	0.00748591
TRINITY_DN95047_c0_g1	B2	R2	154.043	49.8456	101.944	1.62402	0.376646	4.3118	1.61934e-05	8.52784e-05
TRINITY_DN74998_c0_g1	B2	R2	27.7562	8.86978	18.313	1.62343	0.520875	3.11673	0.00182868	0.00581592
TRINITY_DN76199_c2_g1	B2	R2	190.773	62.099	126.436	1.62049	0.36222	4.47378	7.68496e-06	4.35562e-05
TRINITY_DN82162_c0_g1	B2	R2	56.0179	18.1431	37.0805	1.61895	0.386468	4.18909	2.80076e-05	0.000139897
TRINITY_DN80904_c1_g1	B2	R2	35.1042	11.3594	23.2318	1.61839	0.462938	3.49591	0.000472453	0.00176571
TRINITY_DN100920_c6_g5	B2	R2	121.162	39.5354	80.349	1.61833	0.272364	5.94179	2.81929e-09	3.05229e-08
TRINITY_DN90545_c0_g1	B2	R2	472.153	155.678	313.916	1.60181	0.51912	3.08563	0.00203124	0.00639755
TRINITY_DN95597_c15_g6	B2	R2	12929.8	4259.76	8594.76	1.60177	0.329674	4.85866	1.18185e-06	8.06678e-06
TRINITY_DN85602_c0_g1	B2	R2	58.0208	19.2975	38.6591	1.59934	0.393576	4.0636	4.83209e-05	0.000228564
TRINITY_DN86865_c2_g1	B2	R2	545.841	180.345	363.093	1.59728	0.249079	6.41274	1.42927e-10	1.88061e-09
TRINITY_DN68425_c3_g1	B2	R2	108.71	36.0534	72.3815	1.58994	0.304733	5.21747	1.8138e-07	1.45362e-06
TRINITY_DN95964_c0_g4	B2	R2	30.571	10.2454	20.4082	1.58555	0.503527	3.14888	0.00163896	0.0052956
TRINITY_DN86568_c5_g1	B2	R2	966.342	321.633	643.987	1.58521	0.198758	7.9756	1.51645e-15	4.07479e-14
TRINITY_DN98760_c3_g4	B2	R2	27.5842	9.15458	18.3694	1.58274	0.514553	3.07594	0.00209838	0.00657289
TRINITY_DN75661_c0_g1	B2	R2	342.483	114.681	228.582	1.58222	0.309246	5.11638	3.11461e-07	2.38093e-06
TRINITY_DN93203_c1_g1	B2	R2	2667.64	891.152	1779.39	1.58145	0.356141	4.44053	8.97387e-06	4.98791e-05
TRINITY_DN83834_c0_g1	B2	R2	162.981	54.594	108.787	1.57809	0.36738	4.29552	1.74287e-05	9.12988e-05
TRINITY_DN83362_c2_g2	B2	R2	143.01	48.1764	95.593	1.57495	0.330739	4.7619	1.91778e-06	1.24281e-05
TRINITY_DN86968_c0_g2	B2	R2	78.6669	26.2708	52.4689	1.57384	0.512704	3.06968	0.00214287	0.00668643
TRINITY_DN90764_c1_g1	B2	R2	264.257	88.7447	176.501	1.57263	0.350829	4.48262	7.37319e-06	4.19492e-05
TRINITY_DN65464_c0_g1	B2	R2	50.379	16.8474	33.6132	1.57263	0.374437	4.19999	2.66924e-05	0.000134003
TRINITY_DN74515_c1_g1	B2	R2	72.2332	24.0738	48.1535	1.57201	0.387406	4.05779	4.95403e-05	0.000233357
TRINITY_DN95938_c0_g2	B2	R2	409.265	137.865	273.565	1.56913	0.232572	6.74687	1.51064e-11	2.38011e-10
TRINITY_DN81585_c0_g7	B2	R2	42.2941	14.367	28.3306	1.5654	0.429075	3.64831	0.000263976	0.00104664
TRINITY_DN89310_c6_g1	B2	R2	32.5786	10.9381	21.7584	1.56366	0.517264	3.02295	0.00250324	0.00766087
TRINITY_DN70321_c1_g1	B2	R2	423.955	143.585	283.77	1.56345	0.374195	4.17817	2.93863e-05	0.000145627
TRINITY_DN88898_c4_g1	B2	R2	343.616	116.54	230.078	1.56256	0.244954	6.379	1.78248e-10	2.29904e-09
TRINITY_DN100418_c0_g1	B2	R2	125.984	42.3578	84.1709	1.56246	0.395959	3.94602	7.94621e-05	0.000356401
TRINITY_DN74887_c1_g1	B2	R2	3518.5	1191.33	2354.91	1.56215	0.521557	2.99516	0.00274297	0.00827528
TRINITY_DN67367_c0_g1	B2	R2	200.44	67.6211	134.031	1.56206	0.34199	4.56756	4.93426e-06	2.92871e-05
TRINITY_DN97213_c0_g1	B2	R2	192.642	64.9425	128.792	1.56198	0.268241	5.82303	5.77888e-09	5.98068e-08
TRINITY_DN95597_c14_g3	B2	R2	651.455	220.778	436.116	1.56147	0.36095	4.32601	1.51837e-05	8.04835e-05
TRINITY_DN84209_c6_g2	B2	R2	29.8662	10.0253	19.9458	1.55863	0.495601	3.14494	0.00166122	0.00535202
TRINITY_DN95917_c2_g2	B2	R2	34.2924	11.6442	22.9683	1.55546	0.436075	3.56695	0.000361167	0.00139017
TRINITY_DN98721_c2_g3	B2	R2	58.7655	20.0338	39.3996	1.55353	0.483702	3.21175	0.00131929	0.00436387
TRINITY_DN76648_c3_g1	B2	R2	541.31	184.266	362.788	1.55329	0.350756	4.4284	9.49343e-06	5.23429e-05
TRINITY_DN72934_c7_g1	B2	R2	49.911	16.8482	33.3796	1.55154	0.396708	3.91104	9.18988e-05	0.000408894
TRINITY_DN66173_c2_g3	B2	R2	238.216	81.1363	159.676	1.55094	0.302786	5.12224	3.01934e-07	2.31803e-06
TRINITY_DN83488_c7_g1	B2	R2	6630.67	2263.28	4446.98	1.55075	0.325327	4.76676	1.87215e-06	1.21731e-05
TRINITY_DN88917_c0_g2	B2	R2	42.9341	14.7366	28.8353	1.55061	0.420458	3.68792	0.000226099	0.000916414
TRINITY_DN91689_c3_g1	B2	R2	266.295	91.0869	178.691	1.54832	0.259396	5.96893	2.3881e-09	2.60762e-08
TRINITY_DN68068_c4_g2	B2	R2	14862.9	5084.5	9973.71	1.54747	0.328474	4.7111	2.46387e-06	1.55777e-05
TRINITY_DN78594_c2_g2	B2	R2	900.78	308.542	604.661	1.54667	0.419544	3.68654	0.000227326	0.000920134
TRINITY_DN96030_c2_g1	B2	R2	114.025	39.0024	76.5137	1.54268	0.430453	3.58385	0.000338566	0.00131491
TRINITY_DN69731_c0_g1	B2	R2	195.48	67.2957	131.388	1.53957	0.248322	6.19991	5.64957e-10	6.80159e-09
TRINITY_DN70739_c0_g1	B2	R2	33.8722	11.619	22.7456	1.53886	0.448486	3.43123	0.000600847	0.00217981
TRINITY_DN74137_c0_g1	B2	R2	990.344	341.098	665.721	1.53885	0.398904	3.8577	0.00011446	0.00049448
TRINITY_DN72689_c2_g2	B2	R2	647.912	223.004	435.458	1.53742	0.231075	6.65335	2.86504e-11	4.2831e-10
TRINITY_DN94710_c2_g5	B2	R2	120.114	41.2452	80.6795	1.53592	0.330301	4.65007	3.31829e-06	2.04014e-05
TRINITY_DN94710_c2_g1	B2	R2	128.31	44.4145	86.3623	1.53567	0.28588	5.37174	7.79822e-08	6.64547e-07
TRINITY_DN88117_c2_g3	B2	R2	614.663	213.188	413.926	1.52962	0.309672	4.93946	7.83373e-07	5.53304e-06
TRINITY_DN69792_c0_g2	B2	R2	48.0412	16.6226	32.3319	1.51991	0.41122	3.6961	0.000218936	0.000888996
TRINITY_DN90262_c2_g1	B2	R2	96.367	33.5223	64.9447	1.5199	0.402341	3.77764	0.000158322	0.000663405
TRINITY_DN83834_c0_g3	B2	R2	77.8016	26.924	52.3628	1.51871	0.449531	3.37843	0.000729011	0.00257259
TRINITY_DN74221_c2_g1	B2	R2	304.303	106.468	205.386	1.51694	0.22152	6.8479	7.49443e-12	1.23127e-10
TRINITY_DN100378_c2_g2	B2	R2	1065.08	372.556	718.816	1.51609	0.352286	4.30357	1.68066e-05	8.82472e-05
TRINITY_DN81469_c0_g3	B2	R2	228.677	80.0859	154.382	1.51604	0.379287	3.99706	6.41329e-05	0.000295216
TRINITY_DN98469_c2_g3	B2	R2	88.9768	30.9429	59.9599	1.51488	0.354933	4.26808	1.97165e-05	0.000101612
TRINITY_DN96673_c0_g2	B2	R2	121.527	42.6017	82.0642	1.51241	0.388806	3.88988	0.000100293	0.000440313
TRINITY_DN73651_c3_g2	B2	R2	248.889	87.5561	168.222	1.50968	0.265387	5.6886	1.28082e-08	1.25425e-07
TRINITY_DN100204_c1_g2	B2	R2	333.447	117.261	225.354	1.5048	0.28424	5.29412	1.19591e-07	9.87843e-07
TRINITY_DN78322_c1_g1	B2	R2	381.319	135.054	258.187	1.49882	0.338076	4.43339	9.27616e-06	5.124e-05
TRINITY_DN91495_c1_g1	B2	R2	1055.81	374.08	714.944	1.49776	0.377198	3.97075	7.16471e-05	0.00032544
TRINITY_DN94479_c5_g3	B2	R2	121.715	43.4436	82.5792	1.4961	0.291604	5.13059	2.88834e-07	2.2232e-06
TRINITY_DN85488_c2_g2	B2	R2	1790.48	636.135	1213.31	1.49354	0.190705	7.83165	4.8152e-15	1.22035e-13
TRINITY_DN83358_c7_g1	B2	R2	48.0412	17.0087	32.525	1.49327	0.49133	3.03925	0.00237168	0.00729829
TRINITY_DN87890_c2_g1	B2	R2	371.285	131.844	251.564	1.49316	0.397826	3.75329	0.000174531	0.000723171
TRINITY_DN72533_c0_g1	B2	R2	108.363	38.7445	73.5538	1.49263	0.420355	3.55087	0.000383967	0.00146949
TRINITY_DN75554_c3_g1	B2	R2	139.003	49.5796	94.2911	1.49203	0.298588	4.99697	5.82374e-07	4.18306e-06
TRINITY_DN95597_c14_g5	B2	R2	403.274	143.316	273.295	1.49139	0.344927	4.32379	1.5337e-05	8.12477e-05
TRINITY_DN89282_c2_g2	B2	R2	308.51	109.665	209.088	1.49115	0.412406	3.61573	0.000299504	0.001176
TRINITY_DN96258_c4_g1	B2	R2	98.6298	34.9208	66.7753	1.48767	0.304433	4.88668	1.0255e-06	7.09183e-06
TRINITY_DN93907_c0_g1	B2	R2	33.6945	12.0693	22.8819	1.48607	0.428895	3.46487	0.00053048	0.00196284
TRINITY_DN70032_c4_g4	B2	R2	1196.57	429.012	812.789	1.48081	0.343704	4.3084	1.64437e-05	8.65452e-05
TRINITY_DN98905_c3_g1	B2	R2	515.748	184.46	350.104	1.48067	0.362886	4.08027	4.49832e-05	0.000214597
TRINITY_DN78383_c0_g1	B2	R2	121.323	43.5748	82.4491	1.4764	0.397282	3.71626	0.000202196	0.000827805
TRINITY_DN83485_c0_g6	B2	R2	141.215	51.0228	96.119	1.47588	0.462202	3.19315	0.00140731	0.0046327
TRINITY_DN71022_c1_g3	B2	R2	233.61	84.198	158.904	1.47338	0.433764	3.39672	0.000681976	0.0024258
TRINITY_DN83494_c1_g2	B2	R2	190.045	68.3927	129.219	1.4729	0.350848	4.19811	2.69153e-05	0.000135046
TRINITY_DN79112_c3_g1	B2	R2	196.683	70.5805	133.632	1.47164	0.303821	4.84376	1.27404e-06	8.61039e-06
TRINITY_DN101143_c3_g2	B2	R2	453.277	163.347	308.312	1.46864	0.283243	5.1851	2.15905e-07	1.71056e-06
TRINITY_DN83190_c3_g1	B2	R2	497.437	180.166	338.801	1.46751	0.247852	5.9209	3.2019e-09	3.43319e-08
TRINITY_DN101274_c5_g1	B2	R2	303.602	110.243	206.922	1.46344	0.454647	3.21885	0.00128706	0.00426676
TRINITY_DN96552_c1_g1	B2	R2	92.0969	33.2444	62.6706	1.46114	0.356329	4.10054	4.12179e-05	0.000198331
TRINITY_DN77132_c6_g1	B2	R2	845.954	307.647	576.8	1.4601	0.325827	4.48122	7.4218e-06	4.21988e-05
TRINITY_DN67643_c4_g1	B2	R2	289.322	105.473	197.397	1.45597	0.256287	5.68101	1.339e-08	1.30549e-07
TRINITY_DN72186_c2_g1	B2	R2	685.908	250.532	468.22	1.45435	0.22357	6.50511	7.76366e-11	1.08218e-09
TRINITY_DN90818_c0_g1	B2	R2	41.0096	15.0327	28.0211	1.4531	0.455321	3.19138	0.00141597	0.00465948
TRINITY_DN76333_c6_g1	B2	R2	553.846	202.7	378.273	1.45009	0.433422	3.34567	0.000820826	0.0028537
TRINITY_DN85635_c0_g1	B2	R2	54.123	19.7368	36.9299	1.45003	0.461287	3.14344	0.00166975	0.00537173
TRINITY_DN86253_c3_g2	B2	R2	206.334	75.9233	141.129	1.44617	0.314934	4.59197	4.39086e-06	2.62716e-05
TRINITY_DN99568_c4_g2	B2	R2	737.538	271.153	504.345	1.44505	0.488211	2.9599	0.00307741	0.0091117
TRINITY_DN72041_c2_g1	B2	R2	728.55	267.39	497.97	1.44474	0.243202	5.94049	2.84179e-09	3.07292e-08
TRINITY_DN66723_c2_g1	B2	R2	243.853	90.2635	167.058	1.43683	0.266959	5.38221	7.35781e-08	6.30538e-07
TRINITY_DN98293_c0_g3	B2	R2	184.727	68.1036	126.415	1.43587	0.286651	5.00912	5.46799e-07	3.9562e-06
TRINITY_DN83059_c1_g1	B2	R2	333.049	122.844	227.946	1.43462	0.299174	4.79525	1.62469e-06	1.06808e-05
TRINITY_DN66313_c3_g2	B2	R2	65.5022	24.3142	44.9082	1.43258	0.354388	4.04241	5.29049e-05	0.00024762
TRINITY_DN70034_c1_g2	B2	R2	256.381	95.4719	175.926	1.42858	0.241388	5.91818	3.25523e-09	3.47883e-08
TRINITY_DN77139_c6_g1	B2	R2	124.985	46.387	85.6862	1.42427	0.299419	4.75676	1.96725e-06	1.26989e-05
TRINITY_DN60714_c0_g1	B2	R2	52.4742	19.4688	35.9715	1.42306	0.376361	3.7811	0.000156137	0.000655419
TRINITY_DN75152_c0_g1	B2	R2	109.996	41.2206	75.6083	1.42266	0.384409	3.7009	0.000214832	0.000873925
TRINITY_DN100249_c2_g1	B2	R2	53.8291	20.2565	37.0428	1.42155	0.426362	3.33415	0.000855611	0.00296424
TRINITY_DN93219_c1_g1	B2	R2	829.387	309.228	569.308	1.42124	0.316571	4.48947	7.14007e-06	4.0805e-05
TRINITY_DN87480_c1_g1	B2	R2	717.379	267.827	492.603	1.42106	0.222987	6.37284	1.85562e-10	2.38187e-09
TRINITY_DN93582_c1_g2	B2	R2	1136.4	424.906	780.651	1.41883	0.280803	5.05276	4.35467e-07	3.20385e-06
TRINITY_DN91045_c0_g1	B2	R2	112.918	42.0803	77.4994	1.41655	0.460355	3.07709	0.00209034	0.00655004
TRINITY_DN101854_c5_g2	B2	R2	54.5069	20.217	37.362	1.41582	0.409437	3.45797	0.00054426	0.00200717
TRINITY_DN71967_c0_g1	B2	R2	133.296	50.12	91.7082	1.41563	0.473929	2.98701	0.00281724	0.00846499
TRINITY_DN102088_c4_g2	B2	R2	106.208	39.7405	72.9741	1.41335	0.33764	4.18597	2.83948e-05	0.000141593
TRINITY_DN85488_c2_g1	B2	R2	269.91	101.463	185.687	1.41185	0.254967	5.53738	3.07038e-08	2.78587e-07
TRINITY_DN76350_c0_g1	B2	R2	88.9085	33.3817	61.1451	1.4115	0.306256	4.6089	4.04813e-06	2.43815e-05
TRINITY_DN83910_c0_g1	B2	R2	835.131	314.409	574.77	1.40942	0.31636	4.45511	8.38496e-06	4.68392e-05
TRINITY_DN86867_c3_g1	B2	R2	239.111	90.2929	164.702	1.40931	0.383956	3.6705	0.000242076	0.000967544
TRINITY_DN94585_c0_g1	B2	R2	2289.01	865.741	1577.37	1.40224	0.192281	7.2927	3.03811e-13	6.06331e-12
TRINITY_DN82687_c0_g1	B2	R2	138.445	52.3192	95.382	1.40197	0.254466	5.50948	3.59905e-08	3.2366e-07
TRINITY_DN82847_c2_g1	B2	R2	2174.45	824.797	1499.62	1.39805	0.333606	4.1907	2.7809e-05	0.000139138
TRINITY_DN93545_c1_g1	B2	R2	140.276	53.4959	96.8859	1.39591	0.27298	5.1136	3.1608e-07	2.41291e-06
TRINITY_DN89627_c0_g3	B2	R2	85.613	32.7714	59.1922	1.39193	0.288306	4.82798	1.37927e-06	9.28637e-06
TRINITY_DN72819_c1_g1	B2	R2	556.255	212.337	384.296	1.39051	0.256033	5.43099	5.60418e-08	4.88231e-07
TRINITY_DN97801_c3_g2	B2	R2	66.9484	25.5798	46.2641	1.39002	0.34376	4.04357	5.26443e-05	0.00024654
TRINITY_DN93768_c6_g1	B2	R2	49.2835	18.6939	33.9887	1.38615	0.412915	3.35698	0.000787998	0.0027546
TRINITY_DN71518_c2_g2	B2	R2	91.5788	35.0352	63.307	1.38218	0.313211	4.41293	1.01979e-05	5.57446e-05
TRINITY_DN83210_c0_g1	B2	R2	107.359	41.366	74.3625	1.37713	0.308996	4.45678	8.31988e-06	4.65339e-05
TRINITY_DN92487_c3_g1	B2	R2	17446.8	6721.86	12084.3	1.37604	0.247124	5.56822	2.57358e-08	2.38113e-07
TRINITY_DN74074_c2_g1	B2	R2	509.154	196.486	352.82	1.37592	0.352201	3.90664	9.35891e-05	0.000414758
TRINITY_DN84302_c0_g1	B2	R2	255.967	98.6769	177.322	1.37367	0.21635	6.3493	2.16295e-10	2.75259e-09
TRINITY_DN69145_c1_g1	B2	R2	641.121	247.532	444.326	1.37148	0.254411	5.39081	7.01396e-08	6.02809e-07
TRINITY_DN70034_c1_g1	B2	R2	1476.48	571.026	1023.75	1.37103	0.320651	4.27577	1.90476e-05	9.85636e-05
TRINITY_DN93265_c0_g2	B2	R2	85.6085	32.878	59.2433	1.3703	0.385351	3.55598	0.00037657	0.00144427
TRINITY_DN65404_c2_g2	B2	R2	116.609	45.3267	80.9678	1.36972	0.26895	5.09283	3.52758e-07	2.6522e-06
TRINITY_DN90986_c1_g1	B2	R2	327.346	126.679	227.012	1.36957	0.1953	7.01266	2.33828e-12	4.13066e-11
TRINITY_DN77766_c0_g1	B2	R2	109.376	42.2968	75.8362	1.3692	0.295633	4.63143	3.63157e-06	2.21141e-05
TRINITY_DN80042_c3_g3	B2	R2	159.156	61.9366	110.546	1.36675	0.306245	4.46293	8.08448e-06	4.54592e-05
TRINITY_DN100579_c2_g1	B2	R2	273.395	106.035	189.715	1.36301	0.252032	5.40807	6.37074e-08	5.5178e-07
TRINITY_DN64770_c1_g1	B2	R2	73.8149	28.6121	51.2135	1.3618	0.3045	4.47226	7.73975e-06	4.38389e-05
TRINITY_DN96030_c2_g2	B2	R2	92.7116	36.2767	64.4941	1.35732	0.449245	3.02132	0.00251673	0.00769688
TRINITY_DN65206_c1_g1	B2	R2	295.309	116.079	205.694	1.34523	0.310088	4.33822	1.43641e-05	7.65482e-05
TRINITY_DN84451_c1_g1	B2	R2	53.5993	21.1824	37.3908	1.34332	0.456857	2.94035	0.00327842	0.00964286
TRINITY_DN102067_c4_g2	B2	R2	62.7773	24.8212	43.7992	1.34261	0.322442	4.16389	3.12866e-05	0.000154033
TRINITY_DN94797_c1_g2	B2	R2	174.058	68.9277	121.493	1.33691	0.269798	4.95524	7.22413e-07	5.12293e-06
TRINITY_DN101143_c3_g3	B2	R2	74.0951	29.0557	51.5754	1.33658	0.416072	3.21237	0.00131645	0.0043561
TRINITY_DN94915_c1_g1	B2	R2	979.045	387.365	683.205	1.33647	0.31271	4.27383	1.92139e-05	9.92516e-05
TRINITY_DN84796_c4_g1	B2	R2	680.073	269.28	474.676	1.33641	0.393371	3.39733	0.000680468	0.00242237
TRINITY_DN65898_c0_g1	B2	R2	207.433	81.8295	144.631	1.33577	0.264534	5.04954	4.42868e-07	3.25171e-06
TRINITY_DN93358_c1_g1	B2	R2	320.406	126.845	223.626	1.3354	0.307268	4.34605	1.38612e-05	7.41341e-05
TRINITY_DN68100_c0_g2	B2	R2	1758.78	697.566	1228.17	1.33425	0.179721	7.424	1.13637e-13	2.45462e-12
TRINITY_DN90942_c0_g3	B2	R2	241.472	95.3758	168.424	1.33422	0.327295	4.07651	4.57164e-05	0.000217861
TRINITY_DN77505_c1_g1	B2	R2	37.877	15.1134	26.4952	1.33269	0.430999	3.0921	0.00198748	0.00627399
TRINITY_DN97146_c3_g4	B2	R2	424.201	169.075	296.638	1.3283	0.27822	4.77427	1.80356e-06	1.17742e-05
TRINITY_DN67419_c2_g3	B2	R2	348.305	138.638	243.472	1.327	0.260357	5.09685	3.45353e-07	2.61093e-06
TRINITY_DN85697_c3_g2	B2	R2	220.38	88.3698	154.375	1.32287	0.430721	3.07128	0.00213143	0.00665772
TRINITY_DN76562_c4_g1	B2	R2	293.834	117.508	205.671	1.32271	0.389226	3.39832	0.000678018	0.00241654
TRINITY_DN99237_c3_g1	B2	R2	2340.39	935.479	1637.93	1.32254	0.195738	6.7567	1.41165e-11	2.23683e-10
TRINITY_DN81685_c3_g1	B2	R2	1566.69	627.509	1097.1	1.31999	0.190246	6.93832	3.96798e-12	6.80738e-11
TRINITY_DN73613_c0_g1	B2	R2	47.5812	18.8115	33.1963	1.3192	0.432646	3.04914	0.00229497	0.00711378
TRINITY_DN84111_c1_g2	B2	R2	39.1216	15.6918	27.4067	1.3182	0.389511	3.38425	0.000713739	0.00252372
TRINITY_DN100601_c1_g3	B2	R2	292.589	117.074	204.832	1.31793	0.249745	5.2771	1.31247e-07	1.07714e-06
TRINITY_DN64817_c0_g1	B2	R2	73.6405	29.6425	51.6415	1.31588	0.340879	3.86025	0.000113273	0.000489824
TRINITY_DN79955_c0_g3	B2	R2	99.1375	39.9744	69.5559	1.30932	0.282574	4.63354	3.5946e-06	2.1904e-05
TRINITY_DN91013_c0_g4	B2	R2	130.657	52.7518	91.7045	1.30521	0.296446	4.40287	1.06828e-05	5.83037e-05
TRINITY_DN93725_c1_g1	B2	R2	315.156	127.491	221.324	1.30442	0.220342	5.91997	3.22e-09	3.44845e-08
TRINITY_DN62306_c0_g1	B2	R2	51.1032	20.8395	35.9713	1.30327	0.372718	3.49666	0.000471116	0.00176219
TRINITY_DN74043_c3_g2	B2	R2	208.738	85.2047	146.971	1.29561	0.399732	3.24121	0.00119024	0.00398729
TRINITY_DN97223_c1_g2	B2	R2	120.814	49.0193	84.9167	1.295	0.316217	4.09529	4.21649e-05	0.00020245
TRINITY_DN89302_c0_g2	B2	R2	283.348	115.367	199.358	1.29451	0.31682	4.08595	4.38962e-05	0.000209972
TRINITY_DN66991_c0_g3	B2	R2	71.6127	28.9747	50.2937	1.29358	0.405812	3.18764	0.00143439	0.0047098
TRINITY_DN69623_c0_g1	B2	R2	444.834	181.74	313.287	1.29343	0.340599	3.79751	0.00014616	0.000616789
TRINITY_DN63718_c0_g1	B2	R2	131.679	53.5361	92.6074	1.29143	0.27652	4.67029	3.00781e-06	1.8751e-05
TRINITY_DN84645_c1_g3	B2	R2	907.288	372.616	639.952	1.2857	0.287691	4.46905	7.85692e-06	4.44461e-05
TRINITY_DN98609_c0_g1	B2	R2	538.205	221.225	379.715	1.2839	0.327765	3.91714	8.96043e-05	0.00039948
TRINITY_DN74093_c1_g1	B2	R2	800.87	328.63	564.75	1.28323	0.308356	4.16153	3.16125e-05	0.000155466
TRINITY_DN72336_c6_g1	B2	R2	98.3312	40.704	69.5176	1.27479	0.313753	4.06304	4.84377e-05	0.000228762
TRINITY_DN77296_c4_g2	B2	R2	85.654	35.615	60.6345	1.27241	0.356741	3.56675	0.000361435	0.00139041
TRINITY_DN71449_c0_g2	B2	R2	314.047	130.054	222.051	1.26839	0.279485	4.53832	5.67034e-06	3.33016e-05
TRINITY_DN83618_c4_g1	B2	R2	38.3063	15.9804	27.1434	1.26757	0.422307	3.00155	0.00268612	0.00812302
TRINITY_DN67010_c0_g2	B2	R2	204.417	85.1049	144.761	1.26564	0.256234	4.9394	7.83614e-07	5.53304e-06
TRINITY_DN97085_c1_g2	B2	R2	984.089	408.905	696.497	1.26546	0.283255	4.46756	7.91154e-06	4.46985e-05
TRINITY_DN92483_c0_g3	B2	R2	558.243	232.014	395.128	1.26518	0.299777	4.22039	2.43875e-05	0.000123334
TRINITY_DN84143_c0_g1	B2	R2	206.021	85.7058	145.863	1.26469	0.226744	5.57761	2.43849e-08	2.26838e-07
TRINITY_DN97632_c1_g2	B2	R2	96.5868	40.5344	68.5606	1.26272	0.324467	3.89168	9.95517e-05	0.000437272
TRINITY_DN94538_c1_g1	B2	R2	120.229	50.3769	85.3027	1.26243	0.325186	3.88218	0.000103523	0.000452489
TRINITY_DN95341_c1_g2	B2	R2	208.008	86.8534	147.43	1.26055	0.305258	4.12947	3.63597e-05	0.00017754
TRINITY_DN93907_c0_g3	B2	R2	162.301	67.9953	115.148	1.26041	0.298545	4.22183	2.42328e-05	0.000122691
TRINITY_DN86093_c1_g2	B2	R2	1468.89	614.295	1041.59	1.25685	0.200187	6.27837	3.42143e-10	4.25847e-09
TRINITY_DN76371_c1_g2	B2	R2	404.615	170.186	287.401	1.2503	0.18938	6.60209	4.05406e-11	5.93863e-10
TRINITY_DN82290_c0_g1	B2	R2	730.201	306.732	518.467	1.24933	0.315828	3.95573	7.63024e-05	0.000343438
TRINITY_DN74957_c0_g1	B2	R2	199.962	84.5594	142.261	1.24785	0.233166	5.35176	8.71032e-08	7.36538e-07
TRINITY_DN97051_c6_g2	B2	R2	5018.31	2120.03	3569.17	1.24341	0.296686	4.191	2.77723e-05	0.000139066
TRINITY_DN90788_c0_g3	B2	R2	64.1824	27.0655	45.6239	1.24244	0.355649	3.49345	0.000476824	0.00178047
TRINITY_DN76891_c1_g1	B2	R2	130.678	55.7359	93.2067	1.23593	0.284526	4.34382	1.40024e-05	7.47996e-05
TRINITY_DN62451_c0_g1	B2	R2	98.3233	41.7751	70.0492	1.23512	0.296515	4.16544	3.10746e-05	0.000153074
TRINITY_DN92163_c0_g1	B2	R2	179.91	76.2195	128.065	1.23495	0.316801	3.89817	9.69206e-05	0.000427611
TRINITY_DN96494_c6_g1	B2	R2	134.405	56.9445	95.6746	1.23467	0.268249	4.60271	4.17027e-06	2.50525e-05
TRINITY_DN93876_c1_g4	B2	R2	49.5852	21.1621	35.3736	1.2317	0.411411	2.99384	0.00275491	0.00830571
TRINITY_DN101539_c1_g1	B2	R2	175.553	74.6881	125.121	1.23012	0.319022	3.85592	0.000115295	0.000497845
TRINITY_DN67563_c1_g1	B2	R2	98.6933	42.3723	70.5328	1.22765	0.373379	3.28795	0.0010092	0.00343758
TRINITY_DN99848_c3_g6	B2	R2	488.921	208.844	348.883	1.22758	0.260383	4.71454	2.42263e-06	1.53388e-05
TRINITY_DN94305_c2_g2	B2	R2	217.891	93.0544	155.472	1.22476	0.219961	5.56807	2.57571e-08	2.38113e-07
TRINITY_DN90213_c8_g7	B2	R2	67.3811	28.8682	48.1246	1.2227	0.390103	3.13429	0.00172268	0.00552608
TRINITY_DN65343_c1_g2	B2	R2	881.845	378.004	629.925	1.22026	0.332313	3.67202	0.000240638	0.000963093
TRINITY_DN93725_c1_g3	B2	R2	834.71	358.406	596.558	1.21773	0.220667	5.51841	3.42075e-08	3.0856e-07
TRINITY_DN84311_c0_g1	B2	R2	477.942	205.122	341.532	1.2176	0.177461	6.86125	6.82587e-12	1.13396e-10
TRINITY_DN85230_c1_g3	B2	R2	101.359	43.417	72.3881	1.21697	0.355685	3.42149	0.00062279	0.00225118
TRINITY_DN93846_c0_g3	B2	R2	84.8979	36.5351	60.7165	1.21296	0.295339	4.10703	4.00783e-05	0.000193368
TRINITY_DN95251_c0_g1	B2	R2	264.77	114.339	189.554	1.20822	0.258849	4.66764	3.04674e-06	1.89672e-05
TRINITY_DN76930_c3_g1	B2	R2	151.381	65.9529	108.667	1.20174	0.29281	4.10418	4.05749e-05	0.000195553
TRINITY_DN90972_c1_g1	B2	R2	596.149	258.908	427.528	1.20038	0.351178	3.41814	0.000630512	0.00227448
TRINITY_DN80484_c0_g2	B2	R2	50.5544	21.8002	36.1773	1.20011	0.389628	3.08014	0.00206902	0.00649691
TRINITY_DN98501_c2_g1	B2	R2	394.107	171.691	282.899	1.19859	0.29274	4.09439	4.23278e-05	0.000203123
TRINITY_DN75908_c1_g3	B2	R2	195.224	85.4494	140.337	1.19714	0.317447	3.77117	0.000162487	0.000679522
TRINITY_DN93163_c2_g2	B2	R2	68.6701	30.1407	49.4054	1.19627	0.337344	3.54612	0.000390943	0.00149043
TRINITY_DN96052_c0_g1	B2	R2	52.2624	22.6579	37.4602	1.19612	0.360148	3.32119	0.000896332	0.00308733
TRINITY_DN77348_c0_g1	B2	R2	180.386	78.5213	129.454	1.19598	0.299434	3.99413	6.49309e-05	0.000298428
TRINITY_DN91375_c4_g2	B2	R2	76.1174	33.1251	54.6213	1.19559	0.396552	3.01496	0.00257016	0.0078294
TRINITY_DN98501_c2_g6	B2	R2	269.463	117.464	193.464	1.19388	0.327404	3.64651	0.00026583	0.00105352
TRINITY_DN70123_c1_g1	B2	R2	183.622	80.5536	132.088	1.1936	0.250081	4.77286	1.81631e-06	1.18445e-05
TRINITY_DN91426_c1_g1	B2	R2	667.42	291.768	479.594	1.19234	0.401823	2.96733	0.00300394	0.00891193
TRINITY_DN96620_c0_g2	B2	R2	208.593	91.629	150.111	1.18863	0.224456	5.29559	1.1863e-07	9.81689e-07
TRINITY_DN90492_c4_g4	B2	R2	322.444	141.473	231.958	1.18673	0.373811	3.17469	0.00149997	0.00489437
TRINITY_DN89806_c2_g1	B2	R2	113.927	49.8444	81.8858	1.1865	0.257332	4.61075	4.01213e-06	2.42167e-05
TRINITY_DN82896_c2_g1	B2	R2	57.5619	25.4878	41.5248	1.18307	0.341982	3.45946	0.000541264	0.00199695
TRINITY_DN85842_c2_g1	B2	R2	240.077	106.287	173.182	1.18135	0.289653	4.0785	4.53264e-05	0.000216118
TRINITY_DN81704_c0_g1	B2	R2	432.803	190.807	311.805	1.18028	0.223585	5.2789	1.2996e-07	1.06854e-06
TRINITY_DN75037_c5_g1	B2	R2	115.461	51.1132	83.2871	1.18	0.39393	2.99546	0.00274028	0.00826996
TRINITY_DN78065_c0_g2	B2	R2	1520.51	671.245	1095.88	1.17981	0.246795	4.78051	1.74848e-06	1.1444e-05
TRINITY_DN98293_c1_g2	B2	R2	184.229	81.2437	132.736	1.17871	0.251266	4.69107	2.7178e-06	1.70623e-05
TRINITY_DN88117_c2_g2	B2	R2	920.355	407.215	663.785	1.17822	0.24401	4.82858	1.37511e-06	9.26536e-06
TRINITY_DN95348_c2_g1	B2	R2	105.038	46.7361	75.8871	1.17817	0.369874	3.18533	0.00144589	0.00474109
TRINITY_DN82628_c1_g1	B2	R2	729.402	322.299	525.85	1.17656	0.176463	6.6675	2.60204e-11	3.95448e-10
TRINITY_DN77204_c5_g1	B2	R2	243.981	108.207	176.094	1.17581	0.362842	3.24054	0.00119303	0.00399513
TRINITY_DN99308_c1_g1	B2	R2	642.333	284.022	463.178	1.17552	0.217549	5.40348	6.53593e-08	5.65538e-07
TRINITY_DN88268_c3_g1	B2	R2	212.928	94.1021	153.515	1.17503	0.296819	3.95876	7.53414e-05	0.000339626
TRINITY_DN75760_c0_g4	B2	R2	125.033	55.2072	90.1201	1.17078	0.364016	3.21627	0.00129869	0.00430176
TRINITY_DN88532_c0_g1	B2	R2	159.432	70.9094	115.171	1.17056	0.248991	4.7012	2.58633e-06	1.63288e-05
TRINITY_DN75908_c1_g2	B2	R2	304.889	136.005	220.447	1.16775	0.361134	3.23357	0.00122253	0.00407501
TRINITY_DN87438_c4_g1	B2	R2	50.9814	22.5382	36.7598	1.1658	0.388335	3.00203	0.00268182	0.00811275
TRINITY_DN92910_c2_g2	B2	R2	514.909	230.162	372.536	1.16257	0.349702	3.32446	0.000885897	0.00305447
TRINITY_DN89143_c6_g1	B2	R2	1948.24	870.691	1409.46	1.16255	0.267445	4.34688	1.38088e-05	7.39426e-05
TRINITY_DN93766_c0_g1	B2	R2	90.8728	40.8196	65.8462	1.16016	0.301977	3.84187	0.000122102	0.000524699
TRINITY_DN71440_c3_g1	B2	R2	1223.22	547.408	885.315	1.16006	0.235047	4.93546	7.99624e-07	5.63463e-06
TRINITY_DN82500_c1_g2	B2	R2	129.707	57.7463	93.7269	1.15942	0.324832	3.5693	0.000357942	0.00137919
TRINITY_DN70382_c1_g1	B2	R2	131.166	58.709	94.9376	1.15832	0.254451	4.55224	5.30782e-06	3.13168e-05
TRINITY_DN92826_c2_g3	B2	R2	271.834	122.42	197.127	1.15378	0.266627	4.32731	1.50944e-05	8.00579e-05
TRINITY_DN86568_c6_g1	B2	R2	5663.09	2545.73	4104.41	1.1533	0.153987	7.48961	6.90802e-14	1.52164e-12
TRINITY_DN98296_c4_g1	B2	R2	571.572	257.222	414.397	1.15328	0.211503	5.45278	4.95892e-08	4.34991e-07
TRINITY_DN98736_c5_g1	B2	R2	5916.46	2662	4289.23	1.15241	0.254645	4.52558	6.02304e-06	3.50728e-05
TRINITY_DN86608_c2_g1	B2	R2	434.307	196.014	315.161	1.15139	0.293031	3.92925	8.52123e-05	0.000381233
TRINITY_DN101539_c1_g2	B2	R2	501.746	226.179	363.963	1.14892	0.220564	5.20903	1.89832e-07	1.51475e-06
TRINITY_DN82851_c3_g1	B2	R2	68.6974	31.2022	49.9498	1.14876	0.332257	3.45746	0.000545295	0.00201016
TRINITY_DN77810_c0_g1	B2	R2	196.254	88.7944	142.524	1.14644	0.238207	4.81281	1.4882e-06	9.90024e-06
TRINITY_DN100708_c3_g1	B2	R2	519.976	235.266	377.621	1.14239	0.304284	3.75436	0.000173787	0.000720423
TRINITY_DN66856_c4_g3	B2	R2	98.2767	44.8378	71.5572	1.14162	0.334556	3.41233	0.000644091	0.00231132
TRINITY_DN93799_c2_g4	B2	R2	75.3555	34.2966	54.826	1.14155	0.298677	3.82202	0.000132361	0.000564162
TRINITY_DN100988_c2_g2	B2	R2	74.8124	33.7351	54.2737	1.13988	0.314946	3.61927	0.000295435	0.0011631
TRINITY_DN81095_c1_g1	B2	R2	100.186	45.409	72.7977	1.13881	0.311751	3.65296	0.000259237	0.00103013
TRINITY_DN97823_c0_g1	B2	R2	658.532	299.109	478.82	1.13805	0.20676	5.5042	3.70858e-08	3.32171e-07
TRINITY_DN99854_c0_g1	B2	R2	428.097	194.394	311.245	1.13582	0.201685	5.63164	1.78499e-08	1.69584e-07
TRINITY_DN98524_c1_g1	B2	R2	95.1989	43.1013	69.1501	1.12998	0.348139	3.24578	0.00117129	0.00393118
TRINITY_DN85432_c0_g1	B2	R2	159.176	72.4091	115.793	1.12868	0.283966	3.97469	7.04716e-05	0.000321479
TRINITY_DN91495_c1_g3	B2	R2	3579.46	1641.6	2610.53	1.12456	0.258198	4.35542	1.32814e-05	7.14185e-05
TRINITY_DN69740_c1_g1	B2	R2	82.5396	38.1586	60.3491	1.12333	0.352292	3.18862	0.00142952	0.00469886
TRINITY_DN76454_c1_g1	B2	R2	484.975	223.037	354.006	1.11967	0.261229	4.28615	1.81797e-05	9.46216e-05
TRINITY_DN76521_c0_g1	B2	R2	210.004	96.4039	153.204	1.11927	0.274211	4.08178	4.46928e-05	0.000213439
TRINITY_DN100155_c1_g2	B2	R2	1741.63	802.013	1271.82	1.11909	0.313256	3.57244	0.000353668	0.00136435
TRINITY_DN84152_c1_g2	B2	R2	157.526	72.5118	115.019	1.11904	0.229805	4.86952	1.1187e-06	7.6887e-06
TRINITY_DN87449_c0_g1	B2	R2	401.383	184.997	293.19	1.11614	0.25256	4.4193	9.90188e-06	5.43264e-05
TRINITY_DN88695_c5_g1	B2	R2	239.116	110.489	174.803	1.1148	0.214984	5.1855	2.15441e-07	1.7084e-06
TRINITY_DN91382_c1_g2	B2	R2	327.344	151.437	239.39	1.11154	0.18636	5.96446	2.45438e-09	2.67671e-08
TRINITY_DN74922_c1_g1	B2	R2	263.615	122.042	192.828	1.11131	0.221631	5.01425	5.3242e-07	3.8647e-06
TRINITY_DN73008_c0_g1	B2	R2	773.894	358.392	566.143	1.10978	0.171457	6.47266	9.62932e-11	1.32159e-09
TRINITY_DN90286_c1_g1	B2	R2	353.802	164.27	259.036	1.10803	0.230082	4.81582	1.46598e-06	9.78161e-06
TRINITY_DN81328_c0_g1	B2	R2	337.467	156.771	247.119	1.10718	0.347988	3.18166	0.00146432	0.00479031
TRINITY_DN91876_c2_g1	B2	R2	69.0402	32.1066	50.5734	1.10704	0.309888	3.57239	0.000353743	0.00136435
TRINITY_DN70662_c5_g2	B2	R2	810.408	376.399	593.403	1.10665	0.312815	3.53773	0.000403582	0.00153403
TRINITY_DN100724_c2_g1	B2	R2	205.944	95.4728	150.709	1.10606	0.217998	5.07374	3.90078e-07	2.90474e-06
TRINITY_DN100708_c3_g3	B2	R2	651.902	302.818	477.36	1.10409	0.269948	4.09	4.3137e-05	0.000206784
TRINITY_DN77693_c1_g1	B2	R2	166.079	76.9363	121.508	1.10314	0.281505	3.91871	8.90246e-05	0.000397293
TRINITY_DN86695_c2_g1	B2	R2	1493.05	697.104	1095.08	1.09831	0.197648	5.55689	2.74628e-08	2.51794e-07
TRINITY_DN85091_c0_g1	B2	R2	80.8271	37.8712	59.3492	1.09778	0.351302	3.1249	0.00177868	0.00568529
TRINITY_DN74515_c1_g2	B2	R2	83.388	38.7785	61.0832	1.09773	0.326256	3.36462	0.000766478	0.00268885
TRINITY_DN99597_c3_g1	B2	R2	1270.43	594.262	932.345	1.0967	0.296374	3.70038	0.000215276	0.000875333
TRINITY_DN85871_c1_g2	B2	R2	315.558	147.243	231.4	1.09635	0.243367	4.50492	6.63994e-06	3.82654e-05
TRINITY_DN94077_c0_g1	B2	R2	1211.13	566.044	888.586	1.09627	0.212756	5.15272	2.56729e-07	1.9985e-06
TRINITY_DN93397_c0_g1	B2	R2	756.374	354.005	555.19	1.09503	0.207918	5.26663	1.38955e-07	1.13207e-06
TRINITY_DN67222_c3_g2	B2	R2	155.528	72.9732	114.25	1.08803	0.260349	4.1791	2.92666e-05	0.000145129
TRINITY_DN93661_c0_g2	B2	R2	106.472	50.1731	78.3225	1.08398	0.312998	3.46322	0.000533744	0.00197247
TRINITY_DN85406_c0_g1	B2	R2	187.834	88.5834	138.209	1.08356	0.210064	5.15823	2.493e-07	1.94917e-06
TRINITY_DN90513_c4_g1	B2	R2	736.377	347.525	541.951	1.08234	0.29408	3.68041	0.000232856	0.000936991
TRINITY_DN85393_c1_g1	B2	R2	177.16	83.9427	130.551	1.08103	0.301114	3.5901	0.000330551	0.00128602
TRINITY_DN82850_c4_g1	B2	R2	785.411	372.231	578.821	1.07859	0.282752	3.81461	0.000136401	0.000579444
TRINITY_DN98010_c0_g1	B2	R2	397.04	188.296	292.668	1.07806	0.223303	4.82777	1.38068e-06	9.28888e-06
TRINITY_DN79463_c0_g1	B2	R2	135.508	64.0807	99.7944	1.07682	0.243474	4.42271	9.74692e-06	5.3575e-05
TRINITY_DN100426_c3_g1	B2	R2	157.993	75.0961	116.545	1.07673	0.226314	4.75767	1.95843e-06	1.26511e-05
TRINITY_DN71406_c0_g1	B2	R2	608.673	288.336	448.505	1.07621	0.303405	3.54711	0.000389481	0.0014871
TRINITY_DN65604_c6_g1	B2	R2	206.539	97.7949	152.167	1.07593	0.261306	4.11751	3.82981e-05	0.000185482
TRINITY_DN91394_c2_g3	B2	R2	154.83	73.5477	114.189	1.07502	0.242432	4.43431	9.23694e-06	5.11183e-05
TRINITY_DN93132_c0_g1	B2	R2	1224.95	580.981	902.966	1.07469	0.18417	5.83531	5.36897e-09	5.58199e-08
TRINITY_DN98524_c0_g1	B2	R2	173.589	82.3322	127.961	1.07409	0.228565	4.69931	2.61048e-06	1.6458e-05
TRINITY_DN101024_c1_g1	B2	R2	123.394	58.5975	90.9959	1.07306	0.276668	3.87851	0.000105098	0.000458026
TRINITY_DN87717_c2_g1	B2	R2	225.345	107.12	166.232	1.06811	0.222672	4.79678	1.61236e-06	1.06311e-05
TRINITY_DN74763_c0_g2	B2	R2	159.197	75.662	117.429	1.06627	0.280032	3.80767	0.000140283	0.000595086
TRINITY_DN72229_c1_g1	B2	R2	927.726	444.035	685.88	1.06126	0.241041	4.40281	1.06856e-05	5.83037e-05
TRINITY_DN78721_c0_g1	B2	R2	3048.45	1461.38	2254.92	1.06111	0.19169	5.53553	3.10295e-08	2.81029e-07
TRINITY_DN86093_c1_g1	B2	R2	490.906	235.004	362.955	1.05925	0.280602	3.77494	0.000160049	0.000670328
TRINITY_DN80226_c2_g2	B2	R2	60.8096	28.9771	44.8933	1.05747	0.347195	3.04574	0.00232105	0.00716971
TRINITY_DN101096_c2_g2	B2	R2	325.975	156.664	241.319	1.05729	0.20764	5.09194	3.54426e-07	2.65819e-06
TRINITY_DN85886_c3_g1	B2	R2	1232.42	593.218	912.819	1.05442	0.266156	3.96167	7.44269e-05	0.000336043
TRINITY_DN78315_c0_g1	B2	R2	315.095	151.554	233.325	1.05305	0.205018	5.1364	2.80056e-07	2.1631e-06
TRINITY_DN100708_c3_g2	B2	R2	381.281	183.302	282.292	1.05296	0.343625	3.06426	0.00218207	0.00679451
TRINITY_DN85348_c2_g1	B2	R2	156.066	74.9222	115.494	1.05256	0.279944	3.7599	0.000169982	0.000706951
TRINITY_DN81655_c1_g3	B2	R2	50.9757	24.3322	37.654	1.05254	0.355105	2.96402	0.00303646	0.00900242
TRINITY_DN77727_c4_g1	B2	R2	249.334	120.205	184.769	1.05202	0.234679	4.48279	7.36737e-06	4.19427e-05
TRINITY_DN88284_c2_g1	B2	R2	126.057	60.4347	93.2458	1.05017	0.344487	3.04851	0.00229979	0.00712375
TRINITY_DN97717_c2_g2	B2	R2	411.308	198.644	304.976	1.04916	0.225394	4.65479	3.24313e-06	2.00227e-05
TRINITY_DN100447_c4_g2	B2	R2	261.705	126.212	193.958	1.04829	0.217776	4.8136	1.48239e-06	9.87631e-06
TRINITY_DN92516_c0_g1	B2	R2	63.6233	30.8425	47.2329	1.04691	0.343686	3.04611	0.0023182	0.00716337
TRINITY_DN74144_c2_g1	B2	R2	209.726	101.847	155.786	1.04637	0.221191	4.73061	2.23849e-06	1.42946e-05
TRINITY_DN94655_c1_g3	B2	R2	1274.9	618.373	946.635	1.04491	0.240225	4.34973	1.36305e-05	7.30906e-05
TRINITY_DN97802_c2_g1	B2	R2	79.0222	38.1073	58.5647	1.0442	0.300389	3.47617	0.000508638	0.0018875
TRINITY_DN90474_c1_g1	B2	R2	697.298	338.486	517.892	1.04186	0.212342	4.90653	9.27002e-07	6.47595e-06
TRINITY_DN98337_c2_g1	B2	R2	160.247	77.596	118.921	1.04124	0.321548	3.23821	0.00120281	0.00402334
TRINITY_DN90639_c1_g3	B2	R2	579.241	282.45	430.846	1.0381	0.212404	4.88738	1.02187e-06	7.07224e-06
TRINITY_DN97965_c0_g1	B2	R2	341.262	166.22	253.741	1.03534	0.203436	5.08926	3.59459e-07	2.69021e-06
TRINITY_DN93378_c3_g1	B2	R2	354.38	172.739	263.56	1.03394	0.199351	5.18653	2.14245e-07	1.70042e-06
TRINITY_DN74763_c0_g3	B2	R2	44.5692	21.8266	33.1979	1.03272	0.350587	2.94567	0.00322252	0.0095035
TRINITY_DN101350_c2_g4	B2	R2	105.018	50.9744	77.9961	1.03179	0.330611	3.12085	0.00180329	0.00575013
TRINITY_DN90161_c4_g1	B2	R2	324.649	158.908	241.779	1.03109	0.199918	5.15754	2.50213e-07	1.9546e-06
TRINITY_DN99839_c2_g1	B2	R2	67.561	33.1059	50.3334	1.02982	0.319071	3.22756	0.00124852	0.00415443
TRINITY_DN72235_c0_g3	B2	R2	306.526	150.759	228.642	1.0284	0.329489	3.12119	0.00180119	0.00574898
TRINITY_DN94300_c2_g2	B2	R2	319.877	156.872	238.374	1.02786	0.230057	4.46783	7.90157e-06	4.46704e-05
TRINITY_DN97752_c2_g2	B2	R2	932.533	458.734	695.634	1.02389	0.264382	3.87278	0.000107599	0.000467556
TRINITY_DN69468_c2_g1	B2	R2	203.139	100.015	151.577	1.02295	0.213158	4.79902	1.59441e-06	1.05205e-05
TRINITY_DN92431_c1_g1	B2	R2	440.818	217.744	329.281	1.01849	0.170564	5.97129	2.3538e-09	2.57648e-08
TRINITY_DN89302_c0_g3	B2	R2	550.056	271.286	410.671	1.01775	0.180456	5.6399	1.70146e-08	1.62976e-07
TRINITY_DN79433_c1_g1	B2	R2	4805.71	2376.7	3591.21	1.0159	0.284619	3.56933	0.000357896	0.00137919
TRINITY_DN68854_c1_g1	B2	R2	151.251	74.849	113.05	1.01421	0.254812	3.98024	6.88472e-05	0.000314967
TRINITY_DN90421_c2_g2	B2	R2	450.861	223.191	337.026	1.01373	0.226974	4.46627	7.95948e-06	4.4884e-05
TRINITY_DN95687_c4_g1	B2	R2	205.382	101.628	153.505	1.01363	0.218555	4.6379	3.51974e-06	2.15012e-05
TRINITY_DN98293_c0_g2	B2	R2	258.434	128.285	193.36	1.01315	0.201084	5.03847	4.69276e-07	3.42867e-06
TRINITY_DN100216_c0_g2	B2	R2	1343.05	665.39	1004.22	1.01264	0.267547	3.78489	0.000153779	0.000646191
TRINITY_DN64641_c8_g1	B2	R2	3105.38	1540.36	2322.87	1.01189	0.28237	3.58357	0.000338924	0.00131573
TRINITY_DN97632_c0_g2	B2	R2	412.693	205.528	309.111	1.0087	0.264715	3.81049	0.00013869	0.000588609
TRINITY_DN94438_c3_g1	B2	R2	92.3395	45.8699	69.1047	1.00007	0.317207	3.15272	0.00161755	0.00523589
TRINITY_DN100912_c2_g1	B2	R2	197.832	98.5938	148.213	0.998869	0.276137	3.61729	0.000297704	0.00116945
TRINITY_DN100010_c0_g1	B2	R2	199.441	99.5926	149.517	0.997933	0.225404	4.4273	9.54205e-06	5.25785e-05
TRINITY_DN93490_c0_g2	B2	R2	914.595	457.504	686.05	0.997388	0.295786	3.37199	0.000746269	0.00262519
TRINITY_DN65656_c5_g1	B2	R2	402.377	201.432	301.904	0.995608	0.212964	4.675	2.93956e-06	1.8364e-05
TRINITY_DN98112_c3_g1	B2	R2	1011.35	508.29	759.82	0.993688	0.208085	4.7754	1.79351e-06	1.17302e-05
TRINITY_DN92732_c1_g1	B2	R2	103.72	52.1471	77.9334	0.989476	0.292597	3.3817	0.000720376	0.00254514
TRINITY_DN76627_c3_g1	B2	R2	219.689	110.409	165.049	0.987284	0.23361	4.22621	2.37659e-05	0.0001206
TRINITY_DN93888_c1_g1	B2	R2	174.301	87.5658	130.933	0.986533	0.240553	4.10111	4.1118e-05	0.000197957
TRINITY_DN90492_c4_g2	B2	R2	371.305	187.972	279.638	0.982425	0.191556	5.12864	2.91835e-07	2.24243e-06
TRINITY_DN70354_c1_g3	B2	R2	145.26	73.6669	109.463	0.981806	0.321868	3.05034	0.00228582	0.00709528
TRINITY_DN97385_c2_g1	B2	R2	327.546	165.846	246.696	0.981592	0.214647	4.57304	4.80689e-06	2.86072e-05
TRINITY_DN100949_c1_g1	B2	R2	135.698	68.3063	102.002	0.980023	0.316888	3.09265	0.00198377	0.00626672
TRINITY_DN91250_c0_g1	B2	R2	383.711	195.571	289.641	0.974431	0.219864	4.43196	9.33798e-06	5.15177e-05
TRINITY_DN64183_c0_g1	B2	R2	113.753	57.8769	85.8149	0.972426	0.284674	3.41593	0.000635652	0.0022884
TRINITY_DN100579_c2_g3	B2	R2	706.148	360.102	533.125	0.969797	0.222958	4.34969	1.36333e-05	7.30906e-05
TRINITY_DN88224_c3_g2	B2	R2	203.521	104.274	153.897	0.969359	0.236567	4.09762	4.17429e-05	0.000200532
TRINITY_DN91211_c0_g1	B2	R2	430.322	220.14	325.231	0.969003	0.253009	3.82991	0.000128191	0.000548487
TRINITY_DN89437_c0_g1	B2	R2	1083.12	553.848	818.483	0.967693	0.280212	3.45343	0.000553511	0.00203456
TRINITY_DN79235_c1_g4	B2	R2	130.467	66.6128	98.5399	0.965522	0.238671	4.04541	5.22324e-05	0.000244858
TRINITY_DN92459_c1_g1	B2	R2	232.54	118.835	175.688	0.964461	0.275463	3.50123	0.000463113	0.00173662
TRINITY_DN74470_c2_g4	B2	R2	116.703	59.6718	88.1876	0.964251	0.29901	3.22481	0.00126055	0.00419136
TRINITY_DN81653_c1_g2	B2	R2	259.005	133.123	196.064	0.964163	0.22983	4.19512	2.72732e-05	0.000136688
TRINITY_DN100917_c2_g2	B2	R2	105.793	54.1147	79.954	0.962472	0.262198	3.67079	0.000241805	0.000966897
TRINITY_DN99040_c2_g1	B2	R2	274.644	140.845	207.745	0.960795	0.251745	3.81654	0.000135334	0.000575185
TRINITY_DN66059_c1_g1	B2	R2	609.185	312.916	461.051	0.959387	0.24148	3.97294	7.0991e-05	0.000323282
TRINITY_DN83093_c3_g1	B2	R2	4775.61	2456.63	3616.12	0.959309	0.309234	3.10221	0.00192081	0.00608939
TRINITY_DN70739_c0_g2	B2	R2	104.176	53.1371	78.6568	0.959055	0.327323	2.93	0.00338966	0.00992751
TRINITY_DN85842_c2_g2	B2	R2	1117.34	575.239	846.292	0.958515	0.313021	3.06214	0.00219757	0.00684038
TRINITY_DN85436_c0_g2	B2	R2	121.479	62.9176	92.1984	0.955156	0.317815	3.00538	0.00265247	0.00803485
TRINITY_DN97647_c0_g1	B2	R2	303.652	156.803	230.228	0.954802	0.211597	4.51236	6.41113e-06	3.70426e-05
TRINITY_DN82469_c1_g2	B2	R2	580.74	300.056	440.398	0.95357	0.25065	3.80439	0.000142152	0.000601868
TRINITY_DN92059_c1_g1	B2	R2	973.962	503.448	738.705	0.952615	0.239298	3.98087	6.86622e-05	0.000314282
TRINITY_DN86506_c0_g1	B2	R2	657.603	340.025	498.814	0.950894	0.263747	3.60533	0.000311752	0.00122033
TRINITY_DN87321_c0_g1	B2	R2	216.454	111.834	164.144	0.949824	0.212701	4.46555	7.98647e-06	4.50077e-05
TRINITY_DN88423_c0_g1	B2	R2	1717.06	888.609	1302.84	0.949606	0.238984	3.97352	7.08186e-05	0.000322827
TRINITY_DN87484_c5_g1	B2	R2	448.681	232.202	340.441	0.947017	0.21354	4.43485	9.21377e-06	5.10218e-05
TRINITY_DN88327_c0_g1	B2	R2	389.029	201.598	295.314	0.94701	0.230217	4.11355	3.8962e-05	0.00018839
TRINITY_DN90999_c0_g2	B2	R2	1479.4	767.619	1123.51	0.945967	0.25227	3.74983	0.000176955	0.000732538
TRINITY_DN76002_c0_g2	B2	R2	305.298	158.64	231.969	0.943508	0.259842	3.63108	0.000282243	0.0011146
TRINITY_DN79378_c1_g1	B2	R2	304.485	158.308	231.396	0.941298	0.279921	3.36272	0.000771784	0.00270428
TRINITY_DN93092_c0_g4	B2	R2	394.654	205.246	299.95	0.941272	0.312938	3.00785	0.00263099	0.00798064
TRINITY_DN65870_c0_g1	B2	R2	534.787	278.781	406.784	0.940541	0.255282	3.68433	0.000229309	0.00092564
TRINITY_DN92989_c0_g1	B2	R2	735.259	383.796	559.527	0.938898	0.178632	5.25603	1.47197e-07	1.19377e-06
TRINITY_DN90492_c4_g1	B2	R2	1289.98	675.205	982.591	0.933192	0.312005	2.99095	0.00278109	0.00837613
TRINITY_DN89344_c0_g2	B2	R2	216.439	113.522	164.98	0.928081	0.221953	4.18142	2.89693e-05	0.000144022
TRINITY_DN91878_c2_g1	B2	R2	642.115	336.998	489.557	0.927976	0.195189	4.75425	1.99186e-06	1.28299e-05
TRINITY_DN100544_c3_g1	B2	R2	302.734	159.285	231.009	0.927712	0.197691	4.69274	2.69568e-06	1.69353e-05
TRINITY_DN73374_c0_g3	B2	R2	204.652	107.692	156.172	0.926232	0.29777	3.11056	0.00186734	0.0059283
TRINITY_DN78411_c1_g3	B2	R2	948.249	498.92	723.585	0.926193	0.228661	4.05051	5.11067e-05	0.000240212
TRINITY_DN85400_c0_g1	B2	R2	993.579	522.679	758.129	0.925254	0.2195	4.21528	2.49469e-05	0.000125735
TRINITY_DN88125_c2_g2	B2	R2	217.75	114.89	166.32	0.915473	0.296221	3.09051	0.00199813	0.00630316
TRINITY_DN66327_c2_g2	B2	R2	281.294	149.449	215.371	0.915357	0.193893	4.72094	2.34752e-06	1.49161e-05
TRINITY_DN85522_c9_g2	B2	R2	1308.75	694.984	1001.87	0.913855	0.268923	3.3982	0.000678298	0.00241657
TRINITY_DN76386_c5_g1	B2	R2	237.145	126.16	181.653	0.912682	0.258667	3.52841	0.000418069	0.00158235
TRINITY_DN68485_c0_g1	B2	R2	130.906	69.6532	100.28	0.908201	0.244778	3.7103	0.000207011	0.00084519
TRINITY_DN88215_c0_g1	B2	R2	1335.4	711.769	1023.58	0.906995	0.21595	4.20002	2.66888e-05	0.000134003
TRINITY_DN80925_c3_g1	B2	R2	619.91	330.865	475.387	0.906556	0.211816	4.27992	1.86958e-05	9.70813e-05
TRINITY_DN92938_c0_g1	B2	R2	88.946	47.576	68.261	0.90639	0.297894	3.04266	0.00234494	0.00722849
TRINITY_DN84787_c3_g3	B2	R2	126.88	67.4533	97.1667	0.905704	0.274209	3.30297	0.000956667	0.00327995
TRINITY_DN99725_c0_g4	B2	R2	209.06	111.18	160.12	0.903313	0.265719	3.3995	0.000675084	0.00240892
TRINITY_DN71203_c1_g2	B2	R2	159.863	85.1836	122.523	0.901949	0.299781	3.0087	0.0026237	0.00796393
TRINITY_DN101863_c4_g2	B2	R2	802.443	429.639	616.041	0.899782	0.265604	3.38768	0.000704859	0.00249724
TRINITY_DN74927_c1_g2	B2	R2	366.905	197.475	282.19	0.894538	0.263093	3.40008	0.000673654	0.00240676
TRINITY_DN93498_c1_g1	B2	R2	457.058	245.521	351.289	0.894196	0.275725	3.24307	0.00118249	0.00396631
TRINITY_DN101424_c4_g1	B2	R2	848.261	456.697	652.479	0.894133	0.182627	4.89595	9.78315e-07	6.79186e-06
TRINITY_DN93200_c4_g1	B2	R2	634.08	341.894	487.987	0.893324	0.185918	4.80494	1.54801e-06	1.0237e-05
TRINITY_DN99414_c2_g2	B2	R2	134.008	72.0441	103.026	0.891966	0.254623	3.50308	0.000459912	0.0017268
TRINITY_DN99726_c2_g1	B2	R2	1104.16	594.494	849.328	0.891841	0.228256	3.90719	9.33755e-05	0.000414134
TRINITY_DN90746_c0_g2	B2	R2	182.832	98.2527	140.542	0.890477	0.258694	3.4422	0.000577008	0.00210359
TRINITY_DN81568_c1_g2	B2	R2	270.638	146.434	208.536	0.888132	0.225636	3.93613	8.28059e-05	0.000370839
TRINITY_DN88756_c8_g1	B2	R2	140.65	75.7624	108.206	0.887434	0.279075	3.17992	0.00147318	0.00481577
TRINITY_DN72338_c1_g1	B2	R2	319.394	172.365	245.88	0.887297	0.226352	3.91998	8.85561e-05	0.0003954
TRINITY_DN69269_c2_g1	B2	R2	193.905	105.002	149.453	0.881318	0.296668	2.97072	0.00297102	0.00883188
TRINITY_DN82554_c0_g1	B2	R2	340.65	185.382	263.016	0.879455	0.210065	4.18659	2.83182e-05	0.00014129
TRINITY_DN100588_c3_g1	B2	R2	426.436	232.56	329.498	0.871222	0.187852	4.63781	3.52127e-06	2.15012e-05
TRINITY_DN94325_c4_g2	B2	R2	333.467	182.619	258.043	0.869389	0.201867	4.30674	1.65677e-05	8.71037e-05
TRINITY_DN80247_c0_g1	B2	R2	469.979	258.067	364.023	0.864402	0.174303	4.95918	7.07901e-07	5.03603e-06
TRINITY_DN80899_c1_g1	B2	R2	403.417	221.353	312.385	0.864323	0.231784	3.72901	0.000192234	0.000790284
TRINITY_DN68566_c3_g1	B2	R2	122.813	67.0282	94.9204	0.863171	0.288934	2.98743	0.00281331	0.00845604
TRINITY_DN76559_c0_g1	B2	R2	115.513	63.7167	89.615	0.860262	0.285336	3.0149	0.0025706	0.0078294
TRINITY_DN88018_c1_g1	B2	R2	467.625	257.443	362.534	0.860133	0.193728	4.43991	8.99977e-06	4.99608e-05
TRINITY_DN97051_c6_g1	B2	R2	11277	6214.88	8745.95	0.859731	0.27391	3.13874	0.00169675	0.0054527
TRINITY_DN98750_c0_g1	B2	R2	607.737	336.254	471.996	0.856304	0.270457	3.16614	0.00154478	0.0050204
TRINITY_DN98921_c1_g1	B2	R2	1252.28	692.757	972.52	0.854364	0.144499	5.91259	3.36778e-09	3.58093e-08
TRINITY_DN97282_c1_g2	B2	R2	260.373	143.846	202.109	0.854179	0.241392	3.53856	0.000402311	0.0015305
TRINITY_DN67296_c2_g1	B2	R2	282.763	156.233	219.498	0.853858	0.22437	3.80558	0.000141474	0.000599282
TRINITY_DN80695_c1_g1	B2	R2	339.102	188.361	263.731	0.850912	0.235609	3.61154	0.00030438	0.00119357
TRINITY_DN73461_c1_g2	B2	R2	1247.15	692.929	970.038	0.848505	0.17492	4.85081	1.22957e-06	8.3288e-06
TRINITY_DN67567_c4_g1	B2	R2	737.272	409.843	573.558	0.847142	0.217102	3.90205	9.53821e-05	0.000421657
TRINITY_DN99722_c1_g1	B2	R2	463.557	258.176	360.866	0.844901	0.259032	3.26177	0.0011072	0.00374001
TRINITY_DN73387_c3_g1	B2	R2	1343.49	749.296	1046.39	0.842322	0.139398	6.04255	1.51701e-09	1.71524e-08
TRINITY_DN88301_c2_g1	B2	R2	622.468	347.34	484.904	0.840991	0.266337	3.15763	0.00159059	0.005158
TRINITY_DN101229_c6_g3	B2	R2	308.809	172.716	240.762	0.839275	0.197783	4.24342	2.20142e-05	0.000112544
TRINITY_DN92836_c0_g1	B2	R2	406.496	228.392	317.444	0.832566	0.27862	2.98818	0.00280649	0.00844122
TRINITY_DN65029_c0_g1	B2	R2	411.268	230.873	321.071	0.830145	0.237376	3.49717	0.000470228	0.00176034
TRINITY_DN77297_c1_g1	B2	R2	3759.67	2116.13	2937.9	0.829348	0.2368	3.50231	0.00046124	0.00173106
TRINITY_DN70059_c4_g1	B2	R2	1265.24	711.64	988.44	0.829341	0.223675	3.70779	0.000209077	0.000852846
TRINITY_DN67969_c0_g1	B2	R2	246.948	138.765	192.857	0.828755	0.201446	4.11403	3.88807e-05	0.000188099
TRINITY_DN89415_c0_g2	B2	R2	160.907	90.2662	125.587	0.828235	0.26076	3.17623	0.00149202	0.00487201
TRINITY_DN64965_c0_g1	B2	R2	89.8981	50.3926	70.1453	0.828149	0.278969	2.9686	0.00299158	0.0088841
TRINITY_DN88105_c1_g1	B2	R2	268.815	151.003	209.909	0.827229	0.206746	4.00119	6.30245e-05	0.000290414
TRINITY_DN102290_c10_g1	B2	R2	1260.87	710.711	985.792	0.826228	0.188543	4.38217	1.17503e-05	6.35302e-05
TRINITY_DN101653_c5_g1	B2	R2	830.327	467.7	649.013	0.825812	0.235144	3.51194	0.000444854	0.0016759
TRINITY_DN82523_c1_g3	B2	R2	248.079	139.92	193.999	0.824828	0.203271	4.05777	4.95435e-05	0.000233357
TRINITY_DN99916_c1_g1	B2	R2	431.409	243.885	337.647	0.823637	0.270798	3.04152	0.00235388	0.00725352
TRINITY_DN98369_c0_g1	B2	R2	177.894	100.512	139.203	0.819793	0.272571	3.00763	0.0026329	0.00798371
TRINITY_DN102161_c5_g1	B2	R2	157.37	88.9338	123.152	0.819291	0.276892	2.95889	0.00308754	0.00913867
TRINITY_DN99385_c1_g2	B2	R2	257.045	145.701	201.373	0.817294	0.211285	3.86821	0.000109637	0.000475817
TRINITY_DN70294_c2_g2	B2	R2	254.988	144.505	199.746	0.815132	0.235147	3.46647	0.000527339	0.00195284
TRINITY_DN98456_c1_g1	B2	R2	624.462	355.334	489.898	0.813322	0.252333	3.22321	0.00126762	0.00421327
TRINITY_DN66519_c2_g2	B2	R2	596.574	339.369	467.971	0.811927	0.204004	3.97996	6.89254e-05	0.000315163
TRINITY_DN85339_c0_g3	B2	R2	416.251	236.994	326.623	0.810936	0.242642	3.34212	0.000831423	0.00288716
TRINITY_DN71631_c1_g1	B2	R2	275.508	157.296	216.402	0.808344	0.203376	3.97464	7.04869e-05	0.000321479
TRINITY_DN97142_c3_g5	B2	R2	190.263	108.672	149.468	0.805041	0.225313	3.57299	0.000352926	0.00136238
TRINITY_DN99491_c2_g1	B2	R2	921.143	527.176	724.159	0.804256	0.232665	3.45671	0.000546813	0.00201409
TRINITY_DN86636_c0_g1	B2	R2	687.099	395.121	541.11	0.799119	0.24424	3.27186	0.00106843	0.00362687
TRINITY_DN101976_c5_g3	B2	R2	249.114	143.075	196.095	0.794669	0.216166	3.6762	0.000236733	0.000949597
TRINITY_DN94462_c2_g2	B2	R2	281.361	162.238	221.8	0.794398	0.210102	3.78101	0.000156196	0.000655419
TRINITY_DN64949_c2_g1	B2	R2	200.695	115.924	158.31	0.793446	0.240992	3.29241	0.00099331	0.00338865
TRINITY_DN100015_c4_g2	B2	R2	305.438	176.664	241.051	0.792747	0.242648	3.26707	0.00108668	0.00367764
TRINITY_DN96075_c1_g2	B2	R2	745.408	431.634	588.521	0.790497	0.219333	3.6041	0.000313242	0.00122509
TRINITY_DN62597_c0_g1	B2	R2	103.114	59.656	81.385	0.78853	0.261814	3.01179	0.00259712	0.00789669
TRINITY_DN101388_c4_g1	B2	R2	390.716	227.158	308.937	0.785615	0.241764	3.24952	0.00115601	0.0038859
TRINITY_DN73764_c1_g1	B2	R2	970.115	564.346	767.231	0.781518	0.181965	4.29489	1.74781e-05	9.15035e-05
TRINITY_DN78988_c3_g1	B2	R2	714.619	415.321	564.97	0.780876	0.174392	4.4777	7.5453e-06	4.28463e-05
TRINITY_DN78315_c0_g3	B2	R2	104.143	60.4321	82.2877	0.78084	0.252668	3.09038	0.00199897	0.00630359
TRINITY_DN82954_c2_g2	B2	R2	789.234	459.022	624.128	0.780039	0.225271	3.46268	0.000534831	0.00197566
TRINITY_DN77024_c0_g1	B2	R2	539.037	314.322	426.679	0.778299	0.253144	3.07453	0.00210831	0.006594
TRINITY_DN86628_c2_g1	B2	R2	366.393	213.963	290.178	0.774946	0.199727	3.88002	0.000104446	0.000455852
TRINITY_DN76910_c2_g1	B2	R2	350.339	204.851	277.595	0.77324	0.168876	4.57873	4.67807e-06	2.78592e-05
TRINITY_DN92852_c1_g2	B2	R2	1504.76	880.339	1192.55	0.772541	0.237548	3.25214	0.00114538	0.00385437
TRINITY_DN98793_c4_g2	B2	R2	976.642	571.042	773.842	0.772429	0.209253	3.69136	0.000223056	0.000904905
TRINITY_DN97599_c2_g2	B2	R2	120.869	70.7498	95.8093	0.769768	0.260846	2.95105	0.00316697	0.00935205
TRINITY_DN91689_c3_g2	B2	R2	277.62	163.213	220.416	0.765963	0.222955	3.4355	0.000591469	0.00214928
TRINITY_DN95181_c0_g1	B2	R2	646.679	380.943	513.811	0.763607	0.156189	4.88901	1.01345e-06	7.02488e-06
TRINITY_DN83240_c0_g3	B2	R2	371.224	219.254	295.239	0.761758	0.173192	4.39835	1.09076e-05	5.94059e-05
TRINITY_DN72706_c3_g1	B2	R2	374.173	220.897	297.535	0.760014	0.232893	3.26336	0.00110101	0.00372333
TRINITY_DN97188_c1_g4	B2	R2	198.25	117.122	157.686	0.757017	0.22703	3.33444	0.000854711	0.00296227
TRINITY_DN82852_c2_g3	B2	R2	859.746	509.29	684.518	0.756919	0.204332	3.70437	0.000211918	0.000862465
TRINITY_DN102031_c5_g1	B2	R2	648.19	385.078	516.634	0.751192	0.182389	4.11863	3.81125e-05	0.000184783
TRINITY_DN88758_c0_g3	B2	R2	189.323	112.46	150.891	0.750669	0.212306	3.53579	0.000406562	0.00154403
TRINITY_DN99628_c1_g3	B2	R2	2179.98	1296.18	1738.08	0.750665	0.153106	4.9029	9.44333e-07	6.58156e-06
TRINITY_DN94241_c2_g7	B2	R2	596.745	354.862	475.803	0.749932	0.222954	3.36362	0.000769264	0.00269756
TRINITY_DN73894_c0_g1	B2	R2	818.73	487.382	653.056	0.748031	0.249909	2.99321	0.0027606	0.00832003
TRINITY_DN80778_c4_g1	B2	R2	294.866	175.365	235.116	0.748029	0.185495	4.0326	5.51635e-05	0.000257382
TRINITY_DN77110_c2_g1	B2	R2	385.209	229.101	307.155	0.747731	0.168201	4.44547	8.77016e-06	4.88076e-05
TRINITY_DN102266_c11_g5	B2	R2	1336.8	796.889	1066.84	0.747574	0.161901	4.61747	3.88452e-06	2.3526e-05
TRINITY_DN77236_c2_g1	B2	R2	381.025	227.018	304.021	0.746111	0.192024	3.8855	0.000102118	0.000447664
TRINITY_DN96664_c1_g1	B2	R2	1464.89	874.102	1169.5	0.745257	0.156694	4.75613	1.97339e-06	1.27293e-05
TRINITY_DN91704_c0_g2	B2	R2	333.07	198.503	265.786	0.74415	0.1963	3.79088	0.000150112	0.000631972
TRINITY_DN92058_c5_g2	B2	R2	157.751	94.3512	126.051	0.741965	0.221829	3.34476	0.000823543	0.00286203
TRINITY_DN88092_c1_g1	B2	R2	1777.77	1063.73	1420.75	0.740624	0.152576	4.85414	1.2091e-06	8.21425e-06
TRINITY_DN77610_c0_g1	B2	R2	970.337	581.106	775.721	0.737716	0.211897	3.48149	0.000498624	0.0018542
TRINITY_DN85488_c2_g3	B2	R2	542.652	325.866	434.259	0.737673	0.247145	2.98478	0.00283783	0.00850397
TRINITY_DN92252_c4_g1	B2	R2	130.074	77.8944	103.984	0.736098	0.227178	3.24019	0.00119451	0.00399859
TRINITY_DN89308_c1_g1	B2	R2	162.245	97.7763	130.011	0.735612	0.233695	3.14775	0.00164533	0.00530849
TRINITY_DN77643_c7_g1	B2	R2	436.138	262.371	349.254	0.732843	0.229074	3.19915	0.00137832	0.00455071
TRINITY_DN98329_c2_g2	B2	R2	208.599	125.141	166.87	0.732741	0.245236	2.98791	0.00280896	0.00844582
TRINITY_DN96933_c1_g1	B2	R2	1832.06	1102.28	1467.17	0.732221	0.189515	3.86366	0.000111702	0.000483388
TRINITY_DN97459_c1_g2	B2	R2	169.569	102.419	135.994	0.730736	0.248391	2.94187	0.00326232	0.00960499
TRINITY_DN90489_c5_g1	B2	R2	327.409	197.6	262.504	0.72827	0.227732	3.19793	0.0013842	0.00456673
TRINITY_DN99442_c2_g3	B2	R2	506.638	306.793	406.716	0.723015	0.164762	4.38824	1.14271e-05	6.18948e-05
TRINITY_DN100623_c3_g1	B2	R2	459.218	278.527	368.872	0.719106	0.218141	3.29652	0.000978921	0.00334468
TRINITY_DN100917_c2_g1	B2	R2	243.204	147.284	195.244	0.717055	0.235241	3.04817	0.00230238	0.00712732
TRINITY_DN97069_c1_g1	B2	R2	1128.98	689.383	909.182	0.712486	0.15388	4.63012	3.6545e-06	2.22386e-05
TRINITY_DN85374_c0_g1	B2	R2	400.28	244.759	322.52	0.711914	0.214037	3.32613	0.000880617	0.00304129
TRINITY_DN75033_c4_g1	B2	R2	1310.67	801.05	1055.86	0.710053	0.209171	3.39461	0.000687267	0.00244365
TRINITY_DN91946_c0_g3	B2	R2	264.743	162.036	213.389	0.707417	0.229107	3.08772	0.00201701	0.00635595
TRINITY_DN101022_c4_g1	B2	R2	1836	1125.88	1480.94	0.704888	0.150824	4.67356	2.96017e-06	1.84669e-05
TRINITY_DN74182_c3_g1	B2	R2	274.478	168.431	221.454	0.700067	0.199799	3.50385	0.000458579	0.00172324
TRINITY_DN79137_c5_g2	B2	R2	728.7	448.402	588.551	0.699586	0.199473	3.50717	0.000452892	0.00170403
TRINITY_DN101089_c4_g2	B2	R2	1809.8	1117.66	1463.73	0.69522	0.132703	5.23893	1.61509e-07	1.29921e-06
TRINITY_DN96704_c2_g2	B2	R2	198.446	123.019	160.732	0.693865	0.218536	3.17506	0.00149803	0.00488984
TRINITY_DN100010_c1_g1	B2	R2	433.213	268.041	350.627	0.690926	0.203167	3.40078	0.00067195	0.00240259
TRINITY_DN96241_c2_g2	B2	R2	313.352	193.74	253.546	0.689745	0.194479	3.54663	0.000390193	0.00148884
TRINITY_DN91026_c2_g1	B2	R2	1484.05	921.179	1202.62	0.688358	0.164684	4.17986	2.91689e-05	0.000144725
TRINITY_DN94101_c2_g2	B2	R2	299.369	185.87	242.619	0.684993	0.233316	2.9359	0.00332586	0.00976629
TRINITY_DN101558_c3_g3	B2	R2	571.503	355.562	463.532	0.684059	0.217592	3.14378	0.00166783	0.00536749
TRINITY_DN95770_c1_g2	B2	R2	1270.86	791.328	1031.09	0.683682	0.20727	3.2985	0.000972027	0.00332622
TRINITY_DN91746_c2_g1	B2	R2	593.886	370.285	482.086	0.683243	0.231595	2.95016	0.00317609	0.00937279
TRINITY_DN84892_c2_g1	B2	R2	818.965	510	664.482	0.682007	0.210299	3.24303	0.00118264	0.00396631
TRINITY_DN101529_c4_g2	B2	R2	200.202	124.941	162.571	0.680972	0.224492	3.03339	0.00241821	0.0074261
TRINITY_DN85484_c2_g1	B2	R2	2082.23	1301.07	1691.65	0.678959	0.209385	3.24264	0.00118428	0.0039703
TRINITY_DN72079_c0_g3	B2	R2	332.049	207.584	269.816	0.675455	0.188427	3.58471	0.000337455	0.00131166
TRINITY_DN96196_c2_g1	B2	R2	2268.33	1419.63	1843.98	0.675365	0.200887	3.36192	0.000774025	0.00271
TRINITY_DN101294_c0_g3	B2	R2	483.397	302.77	393.084	0.675149	0.186886	3.61262	0.000303121	0.00118916
TRINITY_DN92852_c1_g3	B2	R2	932.507	583.64	758.073	0.675121	0.224578	3.00618	0.00264555	0.00801663
TRINITY_DN75858_c1_g1	B2	R2	529.78	332.617	431.198	0.673629	0.203926	3.3033	0.00095553	0.00327731
TRINITY_DN81648_c0_g1	B2	R2	307.4	195.484	251.442	0.655216	0.215901	3.0348	0.00240694	0.00739404
TRINITY_DN99543_c3_g1	B2	R2	1654.7	1057.03	1355.86	0.646042	0.163008	3.96325	7.39349e-05	0.000334139
TRINITY_DN88494_c3_g1	B2	R2	728.42	466.958	597.689	0.643046	0.216241	2.97374	0.00294192	0.00876581
TRINITY_DN92097_c1_g1	B2	R2	658.829	425.479	542.154	0.633385	0.210112	3.0145	0.002574	0.00783709
TRINITY_DN63921_c0_g1	B2	R2	423.936	273.813	348.875	0.632206	0.206231	3.06553	0.00217286	0.00677293
TRINITY_DN83603_c2_g1	B2	R2	261.192	168.886	215.039	0.631513	0.20774	3.03993	0.00236635	0.0072844
TRINITY_DN82537_c1_g2	B2	R2	518.552	335.331	426.941	0.631108	0.202021	3.12398	0.00178423	0.00570096
TRINITY_DN85513_c1_g1	B2	R2	1352.48	879.378	1115.93	0.622252	0.15269	4.07527	4.59619e-05	0.000218914
TRINITY_DN79342_c2_g1	B2	R2	363.97	236.709	300.34	0.617827	0.194452	3.17728	0.00148664	0.004858
TRINITY_DN89239_c3_g2	B2	R2	212.775	138.813	175.794	0.617681	0.204122	3.02605	0.00247775	0.00759588
TRINITY_DN83387_c8_g1	B2	R2	352.835	230.047	291.441	0.616742	0.204523	3.01552	0.00256537	0.00782148
TRINITY_DN88758_c0_g4	B2	R2	733.234	478.57	605.902	0.616198	0.18096	3.40516	0.000661253	0.00236719
TRINITY_DN85744_c0_g1	B2	R2	329.078	215.146	272.112	0.613899	0.189732	3.23561	0.00121385	0.00405115
TRINITY_DN100357_c0_g2	B2	R2	305.757	199.643	252.7	0.613545	0.186708	3.28611	0.0010158	0.00345743
TRINITY_DN93570_c1_g1	B2	R2	357.513	233.952	295.733	0.608978	0.204712	2.97479	0.00293185	0.00874458
TRINITY_DN95766_c0_g5	B2	R2	802.354	527.149	664.751	0.605382	0.15122	4.00332	6.24588e-05	0.000287956
TRINITY_DN98405_c0_g3	B2	R2	902.641	594.034	748.338	0.602795	0.155256	3.88259	0.000103351	0.000452007
TRINITY_DN87660_c2_g1	B2	R2	2177.57	1435.14	1806.35	0.601359	0.18965	3.17088	0.00151975	0.00495169
TRINITY_DN102123_c3_g1	B2	R2	255.788	169.481	212.635	0.597491	0.201999	2.95789	0.00309753	0.0091652
TRINITY_DN86873_c1_g2	B2	R2	308.483	205.187	256.835	0.587391	0.200293	2.93266	0.00336074	0.00984926
TRINITY_DN92092_c3_g1	B2	R2	752.806	501.079	626.942	0.586642	0.171183	3.42698	0.000610332	0.00220883
TRINITY_DN98114_c0_g2	B2	R2	882.75	588.991	735.87	0.582086	0.163323	3.56402	0.000365215	0.00140314
TRINITY_DN97027_c0_g1	B2	R2	579.039	387.24	483.14	0.580476	0.179375	3.23611	0.00121171	0.00404554
TRINITY_DN100060_c2_g2	B2	R2	707.611	473.299	590.455	0.578518	0.187579	3.08412	0.00204152	0.00642412
TRINITY_DN98793_c4_g3	B2	R2	546.823	367.045	456.934	0.576499	0.182768	3.15427	0.00160898	0.00521385
TRINITY_DN86099_c1_g2	B2	R2	804.876	540.429	672.653	0.573587	0.186392	3.07731	0.00208876	0.00654737
TRINITY_DN99122_c2_g2	B2	R2	1618.33	1092.17	1355.25	0.56695	0.156554	3.62144	0.000292963	0.00115387
TRINITY_DN101311_c3_g1	B2	R2	1142.07	774.281	958.173	0.561093	0.165796	3.38424	0.000713748	0.00252372
TRINITY_DN91238_c0_g1	B2	R2	2002.29	1359.04	1680.67	0.559721	0.172248	3.24951	0.00115606	0.0038859
TRINITY_DN75036_c1_g2	B2	R2	1347.43	914.95	1131.19	0.558725	0.179347	3.11532	0.00183746	0.00584046
TRINITY_DN92834_c0_g1	B2	R2	1043.76	711.54	877.648	0.552029	0.159739	3.45582	0.000548624	0.00201909
TRINITY_DN94504_c0_g1	B2	R2	1381.66	943.162	1162.41	0.550887	0.177678	3.10047	0.00193212	0.00612034
TRINITY_DN91732_c2_g2	B2	R2	522.225	357.595	439.91	0.548265	0.184051	2.97888	0.00289302	0.008649
TRINITY_DN84223_c1_g2	B2	R2	1234.3	850.997	1042.65	0.535187	0.175687	3.04625	0.00231717	0.00716268
TRINITY_DN89493_c3_g1	B2	R2	814.236	562.42	688.328	0.53359	0.182103	2.93016	0.00338788	0.00992554
TRINITY_DN89281_c0_g1	B2	R2	1187.72	820.403	1004.06	0.532806	0.155038	3.43661	0.000589034	0.00214218
TRINITY_DN99673_c4_g1	B2	R2	796.405	550.627	673.516	0.531269	0.159708	3.32651	0.000879417	0.00303963
TRINITY_DN90555_c5_g1	B2	R2	1035.97	717.886	876.927	0.529676	0.166494	3.18135	0.00146588	0.00479368
TRINITY_DN76021_c1_g2	B2	R2	4027	2815.89	3421.45	0.515979	0.160434	3.21614	0.0012993	0.00430176
TRINITY_DN88639_c1_g1	B2	R2	1389.16	995.129	1192.14	0.480931	0.158405	3.03609	0.00239667	0.00736502
TRINITY_DN81970_c1_g2	B2	R2	898.817	644.082	771.45	0.479898	0.161515	2.97123	0.0029661	0.00882018
TRINITY_DN94449_c5_g1	B2	R2	727.489	526.746	627.117	0.466661	0.156894	2.97437	0.00293589	0.0087537
TRINITY_DN87804_c1_g1	B2	R2	1597.22	2119.67	1858.44	-0.408552	0.138163	-2.95703	0.00310617	0.00918468
TRINITY_DN88104_c0_g1	B2	R2	538.295	731.891	635.093	-0.444839	0.150251	-2.96063	0.00307006	0.00909597
TRINITY_DN94751_c3_g1	B2	R2	1313.6	1803.83	1558.71	-0.4569	0.155576	-2.93682	0.00331595	0.00974359
TRINITY_DN93691_c5_g2	B2	R2	744.18	1036.7	890.438	-0.476943	0.152973	-3.11782	0.00182192	0.00579648
TRINITY_DN85066_c0_g1	B2	R2	2978.6	4211.12	3594.86	-0.499294	0.168961	-2.95509	0.00312582	0.0092397
TRINITY_DN87013_c0_g1	B2	R2	451.74	639.595	545.667	-0.500336	0.167521	-2.98671	0.00281996	0.00846747
TRINITY_DN94213_c2_g1	B2	R2	1133.87	1608.43	1371.15	-0.503717	0.165781	-3.03844	0.00237807	0.00731544
TRINITY_DN84803_c0_g1	B2	R2	667.896	947.972	807.934	-0.505237	0.16322	-3.09544	0.00196524	0.00621697
TRINITY_DN93248_c0_g1	B2	R2	1455.24	2067.99	1761.62	-0.50644	0.133421	-3.7958	0.000147171	0.00062076
TRINITY_DN97645_c2_g1	B2	R2	932.046	1333.89	1132.97	-0.517713	0.133598	-3.87514	0.000106563	0.000463956
TRINITY_DN97735_c3_g1	B2	R2	520.585	747.338	633.962	-0.520608	0.161603	-3.22152	0.00127513	0.00423507
TRINITY_DN91252_c0_g1	B2	R2	2912.25	4193.28	3552.76	-0.525985	0.139958	-3.75815	0.000171175	0.000711581
TRINITY_DN89557_c1_g2	B2	R2	550.784	794.106	672.445	-0.526778	0.179116	-2.94099	0.00327162	0.00962658
TRINITY_DN99212_c0_g2	B2	R2	306.913	442.64	374.776	-0.52771	0.167825	-3.1444	0.00166427	0.00535993
TRINITY_DN98241_c2_g3	B2	R2	787.449	1138.03	962.738	-0.531235	0.152768	-3.47739	0.000506324	0.00188048
TRINITY_DN78743_c2_g2	B2	R2	631.886	914.654	773.27	-0.532846	0.155893	-3.41802	0.000630791	0.00227457
TRINITY_DN76560_c0_g1	B2	R2	632.23	918.822	775.526	-0.537991	0.165302	-3.25459	0.00113556	0.00382275
TRINITY_DN100770_c3_g1	B2	R2	602.57	874.915	738.742	-0.538827	0.144531	-3.72811	0.000192924	0.000792757
TRINITY_DN72683_c3_g1	B2	R2	1263.03	1834.6	1548.82	-0.539287	0.158987	-3.39203	0.000693762	0.00246085
TRINITY_DN75220_c2_g1	B2	R2	370.268	539.461	454.865	-0.542534	0.175859	-3.08505	0.00203515	0.00640634
TRINITY_DN70410_c1_g3	B2	R2	937.705	1369.37	1153.54	-0.544745	0.158956	-3.42703	0.000610229	0.00220883
TRINITY_DN90601_c1_g1	B2	R2	1071.74	1565.36	1318.55	-0.545818	0.140102	-3.89585	9.78559e-05	0.000430885
TRINITY_DN71466_c3_g2	B2	R2	2274.62	3325.71	2800.16	-0.547221	0.148766	-3.6784	0.000234697	0.000942699
TRINITY_DN101280_c0_g3	B2	R2	332.447	486.69	409.569	-0.548849	0.184224	-2.97925	0.00288952	0.00864144
TRINITY_DN76686_c2_g1	B2	R2	854.586	1255.79	1055.19	-0.5541	0.169443	-3.27013	0.00107499	0.00364498
TRINITY_DN89759_c1_g2	B2	R2	1103.68	1623.18	1363.43	-0.555928	0.165301	-3.36312	0.000770673	0.00270144
TRINITY_DN75149_c4_g1	B2	R2	537.779	792.359	665.069	-0.55763	0.159888	-3.48764	0.000487306	0.0018159
TRINITY_DN92567_c6_g1	B2	R2	4171.43	6145.71	5158.57	-0.558897	0.177288	-3.15248	0.00161891	0.0052384
TRINITY_DN100588_c2_g2	B2	R2	2047.68	3018.41	2533.04	-0.559543	0.181946	-3.07533	0.00210267	0.00658148
TRINITY_DN71931_c0_g4	B2	R2	696.464	1026.23	861.347	-0.560013	0.145856	-3.83949	0.000123289	0.000529541
TRINITY_DN70829_c2_g2	B2	R2	613.269	905.436	759.353	-0.561551	0.168887	-3.32502	0.000884133	0.00305002
TRINITY_DN100414_c1_g1	B2	R2	367.782	544.092	455.937	-0.561954	0.188863	-2.97546	0.00292546	0.00873722
TRINITY_DN100196_c1_g1	B2	R2	966.52	1429.24	1197.88	-0.562881	0.184502	-3.05082	0.00228221	0.00708653
TRINITY_DN94606_c3_g1	B2	R2	251.442	373.275	312.358	-0.570023	0.187059	-3.0473	0.00230911	0.0071427
TRINITY_DN69857_c1_g1	B2	R2	426.565	635.642	531.104	-0.572858	0.186086	-3.07846	0.00208077	0.00652921
TRINITY_DN98758_c1_g2	B2	R2	557.023	829.979	693.501	-0.57456	0.185191	-3.10253	0.00191875	0.00608501
TRINITY_DN95211_c0_g1	B2	R2	416.527	621.731	519.129	-0.575732	0.186091	-3.09381	0.00197601	0.00624663
TRINITY_DN79740_c0_g1	B2	R2	164.918	246.614	205.766	-0.576319	0.190933	-3.01844	0.00254083	0.00776257
TRINITY_DN80407_c4_g2	B2	R2	2726.6	4071.71	3399.15	-0.578034	0.154571	-3.7396	0.00018431	0.00075981
TRINITY_DN91060_c1_g2	B2	R2	1088.74	1626.14	1357.44	-0.578458	0.154015	-3.75584	0.00017276	0.000716834
TRINITY_DN97995_c3_g2	B2	R2	509.26	759.302	634.281	-0.579004	0.183898	-3.14851	0.00164104	0.00529848
TRINITY_DN97483_c0_g1	B2	R2	1517.2	2277.87	1897.54	-0.585464	0.138026	-4.24169	2.21843e-05	0.000113218
TRINITY_DN83380_c3_g1	B2	R2	3076.43	4623.36	3849.9	-0.587618	0.150054	-3.91604	9.00146e-05	0.000401109
TRINITY_DN88539_c3_g3	B2	R2	269.778	405.057	337.418	-0.588519	0.169903	-3.46386	0.000532482	0.00196862
TRINITY_DN70619_c1_g2	B2	R2	5488.09	8258.9	6873.49	-0.58947	0.151551	-3.88957	0.00010042	0.000440653
TRINITY_DN102253_c12_g2	B2	R2	956.21	1441.33	1198.77	-0.591444	0.197314	-2.99747	0.00272227	0.0082212
TRINITY_DN86889_c1_g1	B2	R2	440.285	663.187	551.736	-0.591829	0.158203	-3.74095	0.000183323	0.000756791
TRINITY_DN99921_c0_g2	B2	R2	1827.39	2757.6	2292.5	-0.592796	0.153947	-3.85064	0.000117808	0.00050796
TRINITY_DN98779_c2_g1	B2	R2	372.523	561.461	466.992	-0.59312	0.162078	-3.65948	0.000252726	0.0010074
TRINITY_DN94920_c3_g1	B2	R2	241.491	365.25	303.371	-0.594573	0.190504	-3.12106	0.00180201	0.00574956
TRINITY_DN94809_c1_g1	B2	R2	731.388	1106.95	919.17	-0.59635	0.142527	-4.18411	2.86285e-05	0.00014244
TRINITY_DN69437_c1_g2	B2	R2	703.6	1065.13	884.364	-0.597381	0.197746	-3.02096	0.00251975	0.00770347
TRINITY_DN99698_c3_g1	B2	R2	597.892	905.714	751.803	-0.597938	0.200355	-2.9844	0.00284135	0.00851166
TRINITY_DN96098_c1_g2	B2	R2	234.108	354.78	294.444	-0.598624	0.176404	-3.39349	0.000690082	0.00245077
TRINITY_DN87794_c6_g2	B2	R2	227.526	346.066	286.796	-0.601027	0.193968	-3.09859	0.00194446	0.0061556
TRINITY_DN92204_c2_g2	B2	R2	925.946	1405.56	1165.75	-0.60126	0.158112	-3.80275	0.0001431	0.00060502
TRINITY_DN69175_c2_g3	B2	R2	500.978	759.754	630.366	-0.6014	0.157344	-3.8222	0.000132266	0.000564026
TRINITY_DN96679_c0_g1	B2	R2	342.409	521.216	431.813	-0.602779	0.166215	-3.62651	0.000287275	0.00113247
TRINITY_DN97195_c0_g1	B2	R2	284.577	431.524	358.05	-0.603506	0.181616	-3.32298	0.000890606	0.00306879
TRINITY_DN93476_c0_g1	B2	R2	887.295	1349.24	1118.27	-0.604963	0.196419	-3.07997	0.00207024	0.00649846
TRINITY_DN85008_c0_g1	B2	R2	500.821	760.791	630.806	-0.606305	0.198386	-3.05618	0.00224176	0.00696419
TRINITY_DN86056_c0_g2	B2	R2	428.956	652.624	540.79	-0.606915	0.198982	-3.0501	0.00228765	0.00709849
TRINITY_DN77167_c5_g4	B2	R2	1612.11	2460.88	2036.49	-0.609866	0.141908	-4.29763	1.72638e-05	9.04877e-05
TRINITY_DN87766_c1_g1	B2	R2	201.096	309.588	255.342	-0.619392	0.188802	-3.28065	0.00103568	0.00352106
TRINITY_DN65074_c2_g3	B2	R2	603.445	929.054	766.249	-0.619677	0.190373	-3.25507	0.00113364	0.00381774
TRINITY_DN74961_c3_g2	B2	R2	250.441	386.488	318.464	-0.619784	0.197751	-3.13416	0.00172346	0.0055266
TRINITY_DN84864_c3_g2	B2	R2	414.564	639.178	526.871	-0.620483	0.184156	-3.36933	0.000753521	0.00264548
TRINITY_DN99473_c1_g1	B2	R2	375.216	577.869	476.542	-0.620569	0.174986	-3.54639	0.000390552	0.00148957
TRINITY_DN100076_c2_g4	B2	R2	1020.93	1568.62	1294.78	-0.621266	0.182002	-3.41352	0.000641289	0.00230404
TRINITY_DN100558_c3_g1	B2	R2	2321.72	3572.91	2947.31	-0.621466	0.164801	-3.77102	0.000162585	0.000679522
TRINITY_DN88984_c1_g1	B2	R2	720.476	1109.56	915.016	-0.622079	0.180533	-3.44579	0.000569384	0.00208452
TRINITY_DN71567_c1_g4	B2	R2	333.129	512.477	422.803	-0.623623	0.172506	-3.61508	0.000300255	0.00117843
TRINITY_DN82583_c4_g1	B2	R2	397.841	615.225	506.533	-0.626591	0.197239	-3.17682	0.00148899	0.0048639
TRINITY_DN87315_c2_g1	B2	R2	538.139	833.138	685.638	-0.628083	0.2083	-3.01529	0.00256737	0.00782492
TRINITY_DN97060_c1_g1	B2	R2	1259.16	1952.16	1605.66	-0.631625	0.202751	-3.11528	0.00183771	0.00584046
TRINITY_DN91705_c1_g2	B2	R2	473.971	735.451	604.711	-0.632166	0.195266	-3.23745	0.00120601	0.00403104
TRINITY_DN79041_c0_g1	B2	R2	376.573	585.684	481.128	-0.634695	0.193971	-3.2721	0.00106751	0.00362513
TRINITY_DN86888_c0_g3	B2	R2	469.041	729.668	599.354	-0.637652	0.182791	-3.48842	0.000485892	0.00181139
TRINITY_DN70381_c1_g3	B2	R2	301.304	469.694	385.499	-0.639272	0.173418	-3.68631	0.000227529	0.00092054
TRINITY_DN69050_c5_g1	B2	R2	283.059	441.371	362.215	-0.640814	0.174464	-3.67305	0.000239674	0.000960093
TRINITY_DN88758_c0_g2	B2	R2	261.004	405.97	333.487	-0.643153	0.212549	-3.0259	0.00247893	0.0075969
TRINITY_DN98627_c3_g1	B2	R2	1539.16	2406.93	1973.04	-0.645183	0.211065	-3.05679	0.0022372	0.00695647
TRINITY_DN69659_c2_g1	B2	R2	2414.18	3781.49	3097.84	-0.646695	0.182319	-3.54705	0.000389571	0.0014871
TRINITY_DN100729_c3_g2	B2	R2	234.923	369.434	302.179	-0.647799	0.216023	-2.99876	0.00271084	0.00818943
TRINITY_DN82971_c4_g1	B2	R2	509.607	801.592	655.6	-0.65502	0.195421	-3.35185	0.000802748	0.00279956
TRINITY_DN75128_c2_g2	B2	R2	802.91	1263.81	1033.36	-0.655781	0.167884	-3.90616	9.37738e-05	0.00041537
TRINITY_DN84974_c1_g2	B2	R2	459.185	723.525	591.355	-0.6575	0.183037	-3.59218	0.000327927	0.00127693
TRINITY_DN98627_c3_g5	B2	R2	210.611	334.29	272.45	-0.660962	0.206881	-3.1949	0.00139881	0.00460982
TRINITY_DN92204_c2_g1	B2	R2	563.179	890.076	726.628	-0.662332	0.188917	-3.50594	0.000455003	0.00171125
TRINITY_DN91264_c2_g2	B2	R2	1099.03	1740	1419.52	-0.662608	0.224906	-2.94616	0.0032175	0.00949185
TRINITY_DN96062_c3_g1	B2	R2	1355.64	2146.9	1751.27	-0.663119	0.207509	-3.19562	0.00139531	0.00459997
TRINITY_DN102049_c3_g1	B2	R2	1651.76	2617.04	2134.4	-0.663693	0.155378	-4.27148	1.9418e-05	0.000100132
TRINITY_DN90442_c1_g4	B2	R2	2241.7	3552.94	2897.32	-0.663788	0.203682	-3.25894	0.0011183	0.00377179
TRINITY_DN73538_c1_g2	B2	R2	831.144	1320.8	1075.97	-0.666205	0.221078	-3.01345	0.00258299	0.00785908
TRINITY_DN94185_c3_g1	B2	R2	613.004	974.933	793.969	-0.669432	0.22502	-2.97498	0.00293007	0.00874458
TRINITY_DN73879_c0_g1	B2	R2	482.315	768.437	625.376	-0.673138	0.22315	-3.01652	0.0025569	0.007801
TRINITY_DN76091_c1_g1	B2	R2	391.181	624.791	507.986	-0.675171	0.19506	-3.46135	0.000537475	0.00198379
TRINITY_DN91005_c1_g1	B2	R2	518.013	831.647	674.83	-0.682734	0.187354	-3.64408	0.000268354	0.00106258
TRINITY_DN78510_c0_g1	B2	R2	853.238	1372.15	1112.7	-0.683342	0.212275	-3.21913	0.0012858	0.00426416
TRINITY_DN97709_c1_g1	B2	R2	756.298	1219.54	987.921	-0.687786	0.185243	-3.71289	0.000204909	0.000838529
TRINITY_DN72925_c2_g1	B2	R2	1230.34	1985.63	1607.99	-0.69132	0.163146	-4.23743	2.26088e-05	0.00011499
TRINITY_DN74071_c2_g1	B2	R2	185.558	302.051	243.804	-0.695139	0.219183	-3.17151	0.00151651	0.00494293
TRINITY_DN86320_c2_g1	B2	R2	194.03	315.39	254.71	-0.69592	0.203921	-3.41269	0.000643259	0.00230926
TRINITY_DN89651_c0_g1	B2	R2	265.116	430.444	347.78	-0.697597	0.171886	-4.0585	4.93894e-05	0.000232877
TRINITY_DN101833_c3_g2	B2	R2	120.794	196.994	158.894	-0.698898	0.220651	-3.16744	0.00153788	0.00500709
TRINITY_DN86370_c4_g1	B2	R2	4417.31	7177.56	5797.43	-0.699883	0.219746	-3.18496	0.00144776	0.00474485
TRINITY_DN88512_c5_g1	B2	R2	1196.03	1945.77	1570.9	-0.701661	0.203495	-3.44805	0.000564649	0.00206953
TRINITY_DN95698_c0_g1	B2	R2	122.449	200.334	161.392	-0.703895	0.207991	-3.38425	0.000713729	0.00252372
TRINITY_DN82823_c3_g1	B2	R2	265.335	432.84	349.087	-0.708708	0.200363	-3.53712	0.000404509	0.00153689
TRINITY_DN81849_c1_g1	B2	R2	247.983	406.775	327.379	-0.71134	0.232561	-3.05873	0.00222279	0.00691405
TRINITY_DN90861_c1_g1	B2	R2	249.993	410.157	330.075	-0.713874	0.186023	-3.83756	0.000124262	0.00053321
TRINITY_DN85838_c0_g2	B2	R2	129.416	213.649	171.533	-0.715274	0.238089	-3.00423	0.00266254	0.00806264
TRINITY_DN92419_c1_g2	B2	R2	205.752	339.059	272.405	-0.716856	0.205206	-3.49335	0.000477	0.00178047
TRINITY_DN90237_c0_g1	B2	R2	1378.84	2267.38	1823.11	-0.716976	0.19282	-3.71836	0.000200517	0.000821686
TRINITY_DN94091_c0_g1	B2	R2	139.44	228.231	183.835	-0.717139	0.229279	-3.1278	0.00176119	0.00563746
TRINITY_DN89091_c0_g1	B2	R2	1160.65	1911.71	1536.18	-0.718418	0.209351	-3.43165	0.000599917	0.00217821
TRINITY_DN75056_c1_g2	B2	R2	231.341	381.224	306.283	-0.720357	0.211113	-3.41219	0.000644427	0.00231159
TRINITY_DN81625_c0_g1	B2	R2	747.032	1232.4	989.717	-0.722413	0.191422	-3.77393	0.000160697	0.000672724
TRINITY_DN100519_c2_g1	B2	R2	210.176	348.19	279.183	-0.724443	0.234929	-3.08367	0.00204461	0.00643159
TRINITY_DN93344_c4_g2	B2	R2	289.514	480.715	385.114	-0.728231	0.233398	-3.12013	0.00180772	0.00575746
TRINITY_DN89167_c0_g3	B2	R2	120.743	200.573	160.658	-0.728431	0.211576	-3.44289	0.000575537	0.00209909
TRINITY_DN93496_c0_g3	B2	R2	1051.33	1742.52	1396.92	-0.730658	0.160444	-4.55399	5.2639e-06	3.10783e-05
TRINITY_DN101096_c2_g3	B2	R2	537.648	893.366	715.507	-0.73433	0.172416	-4.25907	2.05276e-05	0.000105488
TRINITY_DN81422_c0_g1	B2	R2	105.25	175.688	140.469	-0.735073	0.226405	-3.24673	0.00116741	0.00392257
TRINITY_DN96880_c2_g1	B2	R2	89.1442	148.734	118.939	-0.736113	0.232934	-3.16018	0.00157672	0.00511672
TRINITY_DN85859_c0_g1	B2	R2	716.038	1193.91	954.972	-0.736618	0.156167	-4.71685	2.39519e-06	1.51866e-05
TRINITY_DN74866_c3_g2	B2	R2	1249.69	2083.22	1666.46	-0.736715	0.150821	-4.88469	1.03592e-06	7.15279e-06
TRINITY_DN83645_c0_g3	B2	R2	426.442	712.257	569.35	-0.736928	0.196852	-3.74356	0.000181432	0.000750024
TRINITY_DN94255_c0_g2	B2	R2	717.72	1197.03	957.376	-0.740046	0.175176	-4.22459	2.39378e-05	0.000121334
TRINITY_DN98328_c2_g1	B2	R2	607.873	1014.36	811.118	-0.741107	0.222808	-3.32622	0.000880328	0.00304129
TRINITY_DN80484_c0_g1	B2	R2	148.059	246.91	197.485	-0.741302	0.196029	-3.78159	0.000155832	0.000654507
TRINITY_DN102123_c1_g1	B2	R2	400.243	668.401	534.322	-0.744183	0.18626	-3.99539	6.45868e-05	0.000296999
TRINITY_DN102039_c9_g1	B2	R2	381.651	640.832	511.242	-0.744424	0.245706	-3.02973	0.00244771	0.00750896
TRINITY_DN94857_c3_g2	B2	R2	65.4362	109.44	87.438	-0.750112	0.255476	-2.93613	0.0033233	0.00976198
TRINITY_DN78717_c3_g3	B2	R2	508.417	855.738	682.077	-0.75042	0.190767	-3.93371	8.3646e-05	0.000374413
TRINITY_DN72221_c2_g2	B2	R2	276.512	464.985	370.748	-0.751175	0.179936	-4.17468	2.98403e-05	0.000147564
TRINITY_DN78414_c2_g2	B2	R2	113.689	192.611	153.15	-0.751713	0.239887	-3.13361	0.0017267	0.00553498
TRINITY_DN98601_c4_g1	B2	R2	866.372	1460.64	1163.5	-0.754864	0.154485	-4.88633	1.02733e-06	7.09901e-06
TRINITY_DN89863_c3_g1	B2	R2	143.5	242.053	192.776	-0.755097	0.190044	-3.97327	7.08911e-05	0.000322993
TRINITY_DN72940_c0_g1	B2	R2	785.85	1329.51	1057.68	-0.756791	0.229768	-3.29372	0.000988706	0.00337423
TRINITY_DN88289_c1_g1	B2	R2	191.271	323.911	257.591	-0.757069	0.197312	-3.83691	0.000124593	0.000534373
TRINITY_DN71986_c2_g1	B2	R2	549.309	929.637	739.473	-0.757474	0.254453	-2.97688	0.00291202	0.00869999
TRINITY_DN68520_c7_g1	B2	R2	438.128	741.465	589.797	-0.757931	0.156738	-4.83565	1.32709e-06	8.94855e-06
TRINITY_DN100786_c1_g2	B2	R2	186.749	315.361	251.055	-0.758087	0.194646	-3.8947	9.83205e-05	0.000432503
TRINITY_DN96295_c1_g3	B2	R2	2462.66	4176.9	3319.78	-0.762186	0.257695	-2.95771	0.00309937	0.00916759
TRINITY_DN101177_c1_g1	B2	R2	817.585	1389.17	1103.38	-0.762554	0.230303	-3.31108	0.000929362	0.00319493
TRINITY_DN83591_c3_g1	B2	R2	581.12	987.012	784.066	-0.763791	0.23421	-3.26114	0.00110966	0.00374406
TRINITY_DN85634_c0_g3	B2	R2	335.501	569.801	452.651	-0.764353	0.175252	-4.36144	1.2921e-05	6.96906e-05
TRINITY_DN96731_c2_g1	B2	R2	205.002	348.695	276.849	-0.765396	0.216619	-3.53338	0.000410286	0.00155685
TRINITY_DN98104_c2_g1	B2	R2	143.239	245.263	194.251	-0.7663	0.222471	-3.4445	0.000572115	0.00209174
TRINITY_DN77618_c2_g1	B2	R2	685.622	1165.97	925.798	-0.766676	0.2203	-3.48015	0.000501128	0.00186273
TRINITY_DN91986_c0_g3	B2	R2	180.101	307.675	243.888	-0.766936	0.25541	-3.00277	0.00267539	0.00809604
TRINITY_DN67989_c1_g1	B2	R2	740.081	1261.62	1000.85	-0.767137	0.178794	-4.29063	1.78167e-05	9.30581e-05
TRINITY_DN98678_c3_g2	B2	R2	678.739	1157.17	917.954	-0.768234	0.20923	-3.67172	0.000240928	0.000963819
TRINITY_DN68066_c0_g5	B2	R2	106.422	180.51	143.466	-0.768481	0.224874	-3.41739	0.000632253	0.002278
TRINITY_DN95287_c3_g2	B2	R2	97.5103	166.913	132.211	-0.772825	0.25831	-2.99185	0.00277288	0.00835422
TRINITY_DN80461_c1_g2	B2	R2	315.149	537.876	426.513	-0.773444	0.17937	-4.31201	1.61777e-05	8.52456e-05
TRINITY_DN82798_c4_g1	B2	R2	853.06	1461.04	1157.05	-0.776235	0.167071	-4.64615	3.38192e-06	2.07497e-05
TRINITY_DN101934_c4_g1	B2	R2	1301.3	2233.2	1767.25	-0.777787	0.193649	-4.01647	5.90752e-05	0.000273914
TRINITY_DN75850_c8_g1	B2	R2	327.425	562.493	444.959	-0.779465	0.203186	-3.83622	0.000124941	0.000535609
TRINITY_DN101888_c3_g2	B2	R2	161.359	277.396	219.377	-0.779795	0.254071	-3.0692	0.00214635	0.00669496
TRINITY_DN101224_c0_g1	B2	R2	120.608	207.98	164.294	-0.779828	0.254349	-3.06598	0.00216955	0.00676497
TRINITY_DN87863_c0_g1	B2	R2	242.029	415.978	329.003	-0.780914	0.182137	-4.28751	1.80684e-05	9.41519e-05
TRINITY_DN74135_c4_g1	B2	R2	544.411	937.161	740.786	-0.781688	0.220807	-3.54013	0.000399923	0.00152206
TRINITY_DN90330_c2_g2	B2	R2	1178.37	2028	1603.18	-0.782534	0.229883	-3.40405	0.000663941	0.00237491
TRINITY_DN74927_c0_g2	B2	R2	246.517	424.657	335.587	-0.782556	0.209379	-3.73751	0.000185855	0.000765471
TRINITY_DN65618_c3_g1	B2	R2	1915.36	3297.03	2606.2	-0.782864	0.204399	-3.83008	0.000128102	0.000548367
TRINITY_DN93467_c1_g2	B2	R2	983.787	1695.33	1339.56	-0.783195	0.208284	-3.76022	0.000169764	0.000706401
TRINITY_DN74983_c3_g1	B2	R2	861.938	1486.26	1174.1	-0.784616	0.163588	-4.7963	1.6162e-06	1.06485e-05
TRINITY_DN91537_c3_g2	B2	R2	3082.83	5314.61	4198.72	-0.785103	0.213128	-3.68371	0.000229859	0.000927442
TRINITY_DN88718_c3_g1	B2	R2	278.461	480.741	379.601	-0.786379	0.210095	-3.74296	0.000181862	0.000751105
TRINITY_DN85947_c0_g1	B2	R2	251.968	435.841	343.904	-0.787439	0.172313	-4.56981	4.88164e-06	2.90328e-05
TRINITY_DN95454_c0_g2	B2	R2	669.975	1157.07	913.524	-0.787844	0.163503	-4.81854	1.44615e-06	9.69279e-06
TRINITY_DN79594_c2_g1	B2	R2	249.892	432.328	341.11	-0.787887	0.188682	-4.17574	2.97021e-05	0.000146962
TRINITY_DN95920_c1_g1	B2	R2	1504.85	2597.92	2051.39	-0.788335	0.201683	-3.90878	9.2765e-05	0.00041213
TRINITY_DN98372_c1_g1	B2	R2	818.337	1413.52	1115.93	-0.788746	0.19646	-4.01479	5.94991e-05	0.000275593
TRINITY_DN96118_c0_g1	B2	R2	511.34	886.564	698.952	-0.790784	0.231397	-3.41743	0.000632159	0.002278
TRINITY_DN96271_c0_g3	B2	R2	405.887	701.941	553.914	-0.791013	0.232339	-3.40457	0.000662677	0.00237134
TRINITY_DN94125_c0_g1	B2	R2	190.74	331.04	260.89	-0.792335	0.262904	-3.01378	0.00258017	0.00785318
TRINITY_DN101879_c5_g1	B2	R2	961.051	1665.52	1313.28	-0.793935	0.270525	-2.9348	0.00333765	0.0097977
TRINITY_DN68963_c1_g5	B2	R2	494.129	858.939	676.534	-0.794971	0.232881	-3.41363	0.000641025	0.00230402
TRINITY_DN95639_c0_g2	B2	R2	349.291	605.726	477.509	-0.795212	0.166813	-4.76708	1.86914e-06	1.21623e-05
TRINITY_DN94304_c3_g1	B2	R2	525.752	914.031	719.892	-0.796555	0.255751	-3.11457	0.00184211	0.00585237
TRINITY_DN90910_c0_g3	B2	R2	172.007	299.131	235.569	-0.797259	0.22039	-3.6175	0.000297464	0.00116902
TRINITY_DN91725_c1_g1	B2	R2	921.711	1603.41	1262.56	-0.798034	0.210538	-3.79045	0.000150372	0.000632768
TRINITY_DN73906_c1_g1	B2	R2	550.06	959.873	754.967	-0.800588	0.26571	-3.01301	0.00258668	0.00786765
TRINITY_DN91373_c3_g4	B2	R2	110.846	192.71	151.778	-0.800847	0.20529	-3.90106	9.57713e-05	0.000422749
TRINITY_DN90848_c3_g2	B2	R2	729.152	1271.79	1000.47	-0.801284	0.163352	-4.90527	9.32969e-07	6.51253e-06
TRINITY_DN69010_c3_g1	B2	R2	1970.02	3442.89	2706.46	-0.80476	0.171274	-4.69867	2.61861e-06	1.64976e-05
TRINITY_DN95749_c0_g1	B2	R2	2213.2	3868.12	3040.66	-0.80523	0.141844	-5.67689	1.37168e-08	1.33589e-07
TRINITY_DN86571_c2_g4	B2	R2	421.984	739.12	580.552	-0.805721	0.178939	-4.50276	6.70776e-06	3.86064e-05
TRINITY_DN84811_c2_g1	B2	R2	239.268	418.678	328.973	-0.807942	0.264984	-3.04902	0.00229587	0.00711409
TRINITY_DN92114_c2_g1	B2	R2	145.738	256.684	201.211	-0.808473	0.231228	-3.49644	0.00047151	0.00176293
TRINITY_DN90735_c2_g1	B2	R2	76.7152	133.709	105.212	-0.810931	0.249064	-3.25592	0.00113025	0.00380921
TRINITY_DN82178_c1_g1	B2	R2	1363.93	2394.84	1879.39	-0.812313	0.222827	-3.64548	0.000266894	0.00105726
TRINITY_DN84704_c0_g1	B2	R2	522.95	916.532	719.741	-0.813117	0.176028	-4.61925	3.85124e-06	2.33721e-05
TRINITY_DN98372_c1_g3	B2	R2	591.12	1040.82	815.969	-0.815713	0.213394	-3.82256	0.000132071	0.000563466
TRINITY_DN93987_c0_g2	B2	R2	167.59	294.898	231.244	-0.81588	0.275241	-2.96424	0.00303429	0.00899896
TRINITY_DN97833_c0_g2	B2	R2	695.679	1223.95	959.812	-0.817634	0.165293	-4.94658	7.55297e-07	5.34338e-06
TRINITY_DN92910_c2_g1	B2	R2	209.055	368.949	289.002	-0.817872	0.212711	-3.84499	0.000120557	0.000518808
TRINITY_DN92926_c1_g1	B2	R2	987.453	1743.35	1365.4	-0.818915	0.175482	-4.66666	3.06142e-06	1.90453e-05
TRINITY_DN93120_c4_g1	B2	R2	106.645	189.861	148.253	-0.819242	0.268893	-3.04672	0.00231351	0.00715384
TRINITY_DN95879_c0_g1	B2	R2	732.67	1292.82	1012.74	-0.8194	0.206711	-3.96398	7.3709e-05	0.000333616
TRINITY_DN88671_c5_g1	B2	R2	1105.49	1953.5	1529.49	-0.819933	0.172419	-4.75547	1.9799e-06	1.27621e-05
TRINITY_DN90606_c2_g1	B2	R2	1264.94	2232.76	1748.85	-0.820536	0.188942	-4.34278	1.40688e-05	7.50644e-05
TRINITY_DN90914_c1_g2	B2	R2	394.391	697.978	546.184	-0.820728	0.194723	-4.21484	2.49953e-05	0.000125908
TRINITY_DN100731_c2_g1	B2	R2	142.896	252.838	197.867	-0.822387	0.275653	-2.98342	0.00285048	0.00853614
TRINITY_DN85969_c2_g1	B2	R2	358.999	634.594	496.796	-0.823192	0.231762	-3.55189	0.00038247	0.00146438
TRINITY_DN68785_c0_g1	B2	R2	641.265	1136.55	888.905	-0.823759	0.153387	-5.37045	7.85394e-08	6.67922e-07
TRINITY_DN78541_c3_g1	B2	R2	319.929	567.392	443.661	-0.824787	0.161982	-5.09185	3.54584e-07	2.65819e-06
TRINITY_DN88104_c0_g3	B2	R2	135.517	239.989	187.753	-0.825294	0.274426	-3.00735	0.00263537	0.00798848
TRINITY_DN70053_c2_g1	B2	R2	531.985	942.294	737.14	-0.826444	0.166917	-4.95123	7.37464e-07	5.22551e-06
TRINITY_DN100793_c2_g1	B2	R2	148.123	263.18	205.651	-0.828218	0.190933	-4.33774	1.43952e-05	7.66686e-05
TRINITY_DN94634_c2_g1	B2	R2	378.977	671.907	525.442	-0.828941	0.204595	-4.05161	5.08661e-05	0.000239207
TRINITY_DN97833_c0_g1	B2	R2	129.106	227.885	178.496	-0.829235	0.264564	-3.13435	0.00172238	0.00552608
TRINITY_DN94020_c3_g1	B2	R2	1137.54	2023.4	1580.47	-0.829967	0.199857	-4.15281	3.28422e-05	0.000161247
TRINITY_DN96938_c4_g1	B2	R2	253.254	450.129	351.692	-0.830919	0.199132	-4.1727	3.01007e-05	0.000148687
TRINITY_DN97987_c2_g2	B2	R2	880.552	1568.16	1224.35	-0.831033	0.191785	-4.33316	1.46985e-05	7.80975e-05
TRINITY_DN63698_c0_g1	B2	R2	74.9376	134.31	104.624	-0.835254	0.259158	-3.22295	0.00126879	0.0042156
TRINITY_DN77436_c2_g1	B2	R2	413.088	738.701	575.894	-0.835956	0.218941	-3.81818	0.000134438	0.000572194
TRINITY_DN81399_c5_g1	B2	R2	1279.79	2286.71	1783.25	-0.836035	0.179789	-4.6501	3.31781e-06	2.04014e-05
TRINITY_DN80842_c0_g1	B2	R2	2660.22	4750.31	3705.27	-0.836285	0.266559	-3.13733	0.00170492	0.005477
TRINITY_DN85935_c0_g3	B2	R2	169.696	303.24	236.468	-0.836693	0.233701	-3.58019	0.000343348	0.00132828
TRINITY_DN68196_c0_g1	B2	R2	509.867	911.181	710.524	-0.836929	0.205735	-4.068	4.74181e-05	0.000225249
TRINITY_DN65075_c0_g1	B2	R2	157.487	281.103	219.295	-0.837074	0.202943	-4.12467	3.71268e-05	0.00018079
TRINITY_DN70398_c3_g2	B2	R2	124.642	224.415	174.529	-0.838157	0.277414	-3.02132	0.00251674	0.00769688
TRINITY_DN101797_c0_g1	B2	R2	239.469	428.453	333.961	-0.840875	0.185375	-4.53607	5.73117e-06	3.36367e-05
TRINITY_DN83275_c1_g1	B2	R2	392.334	704.924	548.629	-0.841321	0.272157	-3.0913	0.00199281	0.0062886
TRINITY_DN68435_c1_g3	B2	R2	106.999	193.267	150.133	-0.842932	0.238008	-3.54162	0.000397678	0.00151416
TRINITY_DN89708_c0_g1	B2	R2	1682.51	3020.94	2351.73	-0.843644	0.136186	-6.19481	5.83548e-10	6.99709e-09
TRINITY_DN71086_c1_g1	B2	R2	384.499	691.915	538.207	-0.844248	0.23118	-3.65191	0.000260299	0.0010339
TRINITY_DN100894_c1_g1	B2	R2	440.102	790.751	615.427	-0.845076	0.220711	-3.82888	0.000128729	0.000550261
TRINITY_DN81332_c16_g1	B2	R2	574.663	1033.19	803.927	-0.845077	0.250133	-3.37851	0.000728806	0.00257259
TRINITY_DN97134_c1_g3	B2	R2	774.897	1395.28	1085.09	-0.847149	0.15007	-5.64503	1.65151e-08	1.58591e-07
TRINITY_DN77344_c2_g3	B2	R2	174.164	312.371	243.268	-0.850899	0.280764	-3.03065	0.00244026	0.00748868
TRINITY_DN94145_c5_g4	B2	R2	71.5555	129.4	100.478	-0.85097	0.289137	-2.94314	0.00324898	0.00956889
TRINITY_DN92925_c1_g1	B2	R2	101.78	182.945	142.363	-0.85274	0.27089	-3.14792	0.00164438	0.00530735
TRINITY_DN80407_c4_g1	B2	R2	358.018	648.534	503.276	-0.852913	0.290705	-2.93395	0.00334676	0.00982121
TRINITY_DN100015_c4_g5	B2	R2	428.182	774.822	601.502	-0.853311	0.169093	-5.0464	4.50213e-07	3.3002e-06
TRINITY_DN82179_c3_g2	B2	R2	768.638	1391.09	1079.86	-0.855939	0.168045	-5.09352	3.51467e-07	2.64594e-06
TRINITY_DN90140_c2_g1	B2	R2	428.363	776.077	602.22	-0.857068	0.284881	-3.00851	0.00262533	0.00796618
TRINITY_DN102013_c2_g1	B2	R2	1270.21	2300.61	1785.41	-0.858264	0.212926	-4.03082	5.55835e-05	0.000258935
TRINITY_DN88471_c0_g1	B2	R2	152.519	276.556	214.538	-0.858393	0.230805	-3.71912	0.000199916	0.0008196
TRINITY_DN84714_c0_g2	B2	R2	127.892	230.852	179.372	-0.859149	0.256647	-3.34759	0.000815167	0.00283623
TRINITY_DN83361_c1_g3	B2	R2	411.748	749.519	580.634	-0.859907	0.202679	-4.2427	2.20851e-05	0.000112841
TRINITY_DN88022_c3_g1	B2	R2	370.069	674.248	522.159	-0.861139	0.25961	-3.31705	0.000909739	0.00313109
TRINITY_DN86192_c5_g1	B2	R2	312.069	566.798	439.433	-0.862069	0.170351	-5.06053	4.18088e-07	3.09419e-06
TRINITY_DN86561_c1_g2	B2	R2	532.611	969.431	751.021	-0.863067	0.260457	-3.31367	0.000920803	0.00316794
TRINITY_DN70331_c1_g1	B2	R2	184.858	338.533	261.695	-0.867579	0.217088	-3.99644	6.4303e-05	0.000295847
TRINITY_DN98738_c0_g1	B2	R2	367.182	669.539	518.36	-0.86833	0.202311	-4.29206	1.77023e-05	9.26231e-05
TRINITY_DN75255_c4_g1	B2	R2	172.386	315.112	243.749	-0.868959	0.201489	-4.31269	1.61279e-05	8.50337e-05
TRINITY_DN77217_c2_g3	B2	R2	465.827	851.967	658.897	-0.86967	0.173824	-5.00315	5.64007e-07	4.06422e-06
TRINITY_DN66218_c0_g2	B2	R2	333.279	610.035	471.657	-0.870214	0.254314	-3.42181	0.000622061	0.00224945
TRINITY_DN81876_c1_g3	B2	R2	393.442	720.458	556.95	-0.871046	0.19574	-4.45001	8.58666e-06	4.78461e-05
TRINITY_DN80554_c1_g1	B2	R2	194.208	353.679	273.943	-0.871112	0.186884	-4.66124	3.14305e-06	1.94716e-05
TRINITY_DN98527_c1_g2	B2	R2	176.034	321.018	248.526	-0.871126	0.225442	-3.86409	0.000111505	0.000482882
TRINITY_DN95186_c1_g1	B2	R2	1180.55	2164.16	1672.35	-0.87284	0.245345	-3.5576	0.000374258	0.00143602
TRINITY_DN91588_c0_g1	B2	R2	251.263	462.548	356.905	-0.875319	0.232265	-3.76863	0.000164145	0.000684592
TRINITY_DN92938_c0_g4	B2	R2	112.232	206.833	159.532	-0.875604	0.262825	-3.33151	0.000863767	0.00298785
TRINITY_DN100628_c9_g3	B2	R2	4726.68	8677.9	6702.29	-0.876365	0.130153	-6.73332	1.65832e-11	2.58183e-10
TRINITY_DN87438_c4_g2	B2	R2	432.915	792.988	612.952	-0.877629	0.214169	-4.09783	4.17049e-05	0.000200458
TRINITY_DN87112_c1_g3	B2	R2	393.384	724.313	558.849	-0.877953	0.236156	-3.71768	0.000201063	0.000823544
TRINITY_DN73329_c1_g4	B2	R2	446.454	821.784	634.119	-0.877963	0.196732	-4.46273	8.09222e-06	4.54592e-05
TRINITY_DN90826_c0_g1	B2	R2	583.545	1078.51	831.026	-0.882944	0.181794	-4.85683	1.19278e-06	8.1278e-06
TRINITY_DN100318_c1_g5	B2	R2	132.61	246.625	189.617	-0.886034	0.259456	-3.41496	0.000637905	0.00229466
TRINITY_DN98744_c0_g1	B2	R2	602.897	1112.91	857.902	-0.886425	0.202533	-4.37668	1.20498e-05	6.511e-05
TRINITY_DN101425_c1_g1	B2	R2	177.816	328.92	253.368	-0.886488	0.18989	-4.66843	3.03511e-06	1.8908e-05
TRINITY_DN93676_c2_g2	B2	R2	1245.91	2305.33	1775.62	-0.886626	0.263973	-3.35877	0.000782891	0.00273782
TRINITY_DN78482_c1_g6	B2	R2	205.277	378.831	292.054	-0.886739	0.278385	-3.18529	0.00144608	0.00474109
TRINITY_DN88295_c0_g3	B2	R2	163.402	302.488	232.945	-0.88782	0.286702	-3.09667	0.00195711	0.00619345
TRINITY_DN89101_c2_g1	B2	R2	842.826	1562.49	1202.66	-0.888876	0.22783	-3.90149	9.56018e-05	0.00042221
TRINITY_DN80878_c0_g1	B2	R2	161.053	296.216	228.635	-0.889303	0.239877	-3.70733	0.000209457	0.000854007
TRINITY_DN92581_c1_g1	B2	R2	124.448	230.279	177.364	-0.889549	0.207279	-4.29155	1.77427e-05	9.27798e-05
TRINITY_DN97995_c3_g3	B2	R2	65.1538	121.869	93.5112	-0.890012	0.295019	-3.01679	0.00255463	0.00779674
TRINITY_DN71526_c1_g1	B2	R2	231.734	431.042	331.388	-0.89094	0.192272	-4.63375	3.59095e-06	2.18967e-05
TRINITY_DN81920_c5_g1	B2	R2	324.961	602.255	463.608	-0.891138	0.21334	-4.17708	2.95279e-05	0.000146181
TRINITY_DN101438_c4_g1	B2	R2	563.817	1049.14	806.477	-0.897041	0.201057	-4.46162	8.13422e-06	4.55813e-05
TRINITY_DN93973_c1_g1	B2	R2	209.144	389.168	299.156	-0.902605	0.231171	-3.9045	9.44216e-05	0.000417825
TRINITY_DN100196_c1_g3	B2	R2	568.681	1065.19	816.937	-0.902855	0.1587	-5.68906	1.27738e-08	1.25226e-07
TRINITY_DN77999_c0_g2	B2	R2	378.709	707.824	543.266	-0.903121	0.217434	-4.15354	3.27367e-05	0.000160817
TRINITY_DN88750_c2_g3	B2	R2	86.9316	163.955	125.443	-0.903202	0.282232	-3.20021	0.00137326	0.00453735
TRINITY_DN79595_c6_g1	B2	R2	1274.86	2385.28	1830.07	-0.904382	0.195431	-4.62764	3.69855e-06	2.2476e-05
TRINITY_DN72519_c0_g1	B2	R2	423.174	794.888	609.031	-0.905739	0.239134	-3.78758	0.000152123	0.000639533
TRINITY_DN87505_c3_g3	B2	R2	73.5803	137.047	105.314	-0.906386	0.288067	-3.14644	0.00165272	0.00532849
TRINITY_DN98082_c3_g1	B2	R2	475.542	892.889	684.216	-0.907505	0.270757	-3.35174	0.000803057	0.00279956
TRINITY_DN66737_c0_g1	B2	R2	272.661	514.163	393.412	-0.909497	0.282797	-3.21608	0.00129954	0.00430176
TRINITY_DN98572_c7_g2	B2	R2	481.034	902.795	691.914	-0.90963	0.162593	-5.59451	2.21244e-08	2.06889e-07
TRINITY_DN66989_c2_g6	B2	R2	218.775	413.287	316.031	-0.910188	0.26016	-3.49857	0.000467754	0.00175182
TRINITY_DN96989_c1_g1	B2	R2	1790.56	3365.12	2577.84	-0.910384	0.233715	-3.89527	9.8091e-05	0.000431707
TRINITY_DN100418_c1_g2	B2	R2	49.1629	92.3119	70.7374	-0.910664	0.297978	-3.05614	0.00224203	0.00696419
TRINITY_DN73770_c0_g3	B2	R2	51.7044	97.7339	74.7192	-0.911224	0.287915	-3.16491	0.00155133	0.00503984
TRINITY_DN79489_c1_g1	B2	R2	626.707	1180.62	903.664	-0.911396	0.269894	-3.37686	0.000733184	0.00258413
TRINITY_DN92394_c2_g1	B2	R2	660.766	1245.91	953.338	-0.913377	0.198826	-4.59384	4.3516e-06	2.60541e-05
TRINITY_DN65531_c0_g1	B2	R2	73.094	136.265	104.679	-0.913532	0.296066	-3.08557	0.00203164	0.00639755
TRINITY_DN86889_c1_g3	B2	R2	231.525	437.919	334.722	-0.914148	0.180723	-5.05828	4.23052e-07	3.1268e-06
TRINITY_DN84970_c0_g2	B2	R2	448.696	846.916	647.806	-0.914504	0.1997	-4.57939	4.66334e-06	2.779e-05
TRINITY_DN74052_c2_g1	B2	R2	496.496	939.763	718.129	-0.917253	0.269898	-3.39852	0.000677512	0.0024157
TRINITY_DN64001_c0_g2	B2	R2	406.646	770.709	588.677	-0.91799	0.190903	-4.80866	1.51943e-06	1.00854e-05
TRINITY_DN97304_c1_g4	B2	R2	84.3593	159.936	122.148	-0.918756	0.287133	-3.19976	0.00137542	0.00454282
TRINITY_DN96390_c1_g5	B2	R2	179.126	340.614	259.87	-0.920029	0.280729	-3.27728	0.00104812	0.00356202
TRINITY_DN99197_c1_g1	B2	R2	263.946	499.328	381.637	-0.920034	0.237855	-3.86804	0.000109714	0.000475817
TRINITY_DN87250_c2_g1	B2	R2	242.195	458.223	350.209	-0.920158	0.220235	-4.17807	2.93997e-05	0.000145627
TRINITY_DN86575_c4_g2	B2	R2	550.145	1041.85	795.996	-0.920929	0.225701	-4.08031	4.49753e-05	0.000214597
TRINITY_DN96107_c4_g1	B2	R2	107.939	204.43	156.184	-0.921186	0.226473	-4.06753	4.75132e-05	0.00022546
TRINITY_DN79051_c3_g3	B2	R2	353.347	671.422	512.385	-0.921766	0.224176	-4.1118	3.92595e-05	0.000189726
TRINITY_DN90936_c2_g1	B2	R2	406.945	773.327	590.136	-0.92251	0.305018	-3.02445	0.00249087	0.00762823
TRINITY_DN94029_c1_g1	B2	R2	369.473	698.729	534.101	-0.924287	0.243075	-3.80248	0.000143256	0.000605394
TRINITY_DN86703_c5_g2	B2	R2	133.962	255.481	194.721	-0.927085	0.216644	-4.2793	1.87481e-05	9.72959e-05
TRINITY_DN100751_c2_g1	B2	R2	175.985	335.649	255.817	-0.928373	0.23245	-3.99386	6.50061e-05	0.00029862
TRINITY_DN90476_c0_g3	B2	R2	668.939	1278.36	973.651	-0.932431	0.172371	-5.40946	6.32161e-08	5.48057e-07
TRINITY_DN93733_c1_g1	B2	R2	1301.94	2497.22	1899.58	-0.938733	0.27842	-3.37164	0.000747212	0.00262719
TRINITY_DN70094_c0_g1	B2	R2	365.003	699.9	532.451	-0.938944	0.227835	-4.12115	3.7698e-05	0.000183072
TRINITY_DN91851_c0_g1	B2	R2	165.556	316.915	241.236	-0.939797	0.287625	-3.26743	0.00108528	0.00367569
TRINITY_DN81270_c1_g3	B2	R2	583.451	1120.42	851.936	-0.940847	0.184641	-5.09555	3.47735e-07	2.62449e-06
TRINITY_DN63698_c0_g3	B2	R2	292.509	564.078	428.293	-0.94371	0.219927	-4.29101	1.7786e-05	9.29518e-05
TRINITY_DN87564_c0_g1	B2	R2	598.825	1149.69	874.259	-0.943834	0.194104	-4.86252	1.15903e-06	7.93532e-06
TRINITY_DN90155_c1_g1	B2	R2	52.4868	100.582	76.5343	-0.94556	0.289938	-3.26125	0.00110922	0.003744
TRINITY_DN78177_c0_g2	B2	R2	3775.85	7275.47	5525.66	-0.946172	0.276726	-3.41916	0.000628149	0.00226687
TRINITY_DN81027_c2_g2	B2	R2	95.5232	185.168	140.346	-0.946291	0.300113	-3.15312	0.00161537	0.00523073
TRINITY_DN88750_c1_g1	B2	R2	308.159	594.636	451.397	-0.948291	0.16953	-5.59363	2.22371e-08	2.07549e-07
TRINITY_DN77270_c5_g1	B2	R2	114.34	222.108	168.224	-0.949237	0.256739	-3.69729	0.000217912	0.000885648
TRINITY_DN84561_c1_g2	B2	R2	209.118	405.015	307.066	-0.951307	0.260065	-3.65795	0.000254236	0.00101252
TRINITY_DN93138_c1_g1	B2	R2	65.1811	125.253	95.2173	-0.95311	0.312562	-3.04934	0.00229342	0.00711145
TRINITY_DN98968_c1_g2	B2	R2	609.727	1180.67	895.198	-0.953415	0.27873	-3.42057	0.000624895	0.00225787
TRINITY_DN69700_c1_g2	B2	R2	57.3774	112.201	84.789	-0.954874	0.318926	-2.99403	0.00275316	0.00830321
TRINITY_DN88683_c2_g1	B2	R2	333.037	647.387	490.212	-0.958692	0.15533	-6.17197	6.7446e-10	8.00115e-09
TRINITY_DN90015_c1_g1	B2	R2	275.899	535.254	405.576	-0.959493	0.226352	-4.23895	2.24565e-05	0.000114346
TRINITY_DN99009_c2_g1	B2	R2	603.753	1177.29	890.519	-0.960873	0.186352	-5.15623	2.51977e-07	1.96493e-06
TRINITY_DN66989_c2_g5	B2	R2	785.625	1531.69	1158.66	-0.962181	0.209834	-4.58543	4.53045e-06	2.70523e-05
TRINITY_DN94880_c1_g3	B2	R2	164.647	321.002	242.824	-0.962208	0.183059	-5.25626	1.47014e-07	1.19337e-06
TRINITY_DN63686_c0_g1	B2	R2	37.2314	72.5316	54.8815	-0.962683	0.323121	-2.97932	0.00288885	0.00864144
TRINITY_DN87626_c1_g1	B2	R2	213.729	414.822	314.275	-0.963162	0.247211	-3.89611	9.77508e-05	0.000430847
TRINITY_DN82409_c1_g3	B2	R2	63.9706	124.165	94.068	-0.965165	0.256094	-3.76879	0.000164039	0.000684469
TRINITY_DN101577_c1_g1	B2	R2	218.87	428.966	323.918	-0.966502	0.262226	-3.68576	0.000228018	0.000922098
TRINITY_DN92361_c0_g1	B2	R2	149.159	291.363	220.261	-0.966549	0.201598	-4.79444	1.63133e-06	1.07166e-05
TRINITY_DN69715_c0_g1	B2	R2	73.5439	142.434	107.989	-0.96764	0.268682	-3.60143	0.000316469	0.00123554
TRINITY_DN89025_c0_g1	B2	R2	97.3691	189.712	143.54	-0.971042	0.272607	-3.56206	0.00036796	0.00141307
TRINITY_DN68047_c2_g2	B2	R2	201.061	394.554	297.808	-0.971396	0.246069	-3.94765	7.89206e-05	0.000354328
TRINITY_DN90232_c1_g1	B2	R2	619.502	1220.31	919.908	-0.978708	0.170494	-5.74043	9.44385e-09	9.46613e-08
TRINITY_DN96762_c1_g1	B2	R2	778.741	1535.78	1157.26	-0.978972	0.228833	-4.2781	1.88495e-05	9.77083e-05
TRINITY_DN91382_c1_g1	B2	R2	233.359	459.4	346.379	-0.979122	0.209993	-4.66263	3.1219e-06	1.93945e-05
TRINITY_DN68290_c1_g1	B2	R2	199.931	394.544	297.237	-0.981919	0.226241	-4.34015	1.42387e-05	7.59254e-05
TRINITY_DN87505_c3_g1	B2	R2	42.8464	84.237	63.5417	-0.986679	0.331894	-2.97288	0.00295024	0.00878548
TRINITY_DN90603_c1_g1	B2	R2	325.527	645.169	485.348	-0.986709	0.162905	-6.05696	1.3872e-09	1.57646e-08
TRINITY_DN92040_c2_g2	B2	R2	90.7304	179.088	134.909	-0.988183	0.243146	-4.06415	4.82074e-05	0.000228148
TRINITY_DN101544_c3_g1	B2	R2	226.073	450.911	338.492	-0.991349	0.289883	-3.41983	0.000626607	0.00226314
TRINITY_DN97185_c1_g4	B2	R2	94.9686	188.917	141.943	-0.991383	0.255863	-3.87466	0.000106772	0.000464639
TRINITY_DN69687_c0_g3	B2	R2	359.698	715.148	537.423	-0.991943	0.316743	-3.13169	0.00173801	0.00556924
TRINITY_DN91986_c0_g1	B2	R2	349.979	698.642	524.31	-0.994691	0.202926	-4.90175	9.49876e-07	6.61502e-06
TRINITY_DN89051_c0_g1	B2	R2	314.244	625.647	469.945	-0.995345	0.209685	-4.74685	2.06607e-06	1.32696e-05
TRINITY_DN80556_c0_g1	B2	R2	868.566	1731.77	1300.17	-0.996358	0.194246	-5.12935	2.90742e-07	2.23595e-06
TRINITY_DN100631_c1_g2	B2	R2	157.92	315.459	236.69	-0.998497	0.214395	-4.65727	3.20423e-06	1.98099e-05
TRINITY_DN95454_c0_g1	B2	R2	201.576	403.649	302.613	-0.999084	0.240071	-4.16162	3.15993e-05	0.000155466
TRINITY_DN74068_c0_g2	B2	R2	84.9172	169.789	127.353	-1.00036	0.242697	-4.12185	3.75846e-05	0.00018268
TRINITY_DN91725_c1_g3	B2	R2	425.455	852.66	639.058	-1.00218	0.222329	-4.50766	6.55458e-06	3.77979e-05
TRINITY_DN95828_c1_g2	B2	R2	879.311	1761.3	1320.31	-1.00281	0.15334	-6.53975	6.16201e-11	8.79541e-10
TRINITY_DN98223_c2_g1	B2	R2	1962.3	3933.25	2947.77	-1.00299	0.248705	-4.03283	5.51083e-05	0.000257258
TRINITY_DN100347_c2_g1	B2	R2	123.596	247.324	185.46	-1.00377	0.250717	-4.00361	6.23823e-05	0.000287752
TRINITY_DN88008_c1_g1	B2	R2	173.475	347.169	260.322	-1.00409	0.28089	-3.57467	0.000350668	0.00135483
TRINITY_DN100729_c3_g3	B2	R2	56.5064	113.887	85.1965	-1.00581	0.277117	-3.62954	0.000283926	0.00112075
TRINITY_DN75842_c4_g1	B2	R2	665.196	1336.68	1000.94	-1.00667	0.286625	-3.51214	0.000444513	0.00167533
TRINITY_DN73809_c4_g1	B2	R2	458.319	921.936	690.128	-1.00699	0.218802	-4.60229	4.17867e-06	2.50692e-05
TRINITY_DN94118_c0_g1	B2	R2	682.867	1372.17	1027.52	-1.00754	0.162943	-6.18339	6.27388e-10	7.49815e-09
TRINITY_DN80933_c2_g4	B2	R2	295.663	597.791	446.727	-1.01004	0.190738	-5.29543	1.18736e-07	9.81689e-07
TRINITY_DN96390_c1_g1	B2	R2	88.1683	178.731	133.45	-1.0111	0.297962	-3.39338	0.000690369	0.00245077
TRINITY_DN95002_c3_g1	B2	R2	142.617	287.392	215.004	-1.01149	0.283057	-3.57346	0.000352295	0.00136053
TRINITY_DN76141_c4_g1	B2	R2	1123.12	2266.56	1694.84	-1.01178	0.286511	-3.53139	0.000413384	0.00156661
TRINITY_DN85427_c0_g2	B2	R2	390.397	788.399	589.398	-1.01244	0.332617	-3.04385	0.00233568	0.0072074
TRINITY_DN99838_c2_g2	B2	R2	766.225	1548.66	1157.44	-1.01299	0.25421	-3.98485	6.75229e-05	0.000309544
TRINITY_DN83425_c1_g3	B2	R2	99.4291	201.398	150.414	-1.0147	0.304295	-3.33459	0.00085426	0.00296185
TRINITY_DN96520_c3_g2	B2	R2	1124.65	2273.48	1699.06	-1.01543	0.193774	-5.24027	1.60345e-07	1.29101e-06
TRINITY_DN89061_c2_g1	B2	R2	210.684	424.588	317.636	-1.01576	0.216903	-4.68302	2.82675e-06	1.77213e-05
TRINITY_DN99263_c1_g4	B2	R2	110.808	225.998	168.403	-1.01725	0.262986	-3.86809	0.000109692	0.000475817
TRINITY_DN83701_c7_g2	B2	R2	3020.28	6116.03	4568.15	-1.01772	0.245409	-4.14703	3.36813e-05	0.000165094
TRINITY_DN87989_c2_g3	B2	R2	272.779	555.226	414.003	-1.02177	0.211001	-4.84248	1.2823e-06	8.65963e-06
TRINITY_DN102013_c2_g2	B2	R2	1111.88	2265.7	1688.79	-1.02873	0.186972	-5.50205	3.75403e-08	3.35904e-07
TRINITY_DN82484_c2_g3	B2	R2	1195.08	2442.94	1819.01	-1.0306	0.303685	-3.39363	0.000689717	0.00245077
TRINITY_DN94303_c5_g1	B2	R2	233.107	479.412	356.259	-1.03329	0.215045	-4.80498	1.54766e-06	1.0237e-05
TRINITY_DN86552_c1_g2	B2	R2	346.132	711.209	528.671	-1.03421	0.206699	-5.00346	5.63103e-07	4.06099e-06
TRINITY_DN94760_c0_g2	B2	R2	192.391	395.493	293.942	-1.03508	0.240633	-4.30149	1.69653e-05	8.89753e-05
TRINITY_DN75630_c2_g1	B2	R2	45.2798	94.2697	69.7747	-1.03582	0.33035	-3.13553	0.00171543	0.0055068
TRINITY_DN98317_c1_g3	B2	R2	134.926	276.689	205.807	-1.03618	0.213	-4.8647	1.14633e-06	7.86043e-06
TRINITY_DN71783_c1_g1	B2	R2	243.545	502.434	372.989	-1.04304	0.17127	-6.09002	1.12893e-09	1.29617e-08
TRINITY_DN92567_c5_g3	B2	R2	280.048	577.264	428.656	-1.04415	0.223372	-4.67447	2.94707e-06	1.8398e-05
TRINITY_DN79251_c3_g1	B2	R2	203.389	421.497	312.443	-1.04657	0.294831	-3.54972	0.000385643	0.00147463
[truncated: 1,084 more rows]

## Sheet: S3
gene	sampleA	sampleB	baseMeanA	baseMeanB	baseMean	log2FoldChange	lfcSE	stat	pvalue	padj
[truncated: 3,989 more rows]

[truncated: 3 more sheets: S4, S5, Annotation]
