# Supplementary material for: Transcriptomic and metabolomic analyses of Lycium ruthenicum and Lycium barbarum fruits during ripening
Source: Sci Rep. 2020 Mar 9;10:4354. doi: 10.1038/s41598-020-61064-5 (PMC7062791; doi:10.1038/s41598-020-61064-5)
Supplement: Supplementary file 7 — Supplementary Dataset S5. [file 41598_2020_61064_MOESM7_ESM.xlsx]

## Sheet: ko00940_red.gene_exp_anno
gene_id	R1_1	R1_2	R1_3	R2_1	R2_2	R2_3	R3_1	R3_2	R3_3	R4_1	R4_2	R4_3	R5_1	R5_2	R5_3	B1_1	B1_2	B1_3	B2_1	B2_2	B2_3	B3_1	B3_2	B3_3	B4_1	B4_2	B4_3	B5_1	B5_2	B5_3	Genes	Gene Length	NR GI	NR ID	NR Score	NR Evalue	NR Description	NT GI	NT ID	NT Score	NT Evalue	NT Description	KO ID	KO Name	KO Description	Http Link	Swissprot ID	Swissprot Score	Swissprot Evalue
TRINITY_DN72599_c3_g6	93.06	169.08	36.3	9.26	7.85	3.11	1.58	2.62	1.1	15.79	0.23	1.72	7.77	1.64	3.99	85.5	85.4	45.75	13.61	18.33	30.27	10.06	4.94	18.58	5.27	4.59	7.48	3.05	2.01	12.26	TRINITY_DN72599_c3_g6	505	30580327	O24150.2	534	1.1e-52	RecName: Full=Caffeoyl-CoA O-methyltransferase 3; AltName: Full=Trans-caffeoyl-CoA 3-O-methyltransferase 3; Short=CCoAMT-3; Short=CCoAOMT-3 [Nicotiana tabacum]>gi|1622926|gb|AAC49915.1| caffeoyl-CoA O-methyltransferase 3 [Nicotiana tabacum]	24745968	AB061268.1	353	0	Solanum tuberosum CCoAOMT mRNA for caffeoyl-CoA O-methyltransferase, complete cds	K00588	E2.1.1.104	caffeoyl-CoA O-methyltransferase	http://www.genome.jp/dbget-bin/www_bget?ko:K00588	O24149	534	1.6e-53
TRINITY_DN66948_c1_g4	13.37	19.18	13.02	7.4	4.16	3.58	1.03	3.1	1.67	4.92	1.81	1.66	4.88	5.86	5.59	58.38	39.5	62.1	24.54	31.86	39.79	14.02	16.86	39.71	36.2	33.99	50.06	54.87	83.1	190.81	TRINITY_DN66948_c1_g4	380	532023520	AGT63063.1	604	6.6e-61	phenylalanine ammonia-lyase [Solanum tuberosum]	663673455	HG975449.1	287	4.56449e-147	Solanum pennellii chromosome ch10, complete genome	K10775	E4.3.1.24	phenylalanine ammonia-lyase	http://www.genome.jp/dbget-bin/www_bget?ko:K10775	P25872	598	4.6e-61
TRINITY_DN75475_c1_g2	8.38	14.98	8.57	4.07	5.86	3.41	1.79	4.2	1.72	5.34	3.27	7.55	28.97	19.18	25.3	1.07	0.96	0.56	0.07	0.38	0	0.23	0.1	0.41	0.24	0.09	0.13	0.1	0.15	0.34	TRINITY_DN75475_c1_g2	1581	17066703	AAL35364.1	934	1.5e-98	peroxidase [Capsicum annuum]	565370371	XM_006351733.1	444	0	PREDICTED: Solanum tuberosum peroxidase N1-like (LOC102585502), mRNA	K00430	E1.11.1.7	peroxidase	http://www.genome.jp/dbget-bin/www_bget?ko:K00430	Q9XIV8	849	1.5e-89
TRINITY_DN81438_c0_g2	16.13	15.61	16.19	20.76	16.61	10.76	4.53	4.71	11.42	2.69	1.61	1.6	1.51	1.36	1.47	13.37	12.23	8.21	10.44	10.51	11.11	9.32	6.03	22.56	9.89	4.21	5.73	6.35	12.69	6.33	TRINITY_DN81438_c0_g2	1929	697105392	XP_009606506.1	1410	1.2e-153	PREDICTED: peroxidase 55 [Nicotiana tomentosiformis]	723668870	XM_010317608.1	868	0	PREDICTED: Solanum lycopersicum peroxidase 51 (LOC101267754), mRNA	K00430	E1.11.1.7	peroxidase	http://www.genome.jp/dbget-bin/www_bget?ko:K00430	Q9SZE7	943	2.3e-100
TRINITY_DN101651_c2_g4	91.67	70.59	113.83	32.01	25.98	14.98	9.95	8.16	10.84	36.9	24.22	2.88	90.81	41.89	95.62	29.81	52.61	26.63	14.19	60.96	21.36	1.23	1.43	2.03	2.51	0.42	0.39	9.14	3.52	1.42	TRINITY_DN101651_c2_g4	375	565373300	XP_006353213.1	370	8.9e-34	PREDICTED: peroxidase 17-like [Solanum tuberosum]	723741512	XM_004250060.2	163	3.8398e-78	PREDICTED: Solanum lycopersicum peroxidase 17 (LOC101260194), mRNA	K00430	E1.11.1.7	peroxidase	http://www.genome.jp/dbget-bin/www_bget?ko:K00430	Q9SJZ2	299	2.1e-26
TRINITY_DN67843_c3_g3	292.92	361.61	125.01	0.1	0	0.05	0.07	0.17	0.18	0	0	0	0	0.05	0	131.63	141.67	35.39	2.81	3.15	21.57	0.75	1.28	4.98	1.34	0.73	0.47	0.4	0.11	0.62	TRINITY_DN67843_c3_g3	1605	565347874	XP_006340946.1	806	1.1e-83	PREDICTED: peroxidase 64-like [Solanum tuberosum]	261264968	GU048885.1	551	0	Capsicum annuum clone BAC CaCM414G15, complete sequence	K00430	E1.11.1.7	peroxidase	http://www.genome.jp/dbget-bin/www_bget?ko:K00430	Q43872	651	1.4e-66
TRINITY_DN72599_c3_g3	0.89	1.41	0.6	0.13	0.07	0	0	0	0	0	0	0	0	0	0	0	0	0	0	0	0.66	0	0	0	0	0	0	0	0	0.2	TRINITY_DN72599_c3_g3	1078	565345596	XP_006339881.1	509	2e-49	PREDICTED: caffeoyl-CoA O-methyltransferase-like [Solanum tuberosum]	663673440	HG975441.1	262	1.08405e-132	Solanum pennellii chromosome ch02, complete genome	K00588	E2.1.1.104	caffeoyl-CoA O-methyltransferase	http://www.genome.jp/dbget-bin/www_bget?ko:K00588	Q8H9B6	509	2.7e-50
TRINITY_DN87496_c2_g2	6.76	7.07	3.19	1.77	1.49	2.16	0.28	0	0.45	0	0	0	0.33	0.37	0.38	1.67	2.55	0.93	2	2.33	0.9	0.81	0.7	0.74	1.79	2.28	0.3	3.83	8.53	1.65	TRINITY_DN87496_c2_g2	410	460368436	XP_004230073.1	166	4.4e-10	PREDICTED: lysosomal beta glucosidase [Solanum lycopersicum]	663673439	HG975440.1	150	7.1332e-71	Solanum pennellii chromosome ch01, complete genome	K05349	bglX	beta-glucosidase	http://www.genome.jp/dbget-bin/www_bget?ko:K05349	--	--	--
TRINITY_DN81046_c5_g1	61.84	90.49	59.65	8.72	5.25	4.44	13.54	14.36	8.31	13.66	18.31	15.32	37.6	23.88	40.37	27.13	31.36	11.62	3.86	11.03	9.24	0.91	0.77	2.47	1.99	1.71	0.88	8.58	7.99	7.64	TRINITY_DN81046_c5_g1	2515	697095368	XP_009610986.1	2981	0	PREDICTED: lysosomal beta glucosidase-like [Nicotiana tomentosiformis]	723688934	XM_004236574.2	1513	0	PREDICTED: Solanum lycopersicum lysosomal beta glucosidase-like (LOC101247513), transcript variant X1, mRNA	K05349	bglX	beta-glucosidase	http://www.genome.jp/dbget-bin/www_bget?ko:K05349	A7LXU3	710	3.2e-73
TRINITY_DN94968_c1_g1	130.74	184.5	91.99	21.32	15.07	3.27	1.48	2.26	2.35	6.24	0.84	1.58	1.48	0.95	0.46	96.05	113.86	74.8	31.44	81.2	58.23	10.11	11.76	21.27	12.55	7.66	8.28	6	3.41	12.39	TRINITY_DN94968_c1_g1	1286	460392083	XP_004241647.1	195	6e-13	PREDICTED: 4-coumarate--CoA ligase 2 [Solanum lycopersicum]	663681072	HG975518.1	185	8.27056e-90	Solanum lycopersicum chromosome ch06, complete genome	K01904	4CL	4-coumarate--CoA ligase	http://www.genome.jp/dbget-bin/www_bget?ko:K01904	O24146	190	3.2e-13
TRINITY_DN100400_c3_g2	216.24	172.88	182.93	116.62	102.6	62.39	107.65	126.49	104.18	71.64	98.32	97.62	26.64	36.24	18.23	58.45	87.02	134.3	54.11	119.87	97.32	22.12	17.8	222.54	52.49	9.55	13.86	13.15	5.78	32.78	TRINITY_DN100400_c3_g2	1678	460405910	XP_004248417.1	1592	8e-175	PREDICTED: caffeic acid 3-O-methyltransferase-like [Solanum lycopersicum]	565372077	XM_006352562.1	781	0	PREDICTED: Solanum tuberosum caffeic acid 3-O-methyltransferase 1-like (LOC102601955), mRNA	K13066	E2.1.1.68, COMT	caffeic acid 3-O-methyltransferase	http://www.genome.jp/dbget-bin/www_bget?ko:K13066	Q43046	1023	1.1e-109
TRINITY_DN100523_c4_g1	5.76	7.57	7.04	0.43	0	0.36	0	0.36	0	0	0	0	0	0	0	34.64	46.66	4.34	0.73	25.34	5.56	0.58	0	0.71	0	0.94	0	0	0.38	0	TRINITY_DN100523_c4_g1	718	565381109	XP_006356923.1	1108	4.5e-119	PREDICTED: peroxidase 3-like [Solanum tuberosum]	565381108	XM_006356861.1	481	0	PREDICTED: Solanum tuberosum peroxidase 3-like (LOC102589695), mRNA	K00430	E1.11.1.7	peroxidase	http://www.genome.jp/dbget-bin/www_bget?ko:K00430	O23044	867	5.6e-92
TRINITY_DN84683_c0_g2	18.84	12.73	3.8	136.12	167.94	116.67	861.67	461.75	458.96	660.45	532.97	412.89	751.62	451.98	638.55	5.47	19.39	10	8.23	40.73	16.21	3.47	2.91	15.75	14.77	16.45	13.81	104.19	102.99	89.04	TRINITY_DN84683_c0_g2	1602	565348711	XP_006341347.1	1612	3.7e-177	PREDICTED: cinnamoyl-CoA reductase 1 isoform X2 [Solanum tuberosum]	565348710	XM_006341285.1	678	0	PREDICTED: Solanum tuberosum cinnamoyl CoA reductase (LOC102577453), transcript variant X2, mRNA	K09753	CCR	cinnamoyl-CoA reductase	http://www.genome.jp/dbget-bin/www_bget?ko:K09753	Q9S9N9	1361	6.5e-149
TRINITY_DN72438_c0_g2	46.03	38.16	51.04	185.31	137.43	303.99	2194.21	2198.66	2100.63	3008.76	2788	1070.83	2570.01	1227.09	2533.84	8.07	6.38	4.95	2.28	6.63	36.27	4.84	0.66	7.14	7.5	5.82	8.34	7.25	7.76	10.65	TRINITY_DN72438_c0_g2	443	565373796	XP_006353454.1	250	8.6e-20	PREDICTED: aldehyde dehydrogenase family 2 member C4-like [Solanum tuberosum]	697147021	XM_009629370.1	119	1.32596e-53	PREDICTED: Nicotiana tomentosiformis aldehyde dehydrogenase family 2 member C4 (LOC104118179), transcript variant X2, mRNA	K12355	REF1	coniferyl-aldehyde dehydrogenase	http://www.genome.jp/dbget-bin/www_bget?ko:K12355	Q56YU0	194	3.8e-14
TRINITY_DN75738_c2_g2	241.18	334.39	172.81	99.77	58.12	37.16	7.62	13.56	6.54	20.77	11.33	12.33	16.01	13.54	16.18	158.39	180.9	231.18	95.94	148.65	176.8	41.84	42.39	101.83	43.02	19.64	22.31	18.41	10.51	35	TRINITY_DN75738_c2_g2	1862	193290674	ACF17645.1	1497	9.2e-164	putative cinnamyl alcohol dehydrogenase [Capsicum annuum]	697150126	XM_009630979.1	863	0	PREDICTED: Nicotiana tomentosiformis probable cinnamyl alcohol dehydrogenase 1 (LOC104119462), mRNA	K00083	E1.1.1.195	cinnamyl-alcohol dehydrogenase	http://www.genome.jp/dbget-bin/www_bget?ko:K00083	P30359	1457	5.6e-160
TRINITY_DN81745_c0_g1	8.41	8.25	7.86	31.98	37.86	42.11	73.85	88.09	103.98	110.71	74.16	20.64	134.17	52.75	101.12	11.31	14.35	15.55	16.76	17.69	25.72	11.01	10.87	65	17.65	9.5	21.48	17.95	11.95	44.41	TRINITY_DN81745_c0_g1	1054	702474862	XP_010031676.1	221	4.7e-16	PREDICTED: beta-glucosidase 11-like isoform X1 [Eucalyptus grandis]	663680609	HG975513.1	196	5.17783e-96	Solanum lycopersicum chromosome ch01, complete genome	K01188	E3.2.1.21	beta-glucosidase	http://www.genome.jp/dbget-bin/www_bget?ko:K01188	B3H5Q1	181	2.9e-12
TRINITY_DN88770_c1_g1	25.92	19.62	17.47	15.15	12.49	9.59	3.22	4.9	3.78	2.35	2.9	0.47	1.31	1.25	1.81	3.23	2.86	4.7	9.64	8.1	7.18	5.8	4.12	8.23	6.6	4.62	6.18	2.28	2.66	6.18	TRINITY_DN88770_c1_g1	1360	698505304	XP_009798112.1	1497	6.7e-164	PREDICTED: 4-coumarate--CoA ligase 2 [Nicotiana sylvestris]	698483296	XM_009790217.1	713	0	PREDICTED: Nicotiana sylvestris 4-coumarate--CoA ligase 2-like (LOC104236316), mRNA	K01904	4CL	4-coumarate--CoA ligase	http://www.genome.jp/dbget-bin/www_bget?ko:K01904	O24146	1496	1.2e-164
TRINITY_DN67843_c3_g4	28.85	32.26	33.06	4.3	1.92	1.4	0.14	0.42	0.11	0	0.09	0.12	0.08	0.09	0.09	27.67	34.02	6.98	8.74	27.08	11.01	1.54	1.8	1.44	1.11	0.47	0.22	0.09	0.98	0.27	TRINITY_DN67843_c3_g4	886	697192180	XP_009605170.1	811	1.5e-84	PREDICTED: peroxidase 64-like [Nicotiana tomentosiformis]	565347520	XM_006340712.1	442	0	PREDICTED: Solanum tuberosum peroxidase 64-like (LOC102602219), mRNA	K00430	E1.11.1.7	peroxidase	http://www.genome.jp/dbget-bin/www_bget?ko:K00430	Q43872	538	9.7e-54
TRINITY_DN73583_c0_g1	11.58	24.2	19.04	14.74	6.93	6.76	1.09	1.22	0.21	0.21	0.72	0.67	0.17	0	0	1.91	2.72	14.04	4.02	3.66	21.67	3.99	8.01	13.26	9.89	6.29	1.79	9.04	7.29	7.25	TRINITY_DN73583_c0_g1	2154	698526283	XP_009759972.1	1140	2.7e-122	PREDICTED: anthocyanidin 3-O-glucosyltransferase 5-like [Nicotiana sylvestris]	697137521	XM_009624568.1	492	0	PREDICTED: Nicotiana tomentosiformis anthocyanidin 3-O-glucosyltransferase 5-like (LOC104114189), mRNA	K12356	UGT72E	coniferyl-alcohol glucosyltransferase	http://www.genome.jp/dbget-bin/www_bget?ko:K12356	Q40287	663	7.6e-68
TRINITY_DN88632_c1_g2	1.81	5.22	1.33	2.11	2.65	3.19	9.24	13.81	6.34	12.49	17.64	32.77	21.56	40.82	30.1	0	0	0	0	0	0.81	0	0	0.73	1.68	0	0	0.9	0.48	2.77	TRINITY_DN88632_c1_g2	516	565393952	XP_006362631.1	184	4.5e-12	PREDICTED: cytochrome P450 98A2-like [Solanum tuberosum]	697149345	XM_009630585.1	95	3.42125e-40	PREDICTED: Nicotiana tomentosiformis cytochrome P450 98A2-like (LOC104119156), mRNA	K09754	CYP98A3, C3'H	coumaroylquinate(coumaroylshikimate) 3'-monooxygenase	http://www.genome.jp/dbget-bin/www_bget?ko:K09754	O48922	137	1.8e-07
TRINITY_DN69256_c3_g1	192.14	191.43	318.18	7.44	0.21	0	0.08	0	0	0	0	0	0	0	0	226.65	171.62	72.39	0.53	20.14	39.73	0	0	0	0.18	0.27	0	0	0	0	TRINITY_DN69256_c3_g1	1008	565393215	XP_006362277.1	1160	5.9e-125	PREDICTED: peroxidase 15-like [Solanum tuberosum]	565393214	XM_006362215.1	535	0	PREDICTED: Solanum tuberosum peroxidase 15-like (LOC102593546), mRNA	K00430	E1.11.1.7	peroxidase	http://www.genome.jp/dbget-bin/www_bget?ko:K00430	Q9LEH3	1014	7.1e-109
TRINITY_DN88770_c1_g3	12.48	9.91	8.16	5.23	5.68	6.37	1.58	1.41	1.47	1	0.66	0.1	0.92	0.17	0.67	2.88	2.37	3.97	6.17	4.08	4.09	3.88	1.8	4.33	4.79	1.48	3.9	1.79	2.51	5.78	TRINITY_DN88770_c1_g3	954	565359674	XP_006346620.1	1003	9e-107	PREDICTED: 4-coumarate--CoA ligase 2-like [Solanum tuberosum]	565359673	XM_006346558.1	437	0	PREDICTED: Solanum tuberosum 4-coumarate--CoA ligase 2-like (LOC102589212), mRNA	K01904	4CL	4-coumarate--CoA ligase	http://www.genome.jp/dbget-bin/www_bget?ko:K01904	O24146	917	1.2e-97
TRINITY_DN100813_c2_g3	2.48	3.75	5.52	0.86	1.86	3.62	0	0	0	0	0	1.06	0	0	0	1	1.32	0	2.67	5.93	4.33	0	2.63	3.08	3.68	2.5	2.28	0	0.63	0.69	TRINITY_DN100813_c2_g3	314	565388704	XP_006360112.1	320	4.7e-28	PREDICTED: putative beta-glucosidase 41-like [Solanum tuberosum]	663681165	HG975519.1	226	3.00249e-113	Solanum lycopersicum chromosome ch07, complete genome	K01188	E3.2.1.21	beta-glucosidase	http://www.genome.jp/dbget-bin/www_bget?ko:K01188	Q9FIU7	240	1.2e-19
TRINITY_DN68507_c0_g2	4.86	4.46	4.6	3.93	4.33	5.99	1.38	1.22	2.64	0.29	0.5	0.39	0.3	0.16	0.08	1.84	1.61	2.25	0.7	1.07	2.03	1.08	1.3	1.47	1.37	0.68	0.84	0.13	0.14	0.6	TRINITY_DN68507_c0_g2	1857	661895839	CDP00417.1	1722	7.4e-190	unnamed protein product [Coffea canephora]	565399179	XM_006365074.1	967	0	PREDICTED: Solanum tuberosum beta-glucosidase 40-like (LOC102597190), mRNA	K01188	E3.2.1.21	beta-glucosidase	http://www.genome.jp/dbget-bin/www_bget?ko:K01188	Q9FZE0	1580	3e-174
TRINITY_DN74773_c4_g3	34.8	53.62	41.92	13.39	9.45	6.32	3.26	6.81	2.41	10.29	9.74	13.5	15.89	4	13.34	31.33	38.72	25.86	6.58	17.03	41.8	0.28	0.08	3.56	0.29	0.15	0.55	2.33	1.33	5.25	TRINITY_DN74773_c4_g3	1178	565345465	XP_006339817.1	932	1.9e-98	PREDICTED: peroxidase 51-like [Solanum tuberosum]	723669454	XM_004231860.2	449	0	PREDICTED: Solanum lycopersicum peroxidase 51 (LOC101257228), mRNA	K00430	E1.11.1.7	peroxidase	http://www.genome.jp/dbget-bin/www_bget?ko:K00430	Q9SZE7	679	5.8e-70
TRINITY_DN69029_c0_g2	283.29	321.66	256.08	15.25	20.18	11.89	30.55	38.54	27.88	14.71	19.25	9.61	22.96	33.33	26.31	0	0	0	0	0	0	0.37	0	0.45	1.31	0.3	0.83	0.35	0.25	0.51	TRINITY_DN69029_c0_g2	424	697168031	XP_009592886.1	295	5e-25	PREDICTED: 8-hydroxygeraniol dehydrogenase-like [Nicotiana tomentosiformis]	697178102	XM_009599735.1	163	4.38995e-78	PREDICTED: Nicotiana tomentosiformis 8-hydroxygeraniol dehydrogenase-like (LOC104093906), partial mRNA	K00083	E1.1.1.195	cinnamyl-alcohol dehydrogenase	http://www.genome.jp/dbget-bin/www_bget?ko:K00083	Q6V4H0	258	1.4e-21
TRINITY_DN100868_c4_g3	16.5	0.82	25.51	1419.7	2409.57	2289.68	6451.59	5034.5	7272.88	5849.95	4434.11	1260.08	6296.6	1679.25	5103.28	5.24	1.47	0	22.53	0.66	18.63	175.56	196.84	683.13	942.65	861.47	575.96	4369.67	3971.43	3243.11	TRINITY_DN100868_c4_g3	382	565387175	XP_006359378.1	461	2.5e-44	PREDICTED: beta-glucosidase 11-like isoform X1 [Solanum tuberosum]	663681331	HG975521.1	189	1.37971e-92	Solanum lycopersicum chromosome ch09, complete genome	K01188	E3.2.1.21	beta-glucosidase	http://www.genome.jp/dbget-bin/www_bget?ko:K01188	Q60DX8	280	3.5e-24
TRINITY_DN77732_c4_g1	101.87	149.65	79.17	26.42	14.72	11.76	7.88	11.51	4.95	15.58	7.09	6.68	3.37	1.77	3.93	71.98	76.85	48.53	28.34	41.78	47.95	18.9	13.4	48.4	53.16	38.23	51.58	66.34	56.72	144.4	TRINITY_DN77732_c4_g1	1449	460393763	XP_004242478.1	520	1.4e-50	PREDICTED: trans-cinnamate 4-monooxygenase [Solanum lycopersicum]	723711657	XM_004242430.2	273	1.12667e-138	PREDICTED: Solanum lycopersicum trans-cinnamate 4-monooxygenase (LOC101244496), mRNA	K00487	CYP73A	trans-cinnamate 4-monooxygenase	http://www.genome.jp/dbget-bin/www_bget?ko:K00487	P48522	457	3.9e-44
TRINITY_DN67843_c3_g1	4.58	1.62	2.14	1.29	0.13	0.25	0.03	0	0.07	0	0	0	0.09	0	0	1.96	3.58	0.47	0	0.29	0.27	0	0	0.04	0	0.05	0.16	0	0	0	TRINITY_DN67843_c3_g1	1634	723752571	XP_004252837.2	928	7.7e-98	PREDICTED: peroxidase 64-like [Solanum lycopersicum]	565351529	XM_006342647.1	437	0	PREDICTED: Solanum tuberosum peroxidase 64-like (LOC102578497), mRNA	K00430	E1.11.1.7	peroxidase	http://www.genome.jp/dbget-bin/www_bget?ko:K00430	Q43872	714	7e-74
TRINITY_DN80120_c0_g2	0	0	0.72	152.72	207.28	242.46	911.06	868.34	984.45	1132.39	964.53	356.55	1171.96	522.15	1123.67	0.47	0.58	0	1.3	1.06	1.01	6.69	13.87	39.19	43.88	36.96	37.48	192.61	181.98	182.27	TRINITY_DN80120_c0_g2	819	460403900	XP_004247424.1	328	1.4e-28	PREDICTED: beta-glucosidase 11-like [Solanum lycopersicum]	663673454	HG975448.1	171	3.14659e-82	Solanum pennellii chromosome ch09, complete genome	K01188	E3.2.1.21	beta-glucosidase	http://www.genome.jp/dbget-bin/www_bget?ko:K01188	B3H5Q1	199	1.8e-14
TRINITY_DN76189_c0_g4	5.27	7.76	2.49	0.06	0.06	0	0	0	0	0	0	0	0	0	0	3.11	7.5	1.75	0.38	9.69	2.21	0.07	0	0.04	0	0.31	0.05	0	0	0.04	TRINITY_DN76189_c0_g4	1212	565350028	XP_006341976.1	1550	4.3e-170	PREDICTED: peroxidase 9-like [Solanum tuberosum]	565350027	XM_006341914.1	728	0	PREDICTED: Solanum tuberosum peroxidase 9-like (LOC102603002), mRNA	K00430	E1.11.1.7	peroxidase	http://www.genome.jp/dbget-bin/www_bget?ko:K00430	Q96512	1243	2.4e-135
TRINITY_DN77905_c2_g2	3.13	0.5	3.47	379.35	570.29	583.05	1886.64	1551.95	2153.58	2030.79	1480.78	404.33	2189.02	646.42	1797.73	0.51	1.06	0.28	2.06	1.39	4.21	28.45	30.99	127.38	154.45	126.31	112.4	727.86	721.96	568.67	TRINITY_DN77905_c2_g2	512	460403900	XP_004247424.1	890	6.1e-94	PREDICTED: beta-glucosidase 11-like [Solanum lycopersicum]	723731349	XM_004247376.2	385	0	PREDICTED: Solanum lycopersicum beta-glucosidase 11-like (LOC101248330), mRNA	K01188	E3.2.1.21	beta-glucosidase	http://www.genome.jp/dbget-bin/www_bget?ko:K01188	B3H5Q1	711	4.9e-74
TRINITY_DN66507_c3_g2	5.09	3.19	1.47	0.2	0	0.2	0	0.4	0	0	0	0	0	0	0	0.87	1.99	0.15	0.73	0.44	0.41	0.38	0.21	0.15	1.74	0.2	0.09	0.12	0	0.17	TRINITY_DN66507_c3_g2	810	806638513	NP_001234644.2	1314	6.6e-143	peroxidase precursor [Solanum lycopersicum]	565383294	XM_006357892.1	633	0	PREDICTED: Solanum tuberosum peroxidase 3-like (LOC102603430), mRNA	K00430	E1.11.1.7	peroxidase	http://www.genome.jp/dbget-bin/www_bget?ko:K00430	O23044	982	2.9e-105
TRINITY_DN97146_c3_g6	1.65	5.23	3.74	3.44	2.18	4.57	13.62	19.23	8.72	17.94	21.15	34.95	17.52	26.3	36.04	0.41	0.99	0.45	0	0	0.44	0.79	0	0.96	0.35	0	0.3	3.73	2.34	12.36	TRINITY_DN97146_c3_g6	414	565393952	XP_006362631.1	421	1.2e-39	PREDICTED: cytochrome P450 98A2-like [Solanum tuberosum]	697149345	XM_009630585.1	183	3.26039e-89	PREDICTED: Nicotiana tomentosiformis cytochrome P450 98A2-like (LOC104119156), mRNA	K09754	CYP98A3, C3'H	coumaroylquinate(coumaroylshikimate) 3'-monooxygenase	http://www.genome.jp/dbget-bin/www_bget?ko:K09754	O22203	347	6.4e-32
TRINITY_DN65784_c0_g1	40.75	48.14	53.34	6.4	2.31	2.19	0.33	0.95	0.08	0.12	0.62	0.45	0	0.24	0	69.8	86.11	17.64	17.06	61.83	24.86	5.45	4.59	2.68	3.11	1.19	0.14	0.79	0.61	0.96	TRINITY_DN65784_c0_g1	1332	747063435	XP_011078264.1	735	1.5e-75	PREDICTED: peroxidase 64-like [Sesamum indicum]	565347520	XM_006340712.1	432	0	PREDICTED: Solanum tuberosum peroxidase 64-like (LOC102602219), mRNA	K00430	E1.11.1.7	peroxidase	http://www.genome.jp/dbget-bin/www_bget?ko:K00430	Q43872	538	1.5e-53
TRINITY_DN87496_c2_g1	18.67	21.27	20.63	8.22	5.84	5.91	1.75	1.94	1.82	1.11	1.95	1.25	4.11	17.33	4.86	15.3	18.2	7.42	10.88	21.14	10.64	5.5	5.86	3.6	9.58	7.14	1.99	22.84	29.3	6.55	TRINITY_DN87496_c2_g1	3118	604313815	EYU26866.1	1837	5.8e-203	hypothetical protein MIMGU_mgv1a002476mg [Erythranthe guttata]	565361957	XM_006347657.1	1071	0	PREDICTED: Solanum tuberosum lysosomal beta glucosidase-like (LOC102602599), transcript variant X1, mRNA	K05349	bglX	beta-glucosidase	http://www.genome.jp/dbget-bin/www_bget?ko:K05349	A7LXU3	460	3.8e-44
TRINITY_DN99848_c3_g5	305.45	344.58	218.27	78.14	43.78	32.34	38.57	53	36.83	53.67	41.41	38.13	33.04	25.96	26.57	143.23	150.44	151.41	69.93	173.37	128.87	36.08	26.57	73.37	50.01	35.28	19.63	42.44	39.86	38.28	TRINITY_DN99848_c3_g5	1024	698418520	XP_009777258.1	754	7.2e-78	PREDICTED: caffeoylshikimate esterase [Nicotiana sylvestris]	565349369	XM_006341604.1	426	0	PREDICTED: Solanum tuberosum caffeoylshikimate esterase-like (LOC102585209), mRNA	K18368	CSE	caffeoylshikimate esterase	http://www.genome.jp/dbget-bin/www_bget?ko:K18368	Q9C942	611	3.9e-62
TRINITY_DN68754_c1_g4	58.44	95.25	70.03	24.27	22.55	17.75	14.37	15.47	24.26	13.05	13.6	5.58	11.32	4.34	6.2	61.59	78.76	64.58	5.83	46.8	50.41	2.43	2.46	8.98	5.39	4.38	3.29	25.77	17.57	16.63	TRINITY_DN68754_c1_g4	539	460399552	XP_004245302.1	556	3.5e-55	PREDICTED: peroxidase 45-like [Solanum lycopersicum]	565377549	XR_367891.1	255	4.08244e-129	PREDICTED: Solanum tuberosum peroxidase 45-like (LOC102594915), misc_RNA	K00430	E1.11.1.7	peroxidase	http://www.genome.jp/dbget-bin/www_bget?ko:K00430	Q43873	393	3.9e-37
TRINITY_DN98829_c5_g2	2.62	1.04	1.68	9.3	18.5	22.67	44.92	32.36	71.55	33.51	29.25	14.18	26.61	22.03	38.49	0	0	0	0	0.11	0	0	0	0	0	0	0	0	0	0	TRINITY_DN98829_c5_g2	3340	460398557	XP_004244824.1	1035	6.2e-110	PREDICTED: deacetylvindoline O-acetyltransferase-like [Solanum lycopersicum]	565368854	XM_006350994.1	807	0	PREDICTED: Solanum tuberosum deacetylvindoline O-acetyltransferase-like (LOC102582878), transcript variant X1, mRNA	K13065	E2.3.1.133, HCT	shikimate O-hydroxycinnamoyltransferase	http://www.genome.jp/dbget-bin/www_bget?ko:K13065	Q9ZTK5	211	3e-15
TRINITY_DN78035_c0_g1	29.13	36.5	29.26	20.54	26.58	19.06	27.17	23.12	21.21	39.81	36.83	19.83	62.09	37.39	66.4	25.17	27.54	14.37	14.03	16.64	13.02	8.82	8.6	10.62	12.39	9.31	3.92	29.56	25.41	9.3	TRINITY_DN78035_c0_g1	2233	747067896	XP_011080690.1	2457	5.3e-275	PREDICTED: lysosomal beta glucosidase-like [Sesamum indicum]	565368378	XM_006350762.1	1507	0	PREDICTED: Solanum tuberosum lysosomal beta glucosidase-like (LOC102584844), mRNA	K05349	bglX	beta-glucosidase	http://www.genome.jp/dbget-bin/www_bget?ko:K05349	A7LXU3	736	2.7e-76
TRINITY_DN90116_c2_g1	248.21	345.3	187.94	51.59	25.24	13.72	7.55	12.22	6.28	29.04	7.24	7.23	11.09	14.85	15.05	103.16	109.86	97.24	59.24	129.18	80	25.84	21.91	37.19	25.94	11.75	11.78	9.61	5.38	19.79	TRINITY_DN90116_c2_g1	3737	193290698	ACF17657.1	1346	6e-146	putative hydroxycinnamoyl transferase [Capsicum annuum]	565348849	XM_006341351.1	620	0	PREDICTED: Solanum tuberosum shikimate O-hydroxycinnamoyltransferase-like (LOC102588095), mRNA	K13065	E2.3.1.133, HCT	shikimate O-hydroxycinnamoyltransferase	http://www.genome.jp/dbget-bin/www_bget?ko:K13065	Q8GSM7	1330	6e-145
TRINITY_DN92234_c0_g2	13.61	22.48	19.47	9.81	12.15	3.15	3.55	5.04	1.96	2.79	3.49	1.45	2.55	5.68	3.32	5.06	3.94	3.83	6.21	5.56	4.7	6.8	2.21	8.47	6.78	3.47	3	2.42	2.27	4.78	TRINITY_DN92234_c0_g2	502	698541919	XP_009766247.1	299	2e-25	PREDICTED: anthocyanidin 3-O-glucosyltransferase 5-like [Nicotiana sylvestris]	565395000	XM_006363076.1	159	8.81137e-76	PREDICTED: Solanum tuberosum anthocyanidin 3-O-glucosyltransferase 5-like (LOC102582599), mRNA	K12356	UGT72E	coniferyl-alcohol glucosyltransferase	http://www.genome.jp/dbget-bin/www_bget?ko:K12356	Q40287	167	5.8e-11
TRINITY_DN94308_c2_g4	53.7	41.93	42.81	1.24	0.87	0.93	0.4	0.15	0.15	0.28	0.39	0.63	0.12	0	0.4	13.85	13.02	5.84	5.41	10.8	8.6	2.25	0.79	2.34	2.47	0.51	1.02	0	0	0.1	TRINITY_DN94308_c2_g4	700	698513369	XP_009801633.1	764	3.4e-79	PREDICTED: 8-hydroxygeraniol dehydrogenase-like [Nicotiana sylvestris]	697095083	XM_009611281.1	285	1.13291e-145	PREDICTED: Nicotiana tomentosiformis 8-hydroxygeraniol dehydrogenase-like (LOC104103376), transcript variant X2, mRNA	K00083	E1.1.1.195	cinnamyl-alcohol dehydrogenase	http://www.genome.jp/dbget-bin/www_bget?ko:K00083	Q6V4H0	698	2.1e-72
TRINITY_DN72599_c3_g4	526.04	553.31	275.91	221.95	105.87	23.74	5.01	20.77	20.79	38.27	13.58	7.94	18.94	6.17	24.34	165.9	293.27	259.16	82.8	236.5	231.28	22.65	21.39	61.94	34.71	25.29	22.05	5.54	10.99	28.24	TRINITY_DN72599_c3_g4	785	698579041	XP_009776913.1	241	1.7e-18	PREDICTED: caffeoyl-CoA O-methyltransferase 5 [Nicotiana sylvestris]	1679852	Z82982.1	129	6.7032e-59	Nicotina tabacum mRNA for caffeoyl-CoA O-methyltransferase 5, CCoAOMT-5 gene	K00588	E2.1.1.104	caffeoyl-CoA O-methyltransferase	http://www.genome.jp/dbget-bin/www_bget?ko:K00588	O04899	241	2.4e-19
TRINITY_DN80120_c0_g1	43.5	44.65	48.8	304.57	474.57	418.93	1173.77	893.83	1079.26	1253.07	1346.18	527.93	1242.49	776.89	1078.25	4.83	4.64	5.14	12.88	7.81	35.19	87.09	112.61	244.15	284.47	241.18	198.02	841.93	972.11	741.48	TRINITY_DN80120_c0_g1	1406	460403898	XP_004247423.1	304	1.5e-25	PREDICTED: beta-glucosidase 11-like [Solanum lycopersicum]	663673454	HG975448.1	245	4.01327e-123	Solanum pennellii chromosome ch09, complete genome	K01188	E3.2.1.21	beta-glucosidase	http://www.genome.jp/dbget-bin/www_bget?ko:K01188	Q60DX8	227	1.8e-17
TRINITY_DN94308_c2_g5	34.84	41.3	36.28	0.71	0.76	0	0	0	0	0	0.73	0	0	0	0	18.8	10.64	11.61	5.33	6.71	7.11	1.62	2.84	2.5	1.48	0	0.62	0	0.52	0	TRINITY_DN94308_c2_g5	330	291165308	ADD81205.1	378	9.3e-35	sinapyl alcohol dehydrogenase 2 [Nicotiana tabacum]	698545282	XM_009769028.1	212	1.92349e-105	PREDICTED: Nicotiana sylvestris 8-hydroxygeraniol dehydrogenase-like (LOC104218512), transcript variant X1, mRNA	K00083	E1.1.1.195	cinnamyl-alcohol dehydrogenase	http://www.genome.jp/dbget-bin/www_bget?ko:K00083	P93257	328	8.2e-30
TRINITY_DN52017_c0_g2	0.19	0	0	1.2	1.47	0.81	0	0	0.25	0	0	0	0	0	0	0	0	0	0	0	0	0	0	0	0	0	0	0	0	0	TRINITY_DN52017_c0_g2	530	565358100	XP_006345867.1	479	2.9e-46	PREDICTED: deacetylvindoline O-acetyltransferase-like [Solanum tuberosum]	663681403	HG975522.1	188	7.05026e-92	Solanum lycopersicum chromosome ch10, complete genome	K13065	E2.3.1.133, HCT	shikimate O-hydroxycinnamoyltransferase	http://www.genome.jp/dbget-bin/www_bget?ko:K13065	Q9ZTK5	216	1.3e-16
TRINITY_DN98066_c0_g4	52.31	53.09	51.62	67.39	62.31	72.07	101.09	112.65	92.73	125.23	133.98	98.38	82.05	90.91	84.58	24.23	24.66	26.98	18.82	27.47	35.21	13.52	16.14	35.59	22.5	17.41	15.2	33.91	28.6	41.29	TRINITY_DN98066_c0_g4	4886	565342498	XP_006338382.1	2535	1e-283	PREDICTED: 4-coumarate--CoA ligase-like 1-like [Solanum tuberosum]	565342497	XM_006338320.1	1372	0	PREDICTED: Solanum tuberosum 4-coumarate--CoA ligase-like 1-like (LOC102590237), mRNA	K01904	4CL	4-coumarate--CoA ligase	http://www.genome.jp/dbget-bin/www_bget?ko:K01904	Q9LQ12	1892	5.3e-210
TRINITY_DN80120_c0_g3	47.84	17.52	0	1981.54	3132.26	3128.54	9949.27	9491.29	9615.67	9808.01	11834.4	5080.92	7420.77	5171.51	6667.64	0	0	0	32.82	0	0	496.73	375.5	1133.58	2045.39	2492.05	1180.4	5968.32	7178.61	5176.09	TRINITY_DN80120_c0_g3	203	697101039	XP_009594034.1	235	2.2e-18	PREDICTED: beta-glucosidase 11-like [Nicotiana tomentosiformis]	663673454	HG975448.1	85	4.39923e-35	Solanum pennellii chromosome ch09, complete genome	K01188	E3.2.1.21	beta-glucosidase	http://www.genome.jp/dbget-bin/www_bget?ko:K01188	E3W9M2	130	4.5e-07
TRINITY_DN64868_c4_g3	410.34	481.51	234.85	181.66	100.27	115.03	13.34	25.86	30.19	16.6	9.45	3.98	6.96	10.87	5.78	179.68	280.25	198.74	83.11	176.62	214.01	48.72	42.89	109.61	51.31	23.39	28.84	15.88	9.55	33.37	TRINITY_DN64868_c4_g3	1299	695050694	XP_009413345.1	1094	3.4e-117	PREDICTED: caffeoyl-CoA O-methyltransferase isoform X1 [Musa acuminata subsp. malaccensis]	698527071	XM_009762081.1	361	0	PREDICTED: Nicotiana sylvestris caffeoyl-CoA O-methyltransferase 6 (LOC104212732), mRNA	K00588	E2.1.1.104	caffeoyl-CoA O-methyltransferase	http://www.genome.jp/dbget-bin/www_bget?ko:K00588	O65162	977	1.8e-104
TRINITY_DN69336_c2_g1	1168.45	1785.51	804.08	393.16	327.8	223.97	84.73	87.78	81.74	159.82	73.41	24.17	115.53	161.36	141.19	282.55	346.45	266.18	100.44	263	242.08	42.59	49.39	142.66	55.25	28.6	43.26	41.04	27.53	87.57	TRINITY_DN69336_c2_g1	1210	697108628	XP_009608171.1	526	2.3e-51	PREDICTED: caffeic acid 3-O-methyltransferase [Nicotiana tomentosiformis]	698521510	XM_009759260.1	277	5.59496e-141	PREDICTED: Nicotiana sylvestris caffeic acid 3-O-methyltransferase (LOC104210365), mRNA	K13066	E2.1.1.68, COMT	caffeic acid 3-O-methyltransferase	http://www.genome.jp/dbget-bin/www_bget?ko:K13066	Q9FQY8	498	5.8e-49
TRINITY_DN66566_c5_g7	0.06	0	0	3.61	3.53	4.56	11.7	9.26	9.54	9.22	7.63	6.26	3.76	3.55	4.13	0	0	0	0	0	0	0	0	0	0	0	0	0	0	0	TRINITY_DN66566_c5_g7	1454	55824321	AAV66308.1	1300	5e-141	acyltransferase [Capsicum frutescens]	283766072	GU300812.1	599	0	Capsicum annuum cultivar Yidu-Red inbred 201 acyltransferase (Pun1) mRNA, complete cds	K13065	E2.3.1.133, HCT	shikimate O-hydroxycinnamoyltransferase	http://www.genome.jp/dbget-bin/www_bget?ko:K13065	Q9ZTK5	407	2.5e-38
TRINITY_DN92234_c0_g1	9.9	15.71	10.76	7.28	8.42	5.67	6.01	9.4	5.79	2.13	4.22	2.53	2.28	1.73	2.18	8.54	6.62	7.14	5.42	3.19	5.46	6.16	3.7	12.09	6.74	1.79	3.94	3.79	4.45	7.1	TRINITY_DN92234_c0_g1	1946	698541919	XP_009766247.1	1159	1.5e-124	PREDICTED: anthocyanidin 3-O-glucosyltransferase 5-like [Nicotiana sylvestris]	565395000	XM_006363076.1	722	0	PREDICTED: Solanum tuberosum anthocyanidin 3-O-glucosyltransferase 5-like (LOC102582599), mRNA	K12356	UGT72E	coniferyl-alcohol glucosyltransferase	http://www.genome.jp/dbget-bin/www_bget?ko:K12356	Q40287	662	9e-68
TRINITY_DN69029_c1_g1	0.93	2.38	0.98	2.58	2.65	7.07	23.45	17.31	19.28	18.75	19.23	15.81	19.51	5.11	13.58	11.27	3.7	16.84	19.06	7.66	8.96	12.04	7.57	18.01	13.91	6.23	12.31	24.74	23.2	33.44	TRINITY_DN69029_c1_g1	2031	697095082	XP_009609570.1	1003	1.9e-106	PREDICTED: 8-hydroxygeraniol dehydrogenase-like [Nicotiana tomentosiformis]>gi|697095084|ref|XP_009609576.1| PREDICTED: 8-hydroxygeraniol dehydrogenase-like [Nicotiana tomentosiformis]	565403467	XM_006367119.1	469	0	PREDICTED: Solanum tuberosum 8-hydroxygeraniol dehydrogenase-like (LOC102600145), partial mRNA	K00083	E1.1.1.195	cinnamyl-alcohol dehydrogenase	http://www.genome.jp/dbget-bin/www_bget?ko:K00083	Q6V4H0	894	1.2e-94
TRINITY_DN71302_c1_g1	183.58	258.74	325.33	124.93	89.31	138.08	18.11	39.57	31.51	10.8	15.68	69.1	2.96	16.85	6.28	60.75	22.99	26.42	77.09	53.21	120.8	56.43	72.78	63.31	60.1	41.25	40.55	2.69	4.04	19.41	TRINITY_DN71302_c1_g1	2110	698587020	XP_009779064.1	729	1.2e-74	PREDICTED: peroxidase 42-like [Nicotiana sylvestris]>gi|4927284|gb|AAD33072.1|AF149251_1 secretory peroxidase [Nicotiana tabacum]	4927283	AF149251.1	421	0	AF149251 Nicotiana tabacum secretory peroxidase (PER) mRNA, complete cds	K00430	E1.11.1.7	peroxidase	http://www.genome.jp/dbget-bin/www_bget?ko:K00430	Q9SB81	657	3.7e-67
TRINITY_DN65745_c2_g1	17.04	23.16	18.66	4.67	5.65	1.96	0.48	1.61	1.12	4.98	0.79	0.99	6.07	2.58	3.52	31.53	27.99	38.2	11.57	15.34	26.63	7.02	5.11	19.15	10.98	7.16	13.33	21.92	29.94	70.81	TRINITY_DN65745_c2_g1	622	460402299	XP_004246651.1	605	8.3e-61	PREDICTED: phenylalanine ammonia-lyase [Solanum lycopersicum]	532023519	KC631948.1	303	9.86172e-156	Solanum tuberosum phenylalanine ammonia-lyase (PAL) mRNA, complete cds	K10775	E4.3.1.24	phenylalanine ammonia-lyase	http://www.genome.jp/dbget-bin/www_bget?ko:K10775	P26600	605	1.2e-61
TRINITY_DN100508_c2_g5	70.74	88.42	72.78	23.66	17.19	9.33	2.27	4.32	2.54	12.36	6.3	2.72	25.74	17.44	16.86	90.26	66.43	108.05	35.39	46.69	63.85	14.86	13.85	44.48	31.55	25.81	42.22	50.3	56.8	161.35	TRINITY_DN100508_c2_g5	1750	565396852	XP_006364021.1	2324	1.1e-259	PREDICTED: phenylalanine ammonia-lyase-like [Solanum tuberosum]	512392889	KC759155.1	1220	0	Lycium barbarum phenylalanine ammonia-lyase 3 mRNA, partial cds	K10775	E4.3.1.24	phenylalanine ammonia-lyase	http://www.genome.jp/dbget-bin/www_bget?ko:K10775	P25872	2369	9.3e-266
TRINITY_DN97273_c4_g1	20.31	12.33	18.03	125.22	145.39	119.5	143.94	123.52	134.05	152.61	211.68	132.06	160.88	223.72	164.33	12.46	8.64	13.44	11.19	12.3	20.06	13.03	14.7	44.28	18.57	18.85	22	19.64	18.81	28.97	TRINITY_DN97273_c4_g1	1260	697177520	XP_009597720.1	612	2.6e-61	PREDICTED: beta-glucosidase 11-like isoform X2 [Nicotiana tomentosiformis]	698487778	XM_009792215.1	155	3.84877e-73	PREDICTED: Nicotiana sylvestris beta-glucosidase 11-like (LOC104237968), transcript variant X3, mRNA	K01188	E3.2.1.21	beta-glucosidase	http://www.genome.jp/dbget-bin/www_bget?ko:K01188	E3W9M3	331	1.4e-29
TRINITY_DN73374_c0_g1	42.85	49.8	44.01	29.47	8.61	6.58	6.34	5.43	4.11	8.11	2.01	8.51	1.97	2.33	2.09	20.39	13.85	19.33	7.03	11.66	17.43	2.31	3.75	12.49	5.44	5.19	2.91	8.84	10.2	12.63	TRINITY_DN73374_c0_g1	1154	460411624	XP_004251206.1	1098	1.1e-117	PREDICTED: lysosomal beta glucosidase isoform X2 [Solanum lycopersicum]	698478285	XM_009788010.1	585	0	PREDICTED: Nicotiana sylvestris lysosomal beta glucosidase-like (LOC104234444), transcript variant X3, mRNA	K05349	bglX	beta-glucosidase	http://www.genome.jp/dbget-bin/www_bget?ko:K05349	P33363	162	5.1e-10
TRINITY_DN88770_c1_g6	210.68	274.5	145.9	21.91	24.44	5.27	2.4	1.21	0.65	11.48	2.64	1.93	1.89	0.52	1.64	131.56	144.73	93.39	36.67	106.61	85.98	8.22	9.68	37.74	17.43	4.78	7.98	5.64	3.44	16.09	TRINITY_DN88770_c1_g6	361	698505304	XP_009798112.1	597	4.1e-60	PREDICTED: 4-coumarate--CoA ligase 2 [Nicotiana sylvestris]	698505303	XM_009799810.1	262	3.4069e-133	PREDICTED: Nicotiana sylvestris 4-coumarate--CoA ligase 2 (LOC104244401), mRNA	K01904	4CL	4-coumarate--CoA ligase	http://www.genome.jp/dbget-bin/www_bget?ko:K01904	O24146	586	1.1e-59
TRINITY_DN78736_c1_g7	0	0	0	0	0	0.28	3.24	1.94	1.37	4.02	4.54	26.07	1.79	8.04	1.16	0	0	0	0	0	0	0	0.33	0	0	0	0	0	0	0	TRINITY_DN78736_c1_g7	457	697134390	XP_009621248.1	677	2.7e-69	PREDICTED: cytochrome P450 98A3-like [Nicotiana tomentosiformis]	565398478	XM_006364740.1	280	4.34217e-143	PREDICTED: Solanum tuberosum cytochrome P450 98A2-like (LOC102586130), mRNA	K09754	CYP98A3, C3'H	coumaroylquinate(coumaroylshikimate) 3'-monooxygenase	http://www.genome.jp/dbget-bin/www_bget?ko:K09754	O22203	487	4.1e-48
TRINITY_DN79928_c2_g1	403.83	492.86	368.35	25.08	32.53	20.27	38.01	51.92	35.43	12.9	25.25	14.42	40.19	29.29	26.45	2.91	0	2.23	5.06	2.24	1.02	12.53	11.04	13.06	23.8	30.41	25.72	7.86	9.5	24.15	TRINITY_DN79928_c2_g1	570	698545283	XP_009767330.1	464	1.7e-44	PREDICTED: 8-hydroxygeraniol dehydrogenase-like isoform X1 [Nicotiana sylvestris]>gi|156763848|emb|CAO99126.1| putative cinnamyl alcohol dehydrogenase [Nicotiana tabacum]>gi|291165312|gb|ADD81207.1| sinapyl alcohol dehydrogenase 4 [Nicotiana tabacum]	663680879	HG975516.1	240	9.44598e-121	Solanum lycopersicum chromosome ch04, complete genome	K00083	E1.1.1.195	cinnamyl-alcohol dehydrogenase	http://www.genome.jp/dbget-bin/www_bget?ko:K00083	Q9ZRF1	411	3.3e-39
TRINITY_DN69256_c3_g3	39.03	31.09	55.97	0.57	0.2	0	0	0	0	0	0	0	0	0	0	4.1	3.5	2.21	0	0.99	1.71	0	0	0	0	0	0	0	0	0	TRINITY_DN69256_c3_g3	543	657989998	XP_008387221.1	191	7.3e-13	PREDICTED: peroxidase A2-like [Malus domestica]	720004903	XM_010259183.1	42	1.04808e-10	PREDICTED: Nelumbo nucifera peroxidase A2-like (LOC104597566), mRNA	K00430	E1.11.1.7	peroxidase	http://www.genome.jp/dbget-bin/www_bget?ko:K00430	Q9LEH3	183	8.7e-13
TRINITY_DN79076_c2_g2	4.17	6.48	0.84	18.93	41.55	42.86	73.27	86.21	47.12	77.94	128.98	43.14	46.06	48.13	21.31	0	0	4.66	0.25	4.62	0	3.46	0	2.31	3.47	3.45	5.59	4.35	0.57	2.74	TRINITY_DN79076_c2_g2	550	698504652	XP_009797827.1	294	8.5e-25	PREDICTED: beta-glucosidase 11-like isoform X1 [Nicotiana sylvestris]	697175493	XM_009598395.1	150	9.76015e-71	PREDICTED: Nicotiana tomentosiformis beta-glucosidase 11-like (LOC104092728), transcript variant X2, mRNA	K01188	E3.2.1.21	beta-glucosidase	http://www.genome.jp/dbget-bin/www_bget?ko:K01188	Q60DX8	221	3.5e-17
TRINITY_DN84985_c3_g2	90.55	198.48	72.36	11.19	13.65	6.5	5.25	2.52	1.43	7.99	13.07	10.16	15.21	13.14	14.96	0.78	0.28	0.19	0	0.1	0.19	0	0	0	0	0	0	0	0	0	TRINITY_DN84985_c3_g2	3533	460406763	XP_004248829.1	1830	4.2e-202	PREDICTED: vicianin hydrolase-like [Solanum lycopersicum]	565348690	XM_006341275.1	755	0	PREDICTED: Solanum tuberosum vicianin hydrolase-like (LOC102587220), mRNA	K01188	E3.2.1.21	beta-glucosidase	http://www.genome.jp/dbget-bin/www_bget?ko:K01188	A2SY66	1168	3.4e-126
TRINITY_DN101423_c0_g1	4.56	8.31	6.16	42.14	54.97	38.23	93.9	82.19	79.55	81.92	95.95	48.55	53.18	35.13	54.11	0.82	0.21	0.95	2.14	1.24	0.86	0.2	0.58	2.52	0.6	1.24	2.78	5.07	6.2	7.25	TRINITY_DN101423_c0_g1	1211	698504652	XP_009797827.1	288	9.3e-24	PREDICTED: beta-glucosidase 11-like isoform X1 [Nicotiana sylvestris]	697175493	XM_009598395.1	136	1.34783e-62	PREDICTED: Nicotiana tomentosiformis beta-glucosidase 11-like (LOC104092728), transcript variant X2, mRNA	K01188	E3.2.1.21	beta-glucosidase	http://www.genome.jp/dbget-bin/www_bget?ko:K01188	Q8S3J3	203	9.3e-15
TRINITY_DN75475_c2_g2	4.86	13.74	7.65	0.84	0	0	0	0	0	0	0	0	0	0	0	1.49	1.85	0	0	0	0.54	0	0	0	0	0	0	0	0	0	TRINITY_DN75475_c2_g2	384	565381111	XP_006356924.1	626	1.9e-63	PREDICTED: peroxidase 3-like [Solanum tuberosum]	565381110	XM_006356862.1	309	2.72043e-159	PREDICTED: Solanum tuberosum peroxidase 3-like (LOC102590030), mRNA	K00430	E1.11.1.7	peroxidase	http://www.genome.jp/dbget-bin/www_bget?ko:K00430	O23044	486	4.5e-48
TRINITY_DN72819_c1_g1	70.41	103.92	59.4	18.73	12.34	9.03	1.68	6.14	2.37	0.22	1.01	0.74	0.18	0.67	0.69	21.48	25.19	26.81	12.25	21.52	18.08	6.27	3.97	9.84	7.78	4.06	1.38	4.53	2.41	0.83	TRINITY_DN72819_c1_g1	1931	697129970	XP_009619045.1	1124	1.7e-120	PREDICTED: probable caffeoyl-CoA O-methyltransferase At4g26220 isoform X2 [Nicotiana tomentosiformis]	697129969	XM_009620750.1	390	0	PREDICTED: Nicotiana tomentosiformis probable caffeoyl-CoA O-methyltransferase At4g26220 (LOC104111137), transcript variant X2, mRNA	K00588	E2.1.1.104	caffeoyl-CoA O-methyltransferase	http://www.genome.jp/dbget-bin/www_bget?ko:K00588	Q9C5D7	795	3.4e-83
TRINITY_DN91848_c1_g3	6.18	26.13	13.19	105.74	129.47	136.1	1244.45	1388.85	1504.86	1735.36	1380.63	259.27	2131.44	888.97	1929.91	0	21.61	10.39	12	10.48	9.42	7.13	29.19	29.62	70.29	45.15	37.23	49.92	75.4	71.69	TRINITY_DN91848_c1_g3	297	565373796	XP_006353454.1	294	4.6e-25	PREDICTED: aldehyde dehydrogenase family 2 member C4-like [Solanum tuberosum]	663681407	HG975524.1	143	3.88889e-67	Solanum lycopersicum chromosome ch12, complete genome	K12355	REF1	coniferyl-aldehyde dehydrogenase	http://www.genome.jp/dbget-bin/www_bget?ko:K12355	Q56YU0	199	6.7e-15
TRINITY_DN91492_c2_g1	113.21	152.13	85.33	41.68	26.03	13.66	4.75	7.1	6.69	18.95	3.89	1.4	7.67	3.37	4.13	140.48	159.42	181.49	67.55	139.78	136.57	28.07	29.18	51.22	31.59	17.1	13.98	15.37	6.83	30.17	TRINITY_DN91492_c2_g1	3833	698526230	XP_009759945.1	2731	1.5e-306	PREDICTED: phenylalanine ammonia-lyase G4-like [Nicotiana sylvestris]	512392891	KC759156.1	1490	0	Lycium barbarum phenylalanine ammonia-lyase 4 mRNA, partial cds	K10775	E4.3.1.24	phenylalanine ammonia-lyase	http://www.genome.jp/dbget-bin/www_bget?ko:K10775	P45733	2570	1e-288
TRINITY_DN67335_c0_g4	15.82	16.82	16.37	7.63	7.25	5.03	5.16	8.01	6.39	5.5	6.74	4.43	7.22	10.09	10.13	3.08	3.64	1.77	2.99	3.29	1.85	2.35	1.81	3.39	3.11	3.1	1.42	4.05	2.83	3	TRINITY_DN67335_c0_g4	837	697103940	XP_009605774.1	206	2.1e-14	PREDICTED: probable inactive beta-glucosidase 14 isoform X2 [Nicotiana tomentosiformis]	663681165	HG975519.1	92	2.65182e-38	Solanum lycopersicum chromosome ch07, complete genome	K05350	bglB	beta-glucosidase	http://www.genome.jp/dbget-bin/www_bget?ko:K05350	Q9SVS1	161	4.8e-10
TRINITY_DN76898_c0_g2	224.31	371.44	297.32	0.1	0.21	0.05	0.19	0	0	0.05	0	0.14	0	0	0	276.21	174.97	69.06	0.18	0.99	28.73	0.05	0	0.25	0.22	0	0	0	0	0.11	TRINITY_DN76898_c0_g2	1495	697192618	XP_009605400.1	1348	1.4e-146	PREDICTED: peroxidase 5 {ECO:0000250|UniProtKB:P22195}-like [Nicotiana tomentosiformis]	697192617	XM_009607105.1	707	0	PREDICTED: Nicotiana tomentosiformis peroxidase 5 {ECO:0000250|UniProtKB:P22195}-like (LOC104099968), mRNA	K00430	E1.11.1.7	peroxidase	http://www.genome.jp/dbget-bin/www_bget?ko:K00430	A7QEU4	1214	6.8e-132
TRINITY_DN101262_c3_g3	16.9	19.3	19.5	6.8	9.36	8.5	6.9	6.22	3.94	4.67	6.72	0.85	8.73	4.34	6.68	3.61	2.96	2.67	1.65	3.46	1.14	3.24	3.7	3.45	2.17	2.11	0.62	6.88	3.4	2.62	TRINITY_DN101262_c3_g3	576	565362997	XP_006348229.1	762	4.8e-79	PREDICTED: beta-glucosidase 18-like [Solanum tuberosum]	663673445	HG975446.1	252	2.03854e-127	Solanum pennellii chromosome ch07, complete genome	K05350	bglB	beta-glucosidase	http://www.genome.jp/dbget-bin/www_bget?ko:K05350	Q7XSK0	305	6.6e-27
TRINITY_DN64541_c0_g3	5.06	11.73	1.44	0.35	0	0	0.08	0	0	0	0.05	0	0	0	0	0	0	0	0	0	0	0	0	0.03	0	0.18	0	0	0	0.04	TRINITY_DN64541_c0_g3	1369	565370864	XP_006352037.1	1500	3e-164	PREDICTED: peroxidase 56-like, partial [Solanum tuberosum]	565370863	XM_006351975.1	652	0	PREDICTED: Solanum tuberosum peroxidase 56-like (LOC102586957), partial mRNA	K00430	E1.11.1.7	peroxidase	http://www.genome.jp/dbget-bin/www_bget?ko:K00430	Q43735	1030	1.3e-110
TRINITY_DN98383_c0_g1	989.25	1601.91	671.52	282.38	303.14	168.93	59.4	52.13	56.52	109.64	28.25	9.95	87.67	40.92	86.48	287.1	397.39	282.29	106.63	265.95	279.04	35.19	44.27	140.26	42.21	16.66	32.57	45.64	30.79	89.8	TRINITY_DN98383_c0_g1	918	6760443	AAF28353.1	1093	3.2e-117	O-methyltransferase [Fragaria x ananassa]	565361555	XR_367343.1	525	0	PREDICTED: Solanum tuberosum caffeic acid 3-O-methyltransferase-like (LOC102590869), misc_RNA	K13066	E2.1.1.68, COMT	caffeic acid 3-O-methyltransferase	http://www.genome.jp/dbget-bin/www_bget?ko:K13066	Q9FQY8	1201	1.3e-130
TRINITY_DN97146_c3_g2	12.84	19.05	18.97	8.84	13.28	14.9	8.08	10.7	11.98	7.08	4.71	0.53	2.98	1.99	2.47	10.36	13.92	37.89	9.47	7.66	28.37	3.53	4.29	44.12	12.3	6.9	17.08	20.65	16.03	58.64	TRINITY_DN97146_c3_g2	611	698537829	XP_009764952.1	614	7.4e-62	PREDICTED: cytochrome P450 98A2-like [Nicotiana sylvestris]	698537828	XM_009766650.1	275	3.55521e-140	PREDICTED: Nicotiana sylvestris cytochrome P450 98A2-like (LOC104216569), mRNA	K09754	CYP98A3, C3'H	coumaroylquinate(coumaroylshikimate) 3'-monooxygenase	http://www.genome.jp/dbget-bin/www_bget?ko:K09754	O48922	477	8e-47
TRINITY_DN72599_c3_g2	1938.39	2265.26	1141.96	758.99	361.67	74.82	58.52	102.26	44.27	119.28	51.57	10.91	58.14	20.07	48.24	576.51	1022.96	980.59	340.75	933.39	805.22	93.24	105.34	309.21	117.49	40.54	58.37	46.51	24.98	103.39	TRINITY_DN72599_c3_g2	436	697102253	XP_009600093.1	497	1.9e-48	PREDICTED: caffeoyl-CoA O-methyltransferase 6 [Nicotiana tomentosiformis]	697097536	XM_009623713.1	253	4.21564e-128	PREDICTED: Nicotiana tomentosiformis caffeoyl-CoA O-methyltransferase 5 (LOC104113520), mRNA	K00588	E2.1.1.104	caffeoyl-CoA O-methyltransferase	http://www.genome.jp/dbget-bin/www_bget?ko:K00588	O04899	495	4.6e-49
TRINITY_DN100338_c1_g1	14.27	21.65	17.38	4.95	3.49	4.01	1.69	3.57	1.69	5.42	5.3	7.77	6.99	8.94	5.86	21	24.68	18.84	2.35	15.86	27.47	0	0.15	2.51	0.25	0.14	0.39	1.04	0.72	3.6	TRINITY_DN100338_c1_g1	1312	460372177	XP_004231908.1	687	5.4e-70	PREDICTED: peroxidase 51 [Solanum lycopersicum]	697190820	XM_009606180.1	291	1.00321e-148	PREDICTED: Nicotiana tomentosiformis peroxidase 51-like (LOC104099248), mRNA	K00430	E1.11.1.7	peroxidase	http://www.genome.jp/dbget-bin/www_bget?ko:K00430	Q43873	524	6.1e-52
TRINITY_DN87965_c1_g3	0	0	1.14	1.88	11.4	1.96	0	0.74	0	0	0	0	0	0	0	31.78	33.8	7.33	55.78	26.21	38.17	4.02	2.58	13.11	5.69	4.3	5.4	11.19	0.7	17.37	TRINITY_DN87965_c1_g3	340	698484943	XP_009789262.1	572	3e-57	PREDICTED: peroxidase 3-like, partial [Nicotiana sylvestris]	698502044	XM_009798389.1	259	1.48359e-131	PREDICTED: Nicotiana sylvestris peroxidase 3-like (LOC104243231), mRNA	K00430	E1.11.1.7	peroxidase	http://www.genome.jp/dbget-bin/www_bget?ko:K00430	O23044	403	1.7e-38
TRINITY_DN76654_c0_g1	0.03	0	0	0	0.07	0	0.62	0.08	0.04	0.64	0.33	0.52	3.42	3.24	4.17	0	0	0	0	0	0	0	0	0	0	0	0	0	0	0	TRINITY_DN76654_c0_g1	1832	697113178	XP_009610471.1	804	2.1e-83	PREDICTED: cationic peroxidase 1-like [Nicotiana tomentosiformis]	697142426	XM_009627022.1	437	0	PREDICTED: Nicotiana tomentosiformis cationic peroxidase 1-like (LOC104116208), mRNA	K00430	E1.11.1.7	peroxidase	http://www.genome.jp/dbget-bin/www_bget?ko:K00430	Q0D3N0	515	9.4e-51
TRINITY_DN89303_c1_g3	11.29	2.25	13.53	8.96	2.65	2.35	0	0.27	0	0	0	0	0.05	0.43	0.14	4.76	3.44	3.95	2.25	2.96	3.53	4.49	0.31	0.98	1.24	1.08	1.76	2.34	0.45	0.82	TRINITY_DN89303_c1_g3	1380	698506269	XP_009798536.1	1699	2.6e-187	PREDICTED: shikimate O-hydroxycinnamoyltransferase-like [Nicotiana sylvestris]	697120549	XM_009615946.1	661	0	PREDICTED: Nicotiana tomentosiformis shikimate O-hydroxycinnamoyltransferase-like (LOC104107206), mRNA	K13065	E2.3.1.133, HCT	shikimate O-hydroxycinnamoyltransferase	http://www.genome.jp/dbget-bin/www_bget?ko:K13065	Q8GSM7	1195	1e-129
TRINITY_DN75127_c1_g1	132.65	103.94	105.87	70.88	48.99	41.71	1.61	1.47	1.55	0.65	2.5	15.22	0.49	11.56	1.3	26.8	32.35	24.16	10.38	25.28	47.4	3.51	5.84	4.48	2.65	2.31	1.61	0.36	0.3	1.19	TRINITY_DN75127_c1_g1	2676	698512900	XP_009801435.1	762	2.2e-78	PREDICTED: peroxidase 43-like [Nicotiana sylvestris]	697160685	XM_009590821.1	359	0	PREDICTED: Nicotiana tomentosiformis peroxidase 43-like (LOC104086529), mRNA	K00430	E1.11.1.7	peroxidase	http://www.genome.jp/dbget-bin/www_bget?ko:K00430	Q9SZH2	598	3.3e-60
TRINITY_DN91848_c1_g4	16.33	14.3	19.02	134.37	120.71	221.19	1837.96	2007.99	1758.54	2550.07	2923.27	1595.63	2814.86	2358.97	2560.33	12.07	8.37	10.96	10.37	8.66	6.22	21.47	13.03	43.82	65.44	44.94	52.09	88.21	73.86	87.84	TRINITY_DN91848_c1_g4	1047	460412424	XP_004251601.1	727	1e-74	PREDICTED: aldehyde dehydrogenase family 2 member C4 [Solanum lycopersicum]	697147021	XM_009629370.1	287	1.3321e-146	PREDICTED: Nicotiana tomentosiformis aldehyde dehydrogenase family 2 member C4 (LOC104118179), transcript variant X2, mRNA	K12355	REF1	coniferyl-aldehyde dehydrogenase	http://www.genome.jp/dbget-bin/www_bget?ko:K12355	Q56YU0	525	3.7e-52
TRINITY_DN64868_c4_g5	485.31	552.19	288.36	197.62	73.9	19.6	14.28	27.16	9.29	28.19	16.78	8.96	16.56	11.17	14.32	93.98	164.02	138.05	48.07	147.99	111.69	19.74	18.48	48.06	19.17	8.73	10.01	6.04	2.24	17.01	TRINITY_DN64868_c4_g5	669	698579041	XP_009776913.1	546	6.2e-54	PREDICTED: caffeoyl-CoA O-methyltransferase 5 [Nicotiana sylvestris]	698579040	XM_009778611.1	267	1.09557e-135	PREDICTED: Nicotiana sylvestris caffeoyl-CoA O-methyltransferase 5 (LOC104226583), mRNA	K00588	E2.1.1.104	caffeoyl-CoA O-methyltransferase	http://www.genome.jp/dbget-bin/www_bget?ko:K00588	O04899	542	2.5e-54
TRINITY_DN73912_c2_g1	5.37	6.41	5.53	1.38	0.45	0.43	0	0.5	0.15	0	0.13	0.17	0	0	0.09	1.57	1.98	1.33	1.53	1.21	1.3	1.35	1.14	1.59	1.17	0.76	0.94	1.72	0.94	1.32	TRINITY_DN73912_c2_g1	2133	698566221	XP_009773447.1	541	7.5e-53	PREDICTED: probable mannitol dehydrogenase [Nicotiana sylvestris]	663673441	HG975442.1	455	0	Solanum pennellii chromosome ch03, complete genome	K00083	E1.1.1.195	cinnamyl-alcohol dehydrogenase	http://www.genome.jp/dbget-bin/www_bget?ko:K00083	P42734	480	1.2e-46
TRINITY_DN80748_c3_g1	122.25	71.37	123.3	68.93	52.5	27.43	28.81	27.33	18.28	70.84	72.21	51.09	154.21	162.53	168.08	61.2	80.53	42.64	20.76	98.58	33.2	5.49	4.34	4.22	7.21	4.28	1.32	8.66	5.93	3.32	TRINITY_DN80748_c3_g1	1499	698506139	XP_009798476.1	990	4.6e-105	PREDICTED: peroxidase 17 [Nicotiana sylvestris]	698506138	XM_009800174.1	436	0	PREDICTED: Nicotiana sylvestris peroxidase 17 (LOC104244702), mRNA	K00430	E1.11.1.7	peroxidase	http://www.genome.jp/dbget-bin/www_bget?ko:K00430	Q9SJZ2	817	7.3e-86
TRINITY_DN87670_c2_g1	51.4	88.3	76.71	47.74	34.25	56.99	43	52.64	44.11	31.73	44.23	19.1	24.06	12.79	19.02	41.18	27.09	95.89	27.29	29.71	75.99	13.45	13.41	103.99	27.9	21.84	45.57	57.5	46.68	132.97	TRINITY_DN87670_c2_g1	3474	565398429	XP_006364777.1	1038	2.9e-110	PREDICTED: cytochrome P450 98A2-like [Solanum tuberosum]	565398428	XM_006364715.1	504	0	PREDICTED: Solanum tuberosum cytochrome P450 98A2-like (LOC102578747), mRNA	K09754	CYP98A3, C3'H	coumaroylquinate(coumaroylshikimate) 3'-monooxygenase	http://www.genome.jp/dbget-bin/www_bget?ko:K09754	O48922	908	4.8e-96
TRINITY_DN96673_c0_g2	6.28	7.62	5.79	4.56	3.08	3.32	2.51	3.25	2.19	3.04	3.71	4.52	4.39	6.18	4.78	10.57	8.88	6.24	7.86	10.72	6.03	4.13	7.23	4.96	6.23	5.93	2.12	6.03	9.3	3.82	TRINITY_DN96673_c0_g2	1363	697188685	XP_009603383.1	305	1.1e-25	PREDICTED: 4-coumarate--CoA ligase-like 7 [Nicotiana tomentosiformis]	697105171	XM_009608105.1	171	5.32149e-82	PREDICTED: Nicotiana tomentosiformis RNA-binding protein 48 (LOC104100784), transcript variant X1, mRNA	K01904	4CL	4-coumarate--CoA ligase	http://www.genome.jp/dbget-bin/www_bget?ko:K01904	Q9M0X9	199	3.1e-14
TRINITY_DN84544_c0_g2	7.17	2.17	6.04	240.34	419.93	437.85	1016.35	761.97	1222.29	909.96	642.85	168.94	1006.67	264.41	825.96	2.89	0.64	0.44	12.23	0.53	7.57	108.57	108.12	474.57	603.24	472.56	412.54	3245.92	3039.27	2541.93	TRINITY_DN84544_c0_g2	1049	697101039	XP_009594034.1	655	2.2e-66	PREDICTED: beta-glucosidase 11-like [Nicotiana tomentosiformis]	697101038	XM_009595739.1	284	6.20988e-145	PREDICTED: Nicotiana tomentosiformis beta-glucosidase 11-like (LOC104090602), mRNA	K01188	E3.2.1.21	beta-glucosidase	http://www.genome.jp/dbget-bin/www_bget?ko:K01188	B3H5Q1	483	2.8e-47
TRINITY_DN88753_c0_g1	9.79	6.95	10.34	21.3	18.11	22.68	17.19	20.73	19.5	9.86	17.12	22.37	6.31	10.35	4.9	7.39	5.93	5.68	9.23	7.75	8.53	4.71	5.79	20.53	11.37	12.32	12.43	22.66	20.64	22.23	TRINITY_DN88753_c0_g1	3555	460400834	XP_004245937.1	1401	2.4e-152	PREDICTED: 4-coumarate--CoA ligase-like 6 [Solanum lycopersicum]	663673453	HG975447.1	942	0	Solanum pennellii chromosome ch08, complete genome	K01904	4CL	4-coumarate--CoA ligase	http://www.genome.jp/dbget-bin/www_bget?ko:K01904	Q84P24	977	4.9e-104
TRINITY_DN79928_c2_g2	29.36	37.78	37.26	2.74	0.97	0.94	0.72	0	0	0	0	0	0	0	0.49	9.66	20.1	9.16	5.96	5.48	5.79	0.53	0.91	1.92	0.94	0.43	0	0	0.34	0.36	TRINITY_DN79928_c2_g2	374	291165314	ADD81208.1	485	4.1e-47	sinapyl alcohol dehydrogenase-like 5 [Nicotiana tabacum]	697095083	XM_009611281.1	177	6.31655e-86	PREDICTED: Nicotiana tomentosiformis 8-hydroxygeraniol dehydrogenase-like (LOC104103376), transcript variant X2, mRNA	K00083	E1.1.1.195	cinnamyl-alcohol dehydrogenase	http://www.genome.jp/dbget-bin/www_bget?ko:K00083	Q6V4H0	441	7.3e-43
TRINITY_DN92590_c2_g2	10.2	8.96	8.91	2.83	1.93	0	0	0	0	0.74	0	0.11	0.31	0.09	0.17	4.92	2.91	0.92	12.87	11.28	1.24	2.39	2.49	1	4.26	0.72	0.75	2.37	0.74	1.98	TRINITY_DN92590_c2_g2	940	14423323	AAK62344.1	1351	3.9e-147	elicitor-inducible cytochrome P450 [Nicotiana tabacum]	14423322	AF368378.1	616	0	Nicotiana tabacum elicitor-inducible cytochrome P450 (CYP73A27) mRNA, complete cds	K00487	CYP73A	trans-cinnamate 4-monooxygenase	http://www.genome.jp/dbget-bin/www_bget?ko:K00487	H2DH22	1201	1.4e-130
TRINITY_DN91434_c1_g2	2.99	5.92	1.84	0.05	0	0.05	0	0	0.06	0	0	0.07	0	0	0.1	0.24	0.14	0.12	0	0.13	0	0	0	0	0.05	0	0.04	0.05	0.04	0.08	TRINITY_DN91434_c1_g2	1433	697120159	XP_009614050.1	1430	4.2e-156	PREDICTED: peroxidase 41-like [Nicotiana tomentosiformis]	697120158	XM_009615755.1	645	0	PREDICTED: Nicotiana tomentosiformis peroxidase 41-like (LOC104107054), mRNA	K00430	E1.11.1.7	peroxidase	http://www.genome.jp/dbget-bin/www_bget?ko:K00430	O23609	874	1.7e-92
TRINITY_DN66802_c1_g1	64.59	102.17	49.44	10.31	9.59	2.41	0.46	1.64	1.23	3.33	0.23	0.29	1.39	0.33	0.34	77.38	96.68	57.03	16.32	58.64	45.98	4.38	8.03	19.74	7.72	2.49	3.57	5.54	1.96	13.07	TRINITY_DN66802_c1_g1	1584	565401584	XP_006366277.1	876	8e-92	PREDICTED: 4-coumarate--CoA ligase 2-like [Solanum tuberosum]	698505303	XM_009799810.1	402	0	PREDICTED: Nicotiana sylvestris 4-coumarate--CoA ligase 2 (LOC104244401), mRNA	K01904	4CL	4-coumarate--CoA ligase	http://www.genome.jp/dbget-bin/www_bget?ko:K01904	O24146	827	5.4e-87
TRINITY_DN71026_c1_g1	45.14	75.04	42.2	4.33	2.76	1.87	0.03	1	0.51	0.15	0.2	0.98	0.22	0.73	0.6	0.68	0.4	0.64	1.27	0.94	0.59	0.73	0.56	1.23	0.79	0.23	1.31	0.2	0.34	2.07	TRINITY_DN71026_c1_g1	1989	698584882	XP_009778493.1	2276	4.6e-254	PREDICTED: LOW QUALITY PROTEIN: furcatin hydrolase-like [Nicotiana sylvestris]	698584881	XM_009780191.1	1027	0	PREDICTED: Nicotiana sylvestris furcatin hydrolase-like (LOC104227841), mRNA	K01188	E3.2.1.21	beta-glucosidase	http://www.genome.jp/dbget-bin/www_bget?ko:K01188	Q75W17	1443	2.5e-158
TRINITY_DN101262_c3_g1	36.16	39.41	32.51	15.81	18.08	15.27	6.2	4.33	9.53	8.02	5.99	10.18	13.77	9.61	12.9	11.8	13.74	7.87	10.37	9.63	11.56	7.5	9.54	22.29	13.23	7.92	6.95	25.42	43.18	25.96	TRINITY_DN101262_c3_g1	2617	697103938	XP_009605773.1	1178	1.3e-126	PREDICTED: beta-glucosidase 18-like isoform X1 [Nicotiana tomentosiformis]	698548902	XM_009770185.1	607	0	PREDICTED: Nicotiana sylvestris beta-glucosidase 18-like (LOC104219493), mRNA	K05350	bglB	beta-glucosidase	http://www.genome.jp/dbget-bin/www_bget?ko:K05350	Q7XSK0	836	8e-88
TRINITY_DN81368_c3_g2	14.99	2.26	3.42	0.8	0.37	0.92	0	0	0.06	0	0.09	0	0	0	0	2.42	1.86	1.01	0.24	0.29	0.75	0.26	0.2	0	0	0	0	0	0.33	0.23	TRINITY_DN81368_c3_g2	1486	565403509	XP_006367201.1	1501	2.5e-164	PREDICTED: peroxidase 19-like [Solanum tuberosum]	698493566	XM_009794754.1	831	0	PREDICTED: Nicotiana sylvestris peroxidase 19 (LOC104239983), mRNA	K00430	E1.11.1.7	peroxidase	http://www.genome.jp/dbget-bin/www_bget?ko:K00430	O22959	1047	1.6e-112
TRINITY_DN65507_c0_g1	114.32	70.1	75.96	32.32	19.85	24.63	2.51	7.51	2.42	0.86	2.51	0.48	0.84	3.12	1.35	0	0.07	0.23	0.21	0.07	0	0.24	1.04	0.48	1.11	0.48	0.9	0.17	0.21	0.66	TRINITY_DN65507_c0_g1	2051	565375340	XP_006354189.1	899	2.2e-94	PREDICTED: lignin-forming anionic peroxidase-like [Solanum tuberosum]	565375339	XM_006354127.1	411	0	PREDICTED: Solanum tuberosum lignin-forming anionic peroxidase-like (LOC102588050), mRNA	K00430	E1.11.1.7	peroxidase	http://www.genome.jp/dbget-bin/www_bget?ko:K00430	P11965	777	4.4e-81
TRINITY_DN100868_c4_g2	111.99	50.35	78.98	2355.27	3047.53	3572.9	9609.96	8347.87	9671.36	9464.27	9294.27	3414.02	9914.17	4890.97	9602.43	16.63	8.78	10.76	29.82	7.2	58.94	564.39	431.08	1073.6	1581.77	1667.05	1090.39	5306.49	5946.42	4402.74	TRINITY_DN100868_c4_g2	953	697101039	XP_009594034.1	642	6.5e-65	PREDICTED: beta-glucosidase 11-like [Nicotiana tomentosiformis]	697101038	XM_009595739.1	267	1.58555e-135	PREDICTED: Nicotiana tomentosiformis beta-glucosidase 11-like (LOC104090602), mRNA	K01188	E3.2.1.21	beta-glucosidase	http://www.genome.jp/dbget-bin/www_bget?ko:K01188	E3W9M2	360	4.6e-33
TRINITY_DN98650_c0_g1	6.91	5.16	9.18	1.4	0.69	0.2	0	0.12	0.13	0.19	0	0.21	0.1	0	0	0.43	0.68	0.21	0	0.22	0.2	0.19	0	0	0.17	0	0	0.21	0.28	0.51	TRINITY_DN98650_c0_g1	1412	823214923	XP_012440225.1	1295	1.8e-140	PREDICTED: peroxidase 66 [Gossypium raimondii]>gi|763785813|gb|KJB52884.1| hypothetical protein B456_008G281600 [Gossypium raimondii]	723678982	XM_004234092.2	730	0	PREDICTED: Solanum lycopersicum peroxidase 66 (LOC101266098), mRNA	K00430	E1.11.1.7	peroxidase	http://www.genome.jp/dbget-bin/www_bget?ko:K00430	Q9LT91	1165	3.1e-126
TRINITY_DN99848_c3_g6	301.12	374.95	236.23	71.33	51.22	46.62	26.02	35.18	33.29	35.75	18.03	15.91	21.19	11.61	16.4	77.36	89.54	90.65	56.1	95.65	70.28	15.11	12.72	36.88	20.07	11.34	9.13	23.56	19.59	21.81	TRINITY_DN99848_c3_g6	592	460379951	XP_004235722.1	572	5.3e-57	PREDICTED: caffeoylshikimate esterase [Solanum lycopersicum]	--	--	--	--	--	K18368	CSE	caffeoylshikimate esterase	http://www.genome.jp/dbget-bin/www_bget?ko:K18368	Q9C942	469	6.5e-46
TRINITY_DN71187_c0_g1	6.45	9.25	6.47	1.65	1.31	0.63	0.16	0.57	0	0.53	0.25	0.8	1.31	0.88	0.42	2.49	4.2	5.86	3.35	3.64	7.01	1.07	1.08	2.95	0.77	0.91	0.74	0.41	0.45	0.97	TRINITY_DN71187_c0_g1	1409	193290674	ACF17645.1	184	1.2e-11	putative cinnamyl alcohol dehydrogenase [Capsicum annuum]	663680609	HG975513.1	115	7.43105e-51	Solanum lycopersicum chromosome ch01, complete genome	K00083	E1.1.1.195	cinnamyl-alcohol dehydrogenase	http://www.genome.jp/dbget-bin/www_bget?ko:K00083	P30360	181	3.9e-12
TRINITY_DN88622_c0_g1	6.04	7.15	6.06	3.81	4.2	3.98	1.6	0.93	2.02	0.9	1.71	1.92	2.02	3.02	2.61	0.68	0.83	2.03	0.77	0.91	1.23	1.15	2.53	0.69	2.93	1.4	1.18	0.75	0.88	1.28	TRINITY_DN88622_c0_g1	1435	697191359	XP_009604747.1	1093	5e-117	PREDICTED: beta-glucosidase 42 [Nicotiana tomentosiformis]	697191358	XM_009606452.1	532	0	PREDICTED: Nicotiana tomentosiformis beta-glucosidase 42 (LOC104099451), mRNA	K01188	E3.2.1.21	beta-glucosidase	http://www.genome.jp/dbget-bin/www_bget?ko:K01188	Q9FIW4	816	9.2e-86
TRINITY_DN91848_c1_g2	9.7	8.67	12.79	62.06	87.02	131.54	901.4	728.63	1110.76	1154.58	711.42	142.02	1481.18	361.76	1200.18	6.46	3.62	5.43	5.98	5.18	4.02	11.17	8.08	28.75	37.74	20.27	27.59	56.75	44.18	61.61	TRINITY_DN91848_c1_g2	988	698517528	XP_009803645.1	984	1.5e-104	PREDICTED: aldehyde dehydrogenase family 2 member C4 [Nicotiana sylvestris]	697147021	XM_009629370.1	428	0	PREDICTED: Nicotiana tomentosiformis aldehyde dehydrogenase family 2 member C4 (LOC104118179), transcript variant X2, mRNA	K12355	REF1	coniferyl-aldehyde dehydrogenase	http://www.genome.jp/dbget-bin/www_bget?ko:K12355	Q56YU0	705	4.7e-73
TRINITY_DN61661_c0_g1	5.86	6.34	3.54	0.2	0.1	0.1	0	0	0	0	0	0	0	0	0	0.7	1.01	0	0.59	0.44	0.88	0	0.05	0.03	0.1	0.04	0	0.15	0	0.12	TRINITY_DN61661_c0_g1	1385	565371391	XP_006352288.1	1509	2.8e-165	PREDICTED: probable peroxidase 61-like [Solanum tuberosum]	698476163	XM_009787112.1	639	0	PREDICTED: Nicotiana sylvestris probable peroxidase 61 (LOC104233680), mRNA	K00430	E1.11.1.7	peroxidase	http://www.genome.jp/dbget-bin/www_bget?ko:K00430	Q9FLV5	933	2.4e-99
TRINITY_DN94308_c2_g2	232.99	244.48	194.14	149.58	95.04	171.75	63.95	101.87	38.65	28.61	69.01	18.61	39.92	31.54	52.7	79.46	32.53	45.21	118.17	64.47	94.41	84.39	95.38	79.74	110.56	110.56	66.71	29.25	43.91	96.17	TRINITY_DN94308_c2_g2	1288	697168031	XP_009592886.1	1400	1.1e-152	PREDICTED: 8-hydroxygeraniol dehydrogenase-like [Nicotiana tomentosiformis]	565373158	XM_006353082.1	552	0	PREDICTED: Solanum tuberosum 8-hydroxygeraniol dehydrogenase-like (LOC102595339), mRNA	K00083	E1.1.1.195	cinnamyl-alcohol dehydrogenase	http://www.genome.jp/dbget-bin/www_bget?ko:K00083	Q6V4H0	1254	1.3e-136
TRINITY_DN100868_c3_g1	4.56	7.15	8.11	36.92	47.13	35	61.22	61.89	74.75	57.77	44.95	16.62	31.03	15.63	38.24	0.64	0.39	0.7	1.01	1.7	0.34	0.31	0.65	3.69	3.75	1.16	0.46	8.61	5.33	3.86	TRINITY_DN100868_c3_g1	803	697175492	XP_009596688.1	440	1.5e-41	PREDICTED: beta-glucosidase 11-like isoform X1 [Nicotiana tomentosiformis]	698504658	XR_715422.1	205	3.87616e-101	PREDICTED: Nicotiana sylvestris beta-glucosidase 11-like (LOC104244170), transcript variant X4, misc_RNA	K01188	E3.2.1.21	beta-glucosidase	http://www.genome.jp/dbget-bin/www_bget?ko:K01188	B3H5Q1	367	6e-34
TRINITY_DN100523_c4_g5	0	0	0.33	0	0.77	0.37	4.61	7.8	3.24	10.73	20.86	18.23	14.4	11.04	11.3	0	0	0	0	0	0	0	0	0	0	0	0	0	0	0	TRINITY_DN100523_c4_g5	405	697152277	XP_009630373.1	263	2.4e-21	PREDICTED: peroxidase 3 [Nicotiana tomentosiformis]	566572665	KF701483.1	110	1.21161e-48	Nicotiana tabacum peroxidase (TPX2) mRNA, complete cds	K00430	E1.11.1.7	peroxidase	http://www.genome.jp/dbget-bin/www_bget?ko:K00430	O23044	170	2.1e-11
TRINITY_DN97146_c3_g3	2.93	5.56	4.82	1.94	2.76	1.94	6.52	8.4	4.43	8.32	9.79	8.95	15.78	10.34	21.78	0.36	0.52	2.48	0.48	0.57	0.98	3.01	4.48	6.33	3.41	5.12	5.22	3.11	2.79	9.52	TRINITY_DN97146_c3_g3	1521	698556918	XP_009770887.1	1379	3.6e-150	PREDICTED: cytochrome P450 98A2-like isoform X1 [Nicotiana sylvestris]	697149345	XM_009630585.1	616	0	PREDICTED: Nicotiana tomentosiformis cytochrome P450 98A2-like (LOC104119156), mRNA	K09754	CYP98A3, C3'H	coumaroylquinate(coumaroylshikimate) 3'-monooxygenase	http://www.genome.jp/dbget-bin/www_bget?ko:K09754	O48922	960	2e-102
TRINITY_DN91570_c3_g1	161.07	321.3	147.33	15.65	16.81	9.64	5.71	0.84	0	11.29	14.08	2.69	21.6	9.38	19.93	0	0	0	0	0	0	0	0	0	0	0	0	0	0	0	TRINITY_DN91570_c3_g1	2783	460406763	XP_004248829.1	274	9e-22	PREDICTED: vicianin hydrolase-like [Solanum lycopersicum]	565348690	XM_006341275.1	146	8.68921e-68	PREDICTED: Solanum tuberosum vicianin hydrolase-like (LOC102587220), mRNA	K01188	E3.2.1.21	beta-glucosidase	http://www.genome.jp/dbget-bin/www_bget?ko:K01188	A2SY66	171	1.1e-10
TRINITY_DN61613_c0_g2	13.76	10.43	11.76	2.37	4.45	2.43	1.87	2.51	0	0.89	1.39	0	5.19	1.65	6.4	1.6	1.15	2.06	3.51	2	2.01	3.41	1.7	0.95	0.16	0.27	0.82	1.8	1.57	0.93	TRINITY_DN61613_c0_g2	672	697103940	XP_009605774.1	278	7.4e-23	PREDICTED: probable inactive beta-glucosidase 14 isoform X2 [Nicotiana tomentosiformis]	663681165	HG975519.1	215	8.87823e-107	Solanum lycopersicum chromosome ch07, complete genome	K05350	bglB	beta-glucosidase	http://www.genome.jp/dbget-bin/www_bget?ko:K05350	O80690	189	2.2e-13
TRINITY_DN83013_c2_g1	74.79	74.89	54.65	37.28	18.15	24.52	2.31	2.13	1.69	7.94	8.2	3.27	15.5	22.51	27.37	31.58	36.52	24.72	15.68	52.54	25.96	4.23	7.65	2.84	3.64	1.49	1.2	0.4	0.57	1.1	TRINITY_DN83013_c2_g1	2525	565379878	XP_006356344.1	1407	3.4e-153	PREDICTED: peroxidase 43-like [Solanum tuberosum]	565379877	XM_006356282.1	701	0	PREDICTED: Solanum tuberosum peroxidase 43-like (LOC102586311), mRNA	K00430	E1.11.1.7	peroxidase	http://www.genome.jp/dbget-bin/www_bget?ko:K00430	Q9SZH2	900	2.9e-95
TRINITY_DN64541_c0_g2	0	0	0.18	1.98	1.77	1.6	2.37	4.98	5.59	1.39	1.34	0.84	0	0.68	0.08	0	0	0	0	0	0.22	0.09	0.09	0.17	0.47	0.64	0.34	0.34	0.47	0.43	TRINITY_DN64541_c0_g2	1344	697111675	XP_009609714.1	876	6.8e-92	PREDICTED: peroxidase 24-like [Nicotiana tomentosiformis]>gi|575605|dbj|BAA07664.1| cationic peroxidase isozyme 40K precursor [Nicotiana tabacum]	698482030	XM_009789663.1	403	0	PREDICTED: Nicotiana sylvestris peroxidase 24-like (LOC104235834), mRNA	K00430	E1.11.1.7	peroxidase	http://www.genome.jp/dbget-bin/www_bget?ko:K00430	Q9ZV04	525	4.8e-52
[truncated: 11 more columns]

## Sheet: Sheet 1
Transcriptomic and metabolomic analyses of Lycium ruthenicum and L. barbarum fruits during ripening
Jianhua Zhao, Haoxia Li, Yue Yin, Wei An, Xiaoya Qin, Yajun Wang, Yanlong Li, Yunfang Fan, Youlong Cao
Supplementary Dataset S5. The subset of RNA-seq data selected for qPCR confirmation. Lycium ruthenicum samples are referred to as B (black wolfberry), and L. barbarum samples as R (red wolfberry). Developmental stages are 1-5, and individual samples 1-3.
gene_id	R1_1	R1_2	R1_3	R2_1	R2_2	R2_3	R3_1	R3_2	R3_3	R4_1	R4_2	R4_3	R5_1	R5_2	R5_3	B1_1	B1_2	B1_3	B2_1	B2_2	B2_3	B3_1	B3_2	B3_3	B4_1	B4_2	B4_3	B5_1	B5_2	B5_3	Genes	Gene Length	NR GI	NR ID	NR Score	NR Evalue	NR Description	NT GI	NT ID	NT Score	NT Evalue	NT Description	KO ID	KO Name	KO Description	Http Link	Swissprot ID	Swissprot Score	Swissprot Evalue
TRINITY_DN94308_c2_g4	53.7	41.93	42.81	1.24	0.87	0.93	0.4	0.15	0.15	0.28	0.39	0.63	0.12	0	0.4	13.85	13.02	5.84	5.41	10.8	8.6	2.25	0.79	2.34	2.47	0.51	1.02	0	0	0.1	TRINITY_DN94308_c2_g4	700	698513369	XP_009801633.1	764	3.4e-79	PREDICTED: 8-hydroxygeraniol dehydrogenase-like [Nicotiana sylvestris]	697095083	XM_009611281.1	285	1.13291e-145	PREDICTED: Nicotiana tomentosiformis 8-hydroxygeraniol dehydrogenase-like (LOC104103376), transcript variant X2, mRNA	K00083	E1.1.1.195	cinnamyl-alcohol dehydrogenase	http://www.genome.jp/dbget-bin/www_bget?ko:K00083	Q6V4H0	698	2.1e-72
TRINITY_DN80120_c0_g1	43.5	44.65	48.8	304.57	474.57	418.93	1173.77	893.83	1079.26	1253.07	1346.18	527.93	1242.49	776.89	1078.25	4.83	4.64	5.14	12.88	7.81	35.19	87.09	112.61	244.15	284.47	241.18	198.02	841.93	972.11	741.48	TRINITY_DN80120_c0_g1	1406	460403898	XP_004247423.1	304	1.5e-25	PREDICTED: beta-glucosidase 11-like [Solanum lycopersicum]	663673454	HG975448.1	245	4.01327e-123	Solanum pennellii chromosome ch09, complete genome	K01188	E3.2.1.21	beta-glucosidase	http://www.genome.jp/dbget-bin/www_bget?ko:K01188	Q60DX8	227	1.8e-17
TRINITY_DN94308_c2_g5	34.84	41.3	36.28	0.71	0.76	0	0	0	0	0	0.73	0	0	0	0	18.8	10.64	11.61	5.33	6.71	7.11	1.62	2.84	2.5	1.48	0	0.62	0	0.52	0	TRINITY_DN94308_c2_g5	330	291165308	ADD81205.1	378	9.3e-35	sinapyl alcohol dehydrogenase 2 [Nicotiana tabacum]	698545282	XM_009769028.1	212	1.92349e-105	PREDICTED: Nicotiana sylvestris 8-hydroxygeraniol dehydrogenase-like (LOC104218512), transcript variant X1, mRNA	K00083	E1.1.1.195	cinnamyl-alcohol dehydrogenase	http://www.genome.jp/dbget-bin/www_bget?ko:K00083	P93257	328	8.2e-30
TRINITY_DN79928_c2_g1	403.83	492.86	368.35	25.08	32.53	20.27	38.01	51.92	35.43	12.9	25.25	14.42	40.19	29.29	26.45	2.91	0	2.23	5.06	2.24	1.02	12.53	11.04	13.06	23.8	30.41	25.72	7.86	9.5	24.15	TRINITY_DN79928_c2_g1	570	698545283	XP_009767330.1	464	1.7e-44	PREDICTED: 8-hydroxygeraniol dehydrogenase-like isoform X1 [Nicotiana sylvestris]>gi|156763848|emb|CAO99126.1| putative cinnamyl alcohol dehydrogenase [Nicotiana tabacum]>gi|291165312|gb|ADD81207.1| sinapyl alcohol dehydrogenase 4 [Nicotiana tabacum]	663680879	HG975516.1	240	9.44598e-121	Solanum lycopersicum chromosome ch04, complete genome	K00083	E1.1.1.195	cinnamyl-alcohol dehydrogenase	http://www.genome.jp/dbget-bin/www_bget?ko:K00083	Q9ZRF1	411	3.3e-39
TRINITY_DN75127_c1_g1	132.65	103.94	105.87	70.88	48.99	41.71	1.61	1.47	1.55	0.65	2.5	15.22	0.49	11.56	1.3	26.8	32.35	24.16	10.38	25.28	47.4	3.51	5.84	4.48	2.65	2.31	1.61	0.36	0.3	1.19	TRINITY_DN75127_c1_g1	2676	698512900	XP_009801435.1	762	2.2e-78	PREDICTED: peroxidase 43-like [Nicotiana sylvestris]	697160685	XM_009590821.1	359	0	PREDICTED: Nicotiana tomentosiformis peroxidase 43-like (LOC104086529), mRNA	K00430	E1.11.1.7	peroxidase	http://www.genome.jp/dbget-bin/www_bget?ko:K00430	Q9SZH2	598	3.3e-60
TRINITY_DN68066_c0_g2	8.39	1.37	6.51	38.16	66.68	67.56	7.32	9.72	20.87	4.74	3.95	1.17	1.46	1.46	1	21.34	8.42	7.49	42.4	18.45	28.37	214.47	169.47	525.58	920.52	895.39	942.12	2756.98	2357.81	3730.38	TRINITY_DN68066_c0_g2	1712	723634351	AIY22762.1	817	6e-85	anthocyanidin synthase [Iochroma cyaneum]	339740057	HQ701728.1	901	0	Solanum tuberosum cultivar Chieftain anthocyanin synthase (ANS) gene, complete cds	K05277	E1.14.11.19	leucoanthocyanidin dioxygenase	http://www.genome.jp/dbget-bin/www_bget?ko:K05277	P51092	785	4.3e-82
TRINITY_DN73389_c1_g2	35.72	32.52	54.58	50.3	35.88	39.51	11.63	15.41	27.87	6.46	30.88	1.94	41.22	29.55	47.24	15.44	10.28	6.74	26.93	9.84	13.98	151.22	99.11	505.19	684.45	655.12	886.16	2511.1	2462.1	5268.62	TRINITY_DN73389_c1_g2	1819	390629117	AFM29141.1	1912	6.8e-212	chalcone synthase, partial [Lycium barbarum]	390629116	JQ964237.1	1102	0	Lycium barbarum isolate chsT1 chalcone synthase (CHS) mRNA, partial cds	K00660	CHS	chalcone synthase	http://www.genome.jp/dbget-bin/www_bget?ko:K00660	P48386	1792	7.8e-199
[truncated: 11 more columns]
