# Supplementary material for: Transcriptomic and metabolomic analyses of Lycium ruthenicum and Lycium barbarum fruits during ripening
Source: Sci Rep. 2020 Mar 9;10:4354. doi: 10.1038/s41598-020-61064-5 (PMC7062791; doi:10.1038/s41598-020-61064-5)
Supplement: Supplementary file 8 — Supplementary Dataset S6. [file 41598_2020_61064_MOESM8_ESM.xlsx]

## Sheet: All
Transcriptomic and metabolomic analyses of Lycium ruthenicum and L. barbarum fruits during ripening
Jianhua Zhao, Haoxia Li, Yue Yin, Wei An, Xiaoya Qin, Yajun Wang, Yanlong Li, Yunfang Fan, Youlong Cao
Supplementary Dataset S6. Metabolome: pairwise interspecific individual metabolite comparisons of the five studied developmental stages (negative ions).
Lycium ruthenicum samples are referred to as B (black wolfberry), and L. barbarum samples as R (red wolfberry). Developmental stages are 1-5, and individual samples 1-3.
Worksheets: All - all significantly differentially regulated metabolites, with pathway annotation information; R1B1 to R5B5 are filtered data for pairwise comparisons of five different developmental stages.
Index	Rt (min)	Molecular Weight (Da)	Ionization model	Compounds	B1-1	B1-2	B1-3	B1-4	B1-5	B2-1	B2-2	B2-3	B2-4	B2-5	B3-1	B3-2	B3-3	B3-4	B3-5	B4-1	B4-2	B4-3	B4-4	B4-5	B5-1	B5-2	B5-3	B5-4	B5-5	R1-1	R1-2	R1-3	R1-4	R1-5	R2-1	R2-2	R2-3	R2-4	R2-5	R3-1	R3-2	R3-3	R3-4	R3-5	R4-1	R4-2	R4-3	R4-4	R4-5
M133T366_2	6.09615	133.06	(M+H)+	L-Asparagine	9	9	9	9	9	157494	243013	100721	233518	215088	9	9	9	9	9	9	9	9	9	9	9	9	9	9	9	9	9	9	9	9	359382	506246	294021	296948	305437	9	9	9	9	9	9	9	9	9	9
M132T391_2	6.52152	132.031	(M-H)-	L-Aspartate	88262.2	63957.6	63696	62294.3	62862.6	9	9	9	9	9	9	9	9	9	9	9	9	9	9	9	9	9	9	9	9	91108	98243.4	115235	75799.5	92169.2	9	9	9	9	9	9	9	9	9	9	9	9	9	9	9
M485T215_2	3.5761	485.238	(M+H)+	L-Isoleucine	7175.21	13106.5	13263.5	7310.73	8871.11	9	9	9	9	9	9	9	9	9	9	9	9	9	9	9	9	9	9	9	9	73919.2	71390.6	58001.8	66544.7	60775.8	9	9	9	9	9	9	9	9	9	9	9	9	9	9	9
M164T248_2	4.13943	164.071	(M-H)-	L-Phenylalanine	35472.6	67290.7	50372.2	37109.1	52113.7	9	9	9	9	9	63393.8	33480.4	40164.2	25567.1	28533.5	89498.6	38729.8	29742.8	34861.7	46771.7	37774.1	18718.2	38467.7	33051.5	35263.9	169844	129239	107230	213379	123629	9	9	9	9	9	460688	444238	279111	490371	358487	723365	474393	558243	813082	862230
M104T364	6.06555	104.036	(M-H)-	L-Serine	9	9	9	9	9	9	9	9	9	9	9	9	9	9	9	91575	61772.1	53169.3	74107.4	70343.1	66719.3	81759.8	93814.9	135077	126126	9	9	9	9	9	9	9	9	9	9	9	9	9	9	9	21742.3	57916.7	32207.2	26518.9	24451.7
M182T291	4.8513	182.08	(M+H)+	L-Tyrosine	9	9	9	9	9	26942.1	29185.8	22481.7	24992.9	26711.2	33659.7	29539.5	29211.7	14105.3	24064.6	63896.3	36429	25406.2	38310.3	37158.3	9	9	9	9	9	9	9	9	9	9	63919.3	89215.7	54567	55855.7	59234.8	73645.9	113230	79666.4	98908.6	73885.4	119454	169136	128931	118782	109225
M116T290_2	4.84093	116.072	(M-H)-	L-Valine	33416	39169.4	28308.1	36981.3	33782.3	20849.9	28049.1	18284	2159.14	14787.5	8122.84	2143.18	7680.22	9106.56	8550.1	15628.4	10550.3	7895.13	14096.4	13498.2	9	9	9	9	9	73927.4	59391	45836.1	58373.9	45798.3	64073.2	82927.6	65037.5	70041.9	65817.4	53561	64265.7	35302.5	71493.5	47217.5	58746.2	49170.1	59084.8	71650.2	70778
M354T215	3.57931	354.117	(M+CH3COO)-	Prunasin	4714.26	2526.02	5111.52	4177.6	4885.82	1317.85	1671.98	2095.26	1981.88	1842.53	2022.61	1856.21	2380.46	1467.11	2004.87	6012.73	11110.8	1229.56	1171.99	2970.56	9	9	9	9	9	44632.1	45945.3	39711.7	37173	39385.3	45571.7	46782.6	43792.2	47927.6	40855	48564.3	51901	34768.2	57568.9	50694.9	51069.6	42132.1	46736.4	37949.1	35983.6
M179T115	1.92113	179.038	(M-H)-	Caffeic Acid	9	9	9	9	9	13511.3	11982.5	14985.7	16030.6	11883.7	9	9	9	9	9	2369	8634.1	8600.62	8493.38	8703.12	2217.24	9102.76	8467.88	6684.53	9153.95	9	9	9	9	9	44117.4	47826.5	99163.8	49961.7	45214.7	9	9	9	9	9	55572.1	58742.5	69283.8	96306.4	69440.7
M193T226	3.77268	193.049	(M+H)+	Scopoletin	9	9	9	9	9	30043.9	29736.2	19710.1	24532	24575.8	38991.3	78312.4	58841.9	40913.8	44589.6	76568.8	46135.4	46201.3	55408.7	55069.7	9	9	9	9	9	9	9	9	9	9	8611.63	9720.72	8371.2	5689.22	5903.54	5437.56	9051.62	10890.1	8582.45	10252.6	7863.24	12503.4	9614.01	7259.06	8742.27
M682T291	4.85315	682.327	(M+H-H2O)+	Dopamine	2170.12	5044.55	3955.8	2303.77	2949.44	9	9	9	9	9	9	9	9	9	9	9	9	9	9	9	9	9	9	9	9	25861.7	30851.5	28695.4	27725.3	25286.7	9	9	9	9	9	9	9	9	9	9	9	9	9	9	9
M138T215	3.57525	138.091	(M+H)+	Tyramine	9	9	9	9	9	10533	13609.5	10890.1	15761.4	14414.7	19984.9	12899.5	16814.1	10892.8	10651	11896.2	13039	17046.2	18135.3	18229	9	9	9	9	9	9	9	9	9	9	39271.3	45605.3	48230.5	44183	40609.6	35427.9	38423.8	34776.1	39467.8	33368.5	36800.5	38254.2	39170	34272.6	38899.1
M949T437	7.281	949.259	M-	Lauroyl-CoA	9	9	9	9	9	9	9	9	9	9	9	9	9	9	9	9	9	9	9	9	5302.06	3968.86	33268.4	19030.5	8278.56	9	9	9	9	9	9	9	9	9	9	9	9	9	9	9	9	9	9	9	9
M271T70	1.16918	271.065	(M+H)+	Apigenin	9	9	9	9	9	9000.61	7727.46	7682.28	9693.71	7216.82	9	9	9	9	9	2324.4	3417.26	3584.77	1981.7	3699.75	9	9	9	9	9	9	9	9	9	9	32496.9	49849.2	42889.1	29180.8	39566.6	9	9	9	9	9	30232.7	24566.4	26125.7	17933.8	31622.4
M237T170	2.84053	237.184	(M+H)+	Luteolin	3693.5	5521.82	4950.21	4929.71	3329.25	9	9	9	9	9	9	9	9	9	9	9	9	9	9	9	9	9	9	9	9	16264.5	15162.9	16199.2	16525.4	15375.4	9	9	9	9	9	9	9	9	9	9	9	9	9	9	9
M673T371	6.18377	673.195	(M+H)+	Naringenin	9	9	9	9	9	9	9	9	9	9	9	9	9	9	9	9	9	9	9	9	320295	250081	399913	510315	503931	9	9	9	9	9	9	9	9	9	9	9	9	9	9	9	9	9	9	9	9
M579T205	3.42112	579.169	(M-H)-	Naringin	9	9	9	9	9	9	9	9	9	9	9	9	9	9	9	4113.45	3408.37	2273.2	1673.5	3094.37	1398.73	1282.93	2121.91	1780.58	1244.38	9	9	9	9	9	9	9	9	9	9	9	9	9	9	9	21234	49285.5	43134.7	45639.2	37420.7
M303T420	6.99358	303.05	(M+H)+	Quercetin	9	9	9	9	9	83666.3	80561.3	79976.2	33085.4	46957.6	9	9	9	9	9	9	9	9	9	9	9	9	9	9	9	9	9	9	9	9	18496.4	13119.3	19050.8	12513	8700.56	9	9	9	9	9	9	9	9	9	9
M185T81	1.34248	185.153	(M-H+2Na)+	Sakuranetin	930.419	989.957	590.449	857.222	1030.35	9	9	9	9	9	9	9	9	9	9	9	9	9	9	9	9	9	9	9	9	4457.32	4642.94	3837.61	4159.21	4308.66	9	9	9	9	9	9	9	9	9	9	9	9	9	9	9
M134T157_2	2.60958	134.048	(M-H)-	Adenine	9	9	9	9	9	9	9	9	9	9	792900	897457	909766	770641	799546	964392	808952	854635	789517	841344	767425	934243	920312	988777	977362	9	9	9	9	9	9	9	9	9	9	693219	602056	646438	621936	650937	669632	694718	619579	692688	692172
M115T394_2	6.5638	115.004	(M-H)-	Maleic acid	9	9	9	9	9	514892	549042	515664	520066	472807	9	9	9	9	9	587679	428948	541532	488080	495879	411197	468508	430254	427924	425142	9	9	9	9	9	678007	609368	535901	572165	586052	9	9	9	9	9	633534	579670	570151	569496	640671
M894T405	6.75427	894.434	(M+H)+	Nicotinamide	9	9	9	9	9	9	9	9	9	9	9	9	9	9	9	9	9	9	9	9	55921	151816	236865	960859	340822	9	9	9	9	9	9	9	9	9	9	9	9	9	9	9	9	9	9	9	9
M175T51	0.844017	175.024	(2M-H)-	Pyruvate	9	9	9	9	9	9	9	9	9	9	57208.2	62429.3	104043	37210.4	63805.4	9	9	9	9	9	9	9	9	9	9	9	9	9	9	9	9	9	9	9	9	12048.8	11177.9	12452.5	10402.4	10029.1	9	9	9	9	9
M527T254	4.24072	527.116	(M+H)+	Homovanillic acid	9	9	9	9	9	9	9	9	9	9	9	9	9	9	9	9	9	9	9	9	111715	119497	121821	125351	132825	9	9	9	9	9	9	9	9	9	9	9	9	9	9	9	9	9	9	9	9
M93T40	0.665233	93.0356	(M-H)-	Phenol	9	9	9	9	9	33640.6	33782.6	95012.1	60037.2	67097.2	35645.9	34045.3	45249.7	42220.4	35460.1	9	9	9	9	9	9	9	9	9	9	9	9	9	9	9	5666.3	2175.39	1368.06	6126.14	7213.36	9082.67	3639.31	1836.65	2012.11	3778.04	9	9	9	9	9
M523T154	2.56157	523.287	(M+Na)+	Rosmarinic Acid	25772.5	30906.9	24837.2	26684.7	26757.7	9	9	9	9	9	9	9	9	9	9	9	9	9	9	9	9	9	9	9	9	71750	66440.1	60977.2	62513	70248.3	9	9	9	9	9	9	9	9	9	9	9	9	9	9	9
M343T355	5.92072	343.123	(M+H)+	Sucrose	9	9	9	9	9	376204	417110	521219	451499	498259	9	9	9	9	9	9	9	9	9	9	9	9	9	9	9	9	9	9	9	9	391824	233506	252016	260347	246416	9	9	9	9	9	9	9	9	9	9
[truncated: 14 more columns]

## Sheet: R1B1
Index	Compounds	R1-1	R1-2	R1-3	R1-4	R1-5	B1-1	B1-2	B1-3	B1-4	B1-5	VIP	Fold_Change	Log2FC	Type
M400T169	9-Decenol	11477	10385.9	9478.3	8454.62	9978.78	70640.5	69129.3	66043.3	64503.1	63186.1	1.07451	6.70024	2.74421	up
M145T359	alpha-ketoglutarate	32317.3	15421.8	19054.5	23573.6	20108.4	97880.1	162600	58075.8	149142	142382	1.00544	5.52229	2.46527	up
M463T152	Allopurinol	3701.02	6125.96	4592.85	3960.11	4469.8	20258	17914.6	21959.8	19230.9	18521	1.06085	4.28383	2.0989	up
M389T141	Prolyl-Glutamate	9763.09	8259.02	6360.05	5952.09	7404.24	33016.7	30689.1	31646.4	33676.5	29306.3	1.06079	4.19559	2.06887	up
M182T43	4-Pyridoxic acid	8892.71	14175.7	18352.2	10934.6	13068.7	45783.2	63337.8	60070.8	42895.1	41694	1.02935	3.87903	1.95569	up
M367T397	m-Coumaric acid	18694.7	18677	15009.8	13237.6	24551.1	56888.3	60442.6	56610.3	63403.4	63439.2	1.04781	3.33574	1.73801	up
M455T159	pregnenolone sulfate	17122.9	17502.6	15599.7	20704.1	16147.3	49596.8	54271.3	32896.9	37039.1	41126.4	1.01998	2.46829	1.30351	up
M253T44	cis-9-Palmitoleic acid	58474.6	45523.6	90544.7	68117.5	74526.4	167292	159512	175552	173535	142037	1.00898	2.42574	1.27843	up
M523T154	Rosmarinic Acid	71750	66440.1	60977.2	62513	70248.3	25772.5	30906.9	24837.2	26684.7	26757.7	1.06588	0.406591	-1.29835	down
M397T131	3-Phenylpropanoic acid	87337.3	81892.1	88041	87595.1	89728.5	34305.6	33921.1	36137.8	32997.4	30278.3	1.07312	0.38574	-1.3743	down
M147T384_2	Citramalic acid	363615	316598	320784	367995	313203	122215	165565	109073	123304	128319	1.05305	0.385494	-1.37522	down
M235T121	L-Fucose	14870.4	12751.8	13644.3	15365.5	14169.9	4789.31	5896.55	5309.34	4589.47	4765.12	1.06616	0.358038	-1.48181	down
M401T148	5-Hydroxyindoleacetate	53946	53072.7	52224.6	51728.8	54095.9	18535.6	21406.6	16499.4	17764.8	17554.3	1.07143	0.346178	-1.53041	down
M544T234	D-Erythrose 4-phosphate	44441.9	42103.4	46368.1	46880.3	42330.9	16581.3	13373.9	12888.7	17558.9	16129.8	1.06243	0.344548	-1.53722	down
M484T216	N2,N2-Dimethylguanosine	23094	24130.3	21508.3	20974.7	23023.2	6239.23	6994.02	8680.82	9014.28	6836.69	1.05801	0.335003	-1.57775	down
M247T31	Pyridoxal 5'-phosphate	56367.7	43132.7	60772.2	51411.8	41663.8	15346.1	21978.8	18890.7	10409.6	16896.2	1.01237	0.32967	-1.6009	down
M151T235	Ribitol	27469.7	34293.7	18809.6	25451.9	30571.7	6620.76	10232.4	11612.3	6927.19	7136.94	1.01188	0.311352	-1.68338	down
M237T170	Luteolin	16264.5	15162.9	16199.2	16525.4	15375.4	3693.5	5521.82	4950.21	4929.71	3329.25	1.05588	0.281971	-1.82638	down
M509T161	Ribothymidine	48125.5	47692.3	49399.2	51451.4	44119.4	11499.8	15011.3	9234.37	14668.7	12187.5	1.06066	0.259987	-1.94349	down
M277T216	Pantetheine	29881.3	36869.8	23537.9	26164.2	30525.7	7198.25	8667.6	5727.44	7382.91	5886.39	1.0565	0.237195	-2.07586	down
M464T227	Xanthylic acid (XMP)	18688	20505.8	16677.4	16404	18233.9	3660.74	4127.94	4538.33	3046.38	3908.63	1.0666	0.21304	-2.23081	down
M185T81	Sakuranetin	4457.32	4642.94	3837.61	4159.21	4308.66	930.419	989.957	590.449	857.222	1030.35	1.06024	0.205478	-2.28295	down
M206T309	N-Acetyl-L-phenylalanine	389010	327391	344750	376568	323408	56577	97460.9	69160.3	52516.2	72814.1	1.05807	0.197901	-2.33715	down
M131T307_2	2-Ethyl-2-Hydroxybutyric acid	295468	285345	273098	268076	249173	40276.1	74808.8	51417.3	45269.4	44750.1	1.06129	0.187084	-2.41824	down
M117T325	2-Hydroxy-3-methylbutyric acid	33578.6	32458.6	38491.7	30065.2	26240	5035.66	8490.1	4458.94	4291.95	4988.91	1.05491	0.169526	-2.56042	down
M485T215_2	L-Isoleucine	73919.2	71390.6	58001.8	66544.7	60775.8	7175.21	13106.5	13263.5	7310.73	8871.11	1.05549	0.1504	-2.73312	down
M574T222	Indole-3-pyruvic acid	17526.8	14807.5	15460.5	16588.3	14295.6	2113.42	2959.28	2262.95	1832.38	2577.7	1.06867	0.149287	-2.74384	down
M263T42	3-Methoxy-4-Hydroxyphenylglycol Sulfate	111317	88885.3	78966.7	101957	91976.4	13748.5	14204.5	19173.4	9179.3	9485.23	1.05539	0.139063	-2.84619	down
M295T191	Donepezil	27632.4	26471.1	25446.6	23478.5	24915.2	3003.85	3783.4	2037.42	2848.56	4108.35	1.06279	0.123348	-3.0192	down
M376T214	2'-O-methylinosine	23311.7	25673.6	21019.3	23042.3	20293.6	3332.41	1542.35	2749.53	3192.37	3120.78	1.05669	0.12297	-3.02362	down
M203T187	Betaine aldehyde	51887.1	46164.5	53089	56209.6	48165.6	4676.14	8992.5	5168.02	6872.62	4956.9	1.06485	0.120017	-3.05869	down
M682T291	Dopamine	25861.7	30851.5	28695.4	27725.3	25286.7	2170.12	5044.55	3955.8	2303.77	2949.44	1.05499	0.118651	-3.07521	down
M627T126	1-Salicylate glucuronide	61725.1	24087.6	34312.2	57677	49256.4	4521	5322.56	4526.7	4768.27	5633.09	1.04823	0.109098	-3.1963	down
M354T215	Prunasin	44632.1	45945.3	39711.7	37173	39385.3	4714.26	2526.02	5111.52	4177.6	4885.82	1.06171	0.103531	-3.27186	down
M188T155	Isorhamnetin	40180	42462.6	43800	38809	43196.5	4039.95	4698.38	4224.06	2176.3	4601.08	1.06153	0.0946988	-3.40051	down
M351T256	Estradiol-17beta-3-sulfate	321784	328516	216950	335420	552753	45092	23041.5	34360.5	23272.4	23003.2	1.04929	0.0847486	-3.56067	down
M165T120	4-Methoxyphenylacetic acid	117508	105915	94129.8	87840.5	87538.9	6721.48	8658.84	6064.46	8310.22	7290.11	1.07375	0.0751526	-3.73403	down
M279T33_2	3-Deoxy-2-keto-6-phosphogluconic acid	129907	85401.9	82565.4	89763.7	83103.4	6183.4	7050.56	4733.68	7152.92	6154.21	1.07118	0.0664372	-3.91186	down
M259T29	Fructose 1-phosphate	721240	684849	416701	403527	417447	4120.33	8122.21	7640.75	4260.32	8872.59	1.0676	0.0124883	-6.32328	down

## Sheet: R2B2
Index	Compounds	R2-1	R2-2	R2-3	R2-4	R2-5	B2-1	B2-2	B2-3	B2-4	B2-5	VIP	Fold_Change	Log2FC	Type
M93T40	Phenol	5666.3	2175.39	1368.06	6126.14	7213.36	33640.6	33782.6	95012.1	60037.2	67097.2	1.01794	12.8417	3.68276	up
M186T195	Jasmine lactone	1978.88	847.78	2216.06	1761.76	1092.39	15445.5	21837.3	20811.5	23467	19000.5	1.07499	12.7344	3.67066	up
M252T370	Indole	85127.9	34550	236710	162928	52248.2	1.18477e+06	885266	1.25105e+06	1.23926e+06	1.09483e+06	1.0205	9.8942	3.30658	up
M274T244	Lysyl-Lysine	1495.49	1653.19	1400.01	1991.41	2459.36	12908.3	12789.1	18811.2	19433.5	16007.4	1.08191	8.8838	3.15118	up
M663T228	Narcissin	3551.69	2546.6	2733.1	3042.65	1486.43	12628.1	11403.2	19887.8	14830.1	16785.1	1.05846	5.65356	2.49916	up
M344T150	Capsaicin	4975.82	7080.29	6241.35	5361.91	5158.61	30850.8	18819.3	31680.5	41936.7	35134.5	1.0655	5.49732	2.45873	up
M182T43	4-Pyridoxic acid	14372.8	15819.2	10591.7	12565.4	11047.3	58856.5	59007.7	56490.5	77557.6	67892.4	1.08414	4.96619	2.31214	up
M455T39	Oleanolic acid	22261	8943.58	11072.1	14404	14393.7	49409.9	64597.3	85127.2	47942.5	55995.2	1.03545	4.26416	2.09226	up
M255T262	D-gluconate	32336	24667.6	20921.2	22083.6	23223.8	44046.5	101754	85992.1	112684	98739.2	1.01508	3.59659	1.84663	up
M325T291	Lysyl-Aspartate	4690.09	6317.81	3644.53	4760.9	4315.33	14411.5	17215.3	20679.8	17749.6	15257	1.06979	3.59536	1.84614	up
M449T115	Baclofen	11864.1	15091.8	15774.6	14517.6	14226.1	41842	50103.1	42705.3	51526.5	53839.9	1.08234	3.35809	1.74764	up
M193T226	Scopoletin	8611.63	9720.72	8371.2	5689.22	5903.54	30043.9	29736.2	19710.1	24532	24575.8	1.04747	3.35797	1.74759	up
M455T159	pregnenolone sulfate	14914	14169.2	12675.6	13955.9	12995.7	34880.4	29454.9	39999.1	41934.8	40086.8	1.07774	2.7122	1.43946	up
M263T51	(+)-Abscisic acid	28331.7	21808.3	33331.3	30638.8	30452.4	92998.1	61164	69035	81958.3	73468.7	1.05109	2.6191	1.38907	up
M253T44	cis-9-Palmitoleic acid	42669.2	41709.5	34230.3	38959.3	35839.5	92207.9	68280	92340.5	110466	104820	1.053	2.42035	1.27522	up
M308T379	L-erythro-tetrahydrobiopterin	25642.7	26737	39167.2	35828.1	26125.6	62103.7	65652.4	76093.9	53178.2	55962.6	1.00958	2.03902	1.02788	up
M138T278	Anthranilic acid (Vitamin L1)	778967	844644	646253	719706	706894	306724	407377	378875	363399	319349	1.05732	0.480385	-1.05774	down
M259T395	L-Saccharopine	46078.4	39812	48814.3	49213.5	43918.8	22720.7	19267.6	29593.1	17030.7	18268.3	1.02328	0.469109	-1.092	down
M147T384_2	Citramalic acid	348378	313990	259900	275775	269078	131290	165791	116730	124540	127092	1.05363	0.453571	-1.1406	down
M382T167	Harman	44046.8	46250.2	33888.3	40915.7	39129.8	19545	17738.5	20145.1	18393.2	16561.9	1.06751	0.45235	-1.14449	down
M203T250	L-Tryptophan	278973	319075	264623	269296	220452	96426.7	145795	115736	125395	125896	1.04341	0.450488	-1.15044	down
M161T378_2	3-Hydorxy-3-methylglutaric acid	158746	168144	140872	166117	162795	67563.9	99477	62099.2	59154.5	56519.9	1.03538	0.432817	-1.20817	down
M473T304_1	Raloxifene	30103	40408	25940.7	41625.1	38521.3	14772	19467.1	12338.1	16521.2	12238.5	1.00619	0.426601	-1.22904	down
M182T291	L-Tyrosine	63919.3	89215.7	54567	55855.7	59234.8	26942.1	29185.8	22481.7	24992.9	26711.2	1.04805	0.403707	-1.30862	down
M135T301	Glycolate	210618	174942	143887	162384	158800	68923.9	75286.7	60386.5	76130.2	59452.3	1.06034	0.399914	-1.32224	down
M351T256	Estradiol-17beta-3-sulfate	145292	184394	153031	193744	186710	63369.8	67721.2	57114.2	70721.7	64085.1	1.07541	0.374215	-1.41806	down
M235T34	5-Aminopentanoic acid	22653.1	20787.9	20046.6	18981.5	20876.8	6367.19	8835.71	7875.19	7238.28	7310.84	1.0821	0.36409	-1.45763	down
M341T47_1	Matairesinol	78001.1	94505.1	72257.9	62866.2	101661	30017.2	29816.5	30126.1	28835.6	27831.7	1.06847	0.358247	-1.48097	down
M137T122	Salicylic acid	93086.7	78778.6	63471.1	76099	86760.6	28778.6	38493.3	23992.7	19412.3	28116.3	1.04084	0.348555	-1.52054	down
M133T199	Hydroxyacetone	109205	84971.2	102517	77542.1	77966.2	25609.7	31812.3	47461.3	21990.5	22333	1.02073	0.329956	-1.59965	down
M273T49	Phenyl acetate	25029.3	28578.8	29563	37123.4	33073.2	11297.3	11543.6	8883.35	9671.55	9181.78	1.07163	0.32978	-1.60042	down
M138T215	Tyramine	39271.3	45605.3	48230.5	44183	40609.6	10533	13609.5	10890.1	15761.4	14414.7	1.07431	0.29926	-1.74053	down
M271T153	Arbutin	253015	187009	207054	225445	205598	69553.8	44864.1	53301.9	72928.6	61820.8	1.0684	0.280552	-1.83366	down
M130T264	L-Norleucine	495033	718591	484806	541293	492517	139241	211383	142974	148629	122228	1.06086	0.279791	-1.83758	down
M415T233_1	Phenylpropionylglycine	25582.8	22813.7	20491	23743.1	21661.4	6350.92	7424.23	5206.38	5558.69	6667.4	1.08383	0.273052	-1.87275	down
M137T279	4-Hydroxybenzoate	103922	91433.7	125560	113791	104640	24523	34037	30635.6	29115.9	28037.6	1.08258	0.271346	-1.8818	down
M151T235	Ribitol	28775.6	32383.9	27415.5	29021.5	27289.9	5845.46	11116.3	7752.51	5559.29	6206.62	1.06179	0.251785	-1.98974	down
M179T115	Caffeic Acid	44117.4	47826.5	99163.8	49961.7	45214.7	13511.3	11982.5	14985.7	16030.6	11883.7	1.04123	0.238902	-2.06551	down
M187T301	N-Acetylglutamine	30119.2	32577.5	26272.1	36162	28870.9	6669.15	9455.89	5372.9	6043.01	8863.71	1.06846	0.236391	-2.08075	down
M534T211	LysoPC(14:0)	21693.4	18429.3	14809.2	22100.4	17807	5292.21	5480.77	3720.06	3561.75	4129.01	1.07046	0.233909	-2.09598	down
M247T31	Pyridoxal 5'-phosphate	70257.4	70456.1	55945.4	61498.6	80539.4	20488.9	18619.2	9540.64	16021.5	9486	1.04548	0.218945	-2.19136	down
M271T70	Apigenin	32496.9	49849.2	42889.1	29180.8	39566.6	9000.61	7727.46	7682.28	9693.71	7216.82	1.07663	0.213013	-2.23098	down
M487T206	Agomelatine	57456.3	54816.5	46738.8	52620.7	41344.6	9354.7	12725.4	12058.3	10675.7	8628.98	1.07904	0.211257	-2.24293	down
M130T299	2-Pyrrolidineacetic acid	59944.5	66221.8	47114.7	42495.3	39524.9	6699.98	12547.6	7394.72	12341.1	9336.1	1.05645	0.189265	-2.40152	down
M235T175	Betaine	18250	21588.7	16200.3	14148.4	13724.9	3235.33	3087.96	3392.71	2380.03	2604.57	1.0817	0.17519	-2.51301	down
M131T307_2	2-Ethyl-2-Hydroxybutyric acid	218297	258050	208204	250646	258922	33380.3	70035.6	28065.9	39710.2	32700.5	1.06241	0.170747	-2.55007	down
M263T42	3-Methoxy-4-Hydroxyphenylglycol Sulfate	170770	152869	152225	146382	146337	38172.3	16664.1	22183.5	25004.9	17494.1	1.07016	0.155505	-2.68496	down
M167T318	Uric acid	53883.9	51496.5	55566.7	56595.3	51388.5	6571.5	11925	4242.14	7726.74	10106.4	1.06244	0.150863	-2.72869	down
M303T44	Eicosapentaenoic acid	61223.5	57265.3	56313.7	50333.7	52970	7308.61	8790.9	6633.67	3350.21	11160	1.06186	0.133918	-2.90058	down
M206T309	N-Acetyl-L-phenylalanine	489601	571232	424290	438944	446918	56034.1	110339	35062.7	43010.7	41181.4	1.0606	0.120468	-3.05328	down
M279T33_2	3-Deoxy-2-keto-6-phosphogluconic acid	86958.3	95813.6	77745.2	99174.6	80264.1	4948.44	5233.64	9919.32	8111.43	15132.1	1.06413	0.0985211	-3.34342	down
M165T120	4-Methoxyphenylacetic acid	114243	127118	130903	64034.3	107255	7461.66	8375.79	7354.78	8702.18	4984.53	1.08229	0.0678477	-3.88156	down
M287T36	Arachidonic Acid (peroxide free)	131469	95026.9	105331	121887	109903	7489.92	8453.99	8350.43	5226.95	7159.39	1.09162	0.0650809	-3.94162	down
M197T136	Homoveratric acid	26248.2	60270.2	63327.1	54501.8	74536.4	2768.45	4632.02	406.575	2529.32	2964.03	1.02111	0.0476916	-4.39012	down
M203T187	Betaine aldehyde	32407.1	32028.1	25277	25602.1	25226.6	1189.14	1973.74	1238.88	1369.11	782.943	1.08484	0.0466328	-4.42251	down
M354T215	Prunasin	45571.7	46782.6	43792.2	47927.6	40855	1317.85	1671.98	2095.26	1981.88	1842.53	1.09336	0.0396102	-4.65798	down
M199T53	Ornithine	36068.7	58213.2	25755.5	25825.3	34056.8	427.395	1241.68	853.726	235.571	249.074	1.06787	0.0167155	-5.90267	down
M259T29	Fructose 1-phosphate	2.04028e+06	2.06076e+06	1.42913e+06	1.42601e+06	1.28324e+06	11672.5	10276.9	9840.35	6014.17	4329.46	1.09027	0.00511364	-7.61143	down

## Sheet: R3B3
Index	Compounds	R3-1	R3-2	R3-3	R3-4	R3-5	B3-1	B3-2	B3-3	B3-4	B3-5	VIP	Fold_Change	Log2FC	Type
M93T40	Phenol	9082.67	3639.31	1836.65	2012.11	3778.04	35645.9	34045.3	45249.7	42220.4	35460.1	1.02098	9.46599	3.24275	up
M381T306	trans-Zeatin	4855.16	8862.35	12129.5	4527.17	7785.12	62508.8	67510.8	73568.2	57192.4	76394.3	1.05028	8.83598	3.14339	up
M252T370	Indole	121696	160764	124347	57752.6	137590	979981	834613	892461	922158	928636	1.04827	7.5693	2.92016	up
M266T232	Cytidine	10496.4	17594.2	14319.9	16871.8	13849	83493.6	125469	90620	115515	111803	1.0649	7.20483	2.84896	up
M193T226	Scopoletin	5437.56	9051.62	10890.1	8582.45	10252.6	38991.3	78312.4	58841.9	40913.8	44589.6	1.04249	5.91773	2.56505	up
M175T51	Pyruvate	12048.8	11177.9	12452.5	10402.4	10029.1	57208.2	62429.3	104043	37210.4	63805.4	1.0414	5.7867	2.53274	up
M268T167	Adenosine	74292.2	74975.8	71945.5	38161.3	65771.9	373834	329470	267405	285533	368506	1.04383	4.99697	2.32105	up
M344T150	Capsaicin	5568.82	7405.74	7666.51	5337.02	4750.98	28276.3	25952.7	24227.3	36683.4	31158	1.05411	4.76089	2.25123	up
M239T293	Purine	110894	183985	231100	127536	165750	831159	612654	1.04086e+06	447929	487424	1.00255	4.17451	2.06161	up
M449T115	Baclofen	13598.5	12207.3	12856.9	12166.6	15636.9	40016	42112.8	42793.9	60768.3	70557	1.04461	3.85532	1.94685	up
M234T205	5'-Deoxyadenosine	14787.5	10566	13095.3	13731	13681	41897.9	45920.7	41141.5	55338	52464.3	1.06342	3.59489	1.84595	up
M179T255	Dihydroxyacetone	1.3154e+06	2.02306e+06	1.80591e+06	1.4705e+06	1.68551e+06	5.2225e+06	5.83895e+06	6.93826e+06	5.38542e+06	5.36141e+06	1.05989	3.46329	1.79214	up
M173T170	Citrate	57223.9	62662.7	69754.4	80835	69062.5	297329	144429	166721	265343	275509	1.00844	3.38498	1.75915	up
M182T43	4-Pyridoxic acid	11513.5	13423	13646	14177.6	12882.3	45525.5	51000	40165.3	42951.9	39447.6	1.07045	3.33764	1.73883	up
M127T255	1,2,3-Trihydroxybenzene	10916.3	16533.5	18978.7	10757.1	16799.7	38810.6	49413.2	48109.4	42132.1	47449.7	1.03269	3.05351	1.61047	up
M255T262	D-gluconate	19057.2	21243.5	23221.2	20130	24607.8	67738.3	58227.2	74202.4	50709.5	59973.9	1.05842	2.87135	1.52173	up
M337T297	2-Feruloylglycine	24653.7	32076.6	40710	26940.2	27850.9	71059.6	96624.1	108750	74502.4	80731.7	1.03217	2.83561	1.50366	up
M339T125	Succinylacetone	54928.5	73407.3	55943.3	73194.8	65031.9	212971	201518	140013	172084	155803	1.03689	2.73604	1.45209	up
M282T254	Guanosine	57713.3	45431	37961.5	39222.5	46375.8	120367	134690	129758	113224	110372	1.05041	2.68372	1.42424	up
M113T124	2-Hydroxypyridine	18655.8	27084.3	16134.3	18606.7	24683.9	51119.1	61359.2	62844.2	60139	43830.4	1.02586	2.65575	1.40912	up
M244T249	1,7-Dimethylxanthine	154400	154291	237398	182238	181271	476410	399091	470739	459683	465880	1.04859	2.49759	1.32054	up
M263T51	(+)-Abscisic acid	29157.5	21241.6	17180.2	22636.9	30193.9	49726.3	61614.5	58314.5	64360.4	52139	1.01636	2.3765	1.24884	up
M177T137	L-Gulonic gamma-lactone	75891.4	76882	85061.6	85435.9	76801.3	182704	157251	208852	154494	203330	1.05136	2.26617	1.18025	up
M146T346	4-Guanidinobutyric acid	154174	177986	149991	192300	170544	107803	78400	83020.9	81957	61788.4	1.00613	0.488724	-1.03291	down
M135T301	Glycolate	193069	190077	197607	178106	169021	107325	81345.8	95847.5	68288.9	80481.7	1.03589	0.466966	-1.09861	down
M147T384_2	Citramalic acid	288140	267700	223201	271922	220491	134261	106078	106958	98910.3	104841	1.05117	0.433401	-1.20623	down
M138T215	Tyramine	35427.9	38423.8	34776.1	39467.8	33368.5	19984.9	12899.5	16814.1	10892.8	10651	1.01235	0.392597	-1.34888	down
M259T395	L-Saccharopine	45090.5	46486.2	37036.8	54892.4	53611.9	22241.6	16008.9	20321.3	15887.4	15285.2	1.03296	0.37848	-1.40171	down
M382T167	Harman	43309.9	59976.5	32543.7	50043.1	44218	17055.1	13210.9	17083.1	14684	13747	1.03828	0.329348	-1.60232	down
M203T250	L-Tryptophan	313512	335969	278694	343385	282775	101663	109383	114132	79393.6	73488.4	1.05123	0.307565	-1.70104	down
M182T291	L-Tyrosine	73645.9	113230	79666.4	98908.6	73885.4	33659.7	29539.5	29211.7	14105.3	24064.6	1.00687	0.297223	-1.75038	down
M273T49	Phenyl acetate	29333.6	43089.9	33354.9	23881.4	41627.8	11492.6	8243.12	7823.98	11273	11179.2	1.0313	0.291976	-1.77608	down
M524T179	LysoPC(18:0)	148689	141399	147526	139392	112102	55205.5	27989.8	35264.2	31218.5	32497.6	1.04684	0.264365	-1.9194	down
M561T183	Protoporphyrin IX	54609.7	25418.5	29847.1	49377.9	39622.3	8345.55	11196.1	7553.07	7834.38	6687.31	1.03095	0.209259	-2.25664	down
M133T199	Hydroxyacetone	85633.2	83044.4	71660.4	78039	75216.7	21915.1	15104.8	17090.3	13926.8	13121.8	1.06596	0.206199	-2.27789	down
M137T122	Salicylic acid	93987.2	100516	73598.8	58929	80944.2	15225.1	22269.5	17703.8	12897.7	9737.38	1.03829	0.19078	-2.39002	down
M130T299	2-Pyrrolidineacetic acid	81160.4	78424.5	50583.1	65609.7	47136.6	13810.6	8957.98	11351.5	10999.2	11366.3	1.06063	0.174925	-2.5152	down
M131T307_2	2-Ethyl-2-Hydroxybutyric acid	163671	194219	162395	178901	182979	39271.9	22588.8	40749.6	19150.4	23090.3	1.04925	0.1642	-2.60648	down
M247T31	Pyridoxal 5'-phosphate	36369.9	58291	48121.2	56528.2	57349.9	8317.11	10859.3	4898.82	8055.38	8423.61	1.05285	0.158007	-2.66194	down
M279T88	Linoleic acid	42799.2	78171.1	73735.7	137348	55170.3	12209.7	10945.8	8353.15	10629.2	15892.8	1.02558	0.149863	-2.73828	down
M271T153	Arbutin	332513	206368	319964	226660	313991	47390.4	39550.2	37044.4	35941.5	38044	1.06644	0.141458	-2.82155	down
M167T318	Uric acid	67096.6	54832.4	51675.7	68544.9	68622.1	13457.4	5683.68	10360.9	8818.9	5352.19	1.04299	0.140531	-2.83104	down
M263T42	3-Methoxy-4-Hydroxyphenylglycol Sulfate	150405	154695	126163	115917	129397	20392.4	13155.7	11942.4	15186.6	33036.3	1.0506	0.138511	-2.85192	down
M487T206	Agomelatine	47455.6	43310.7	41578.5	48598.2	44147.5	6281.84	6708.6	5786.79	4035.18	7745.19	1.06968	0.135757	-2.8809	down
M197T136	Homoveratric acid	18585	34404.1	19488.9	29983.5	25154.8	3258.31	3789.2	3786.42	3387.88	2820.34	1.06125	0.133542	-2.90463	down
M206T309	N-Acetyl-L-phenylalanine	517439	630842	567182	514710	487937	136914	36838.1	99921.7	39166.4	45374.6	1.01895	0.131788	-2.92371	down
M116T290_2	L-Valine	53561	64265.7	35302.5	71493.5	47217.5	8122.84	2143.18	7680.22	9106.56	8550.1	1.0041	0.13097	-2.93269	down
M137T279	4-Hydroxybenzoate	117508	122681	102633	128527	126314	16804.3	16984.8	23142.1	11563	8866.21	1.04925	0.129438	-2.94966	down
M130T264	L-Norleucine	504451	663883	486898	661211	517615	76935.8	55809.9	83077.4	63341.1	57245.2	1.06966	0.118702	-3.07458	down
M303T44	Eicosapentaenoic acid	84517.9	89390.1	68334.5	117903	93350.7	7115.32	22475.3	7249.32	7745.56	8471.78	1.03636	0.116996	-3.09547	down
M279T33_2	3-Deoxy-2-keto-6-phosphogluconic acid	51761.8	54575.6	38080.7	69820.7	57220.9	6189.69	4061.79	3191.6	4981.39	9715.54	1.0504	0.103662	-3.27004	down
M164T248_2	L-Phenylalanine	460688	444238	279111	490371	358487	63393.8	33480.4	40164.2	25567.1	28533.5	1.05637	0.0940231	-3.41084	down
M204T92	Glycyl-Lysine	42560.4	35461.7	32671.1	80055.5	29413	4069.35	3567.53	3717.06	2730.25	3044.07	1.05643	0.0777985	-3.68411	down
M287T36	Arachidonic Acid (peroxide free)	110741	168820	113786	157558	138842	2516.09	16761.3	4474.85	8054.46	9759.96	1.02976	0.0602637	-4.05257	down
M165T120	4-Methoxyphenylacetic acid	116181	89273.1	105826	141054	120575	6736.58	4276.15	6697.78	4533.96	4258	1.07129	0.0462595	-4.43411	down
M354T215	Prunasin	48564.3	51901	34768.2	57568.9	50694.9	2022.61	1856.21	2380.46	1467.11	2004.87	1.07504	0.0399646	-4.64513	down
M195T242	Prolyl-Aspartate	73429.4	70795.9	41408.2	46440.4	66544.2	2941.73	2654.55	2923.3	1556.53	1104.18	1.05967	0.0374401	-4.73927	down
M232T181	N-(omega)-Hydroxyarginine	56499.2	92386.2	35623.1	58228.6	103155	3292.5	881.266	6595.41	767.266	646.007	1.00652	0.0352204	-4.82745	down
M259T29	Fructose 1-phosphate	1.77168e+06	1.55787e+06	1.20692e+06	1.66168e+06	1.40968e+06	14210.6	6924.39	7162.44	3346.56	6101.53	1.0736	0.0049614	-7.65504	down

## Sheet: R4B4
Index	Compounds	R4-1	R4-2	R4-3	R4-4	R4-5	B4-1	B4-2	B4-3	B4-4	B4-5	VIP	Fold_Change	Log2FC	Type
M272T26_2	Indoxyl sulfate	49052.4	23512	52286.9	94222.5	65848	1.40693e+06	1.45697e+06	1.41296e+06	1.07432e+06	1.81599e+06	1.07163	25.1549	4.65276	up
M417T386	3-Indolepropionic acid	1396.7	4480.61	2994.91	1804.5	2347.73	27631.6	20517.9	22216.1	34019.9	28950.7	1.05565	10.2374	3.35577	up
M193T226	Scopoletin	7863.24	12503.4	9614.01	7259.06	8742.27	76568.8	46135.4	46201.3	55408.7	55069.7	1.06428	6.07594	2.60311	up
M252T370	Indole	51221	153936	101353	51592.2	141402	585153	505334	659564	448099	591355	1.01951	5.58454	2.48144	up
M173T170	Citrate	65659.1	53160.2	62542.8	62703.8	41180	314959	150404	232478	271603	260684	1.04123	4.31252	2.10853	up
M337T297	2-Feruloylglycine	29493.2	49460.6	37987	20264.5	24273.2	166116	130982	115234	124899	119024	1.02831	4.06404	2.02292	up
M152T254	2-Hydroxyadenine	6399.23	11006.5	4746.21	11443	10929.8	40771.6	27040.3	36824.5	37346.2	35537.5	1.02382	3.98699	1.9953	up
M282T254	Guanosine	30058.9	52141.4	21437.4	48007	43517.6	139974	102168	136881	115585	126713	1.0102	3.18361	1.67067	up
M748T47_1	PG(16:0/18:1(9Z))	430577	395719	516673	439105	438090	866878	957400	1.37618e+06	707112	956953	1.01164	2.19106	1.13163	up
M189T510	N6,N6,N6-Trimethyl-L-lysine	617279	564053	586132	501951	543978	247532	258835	250303	310994	308657	1.06936	0.489203	-1.03149	down
M138T278	Anthranilic acid (Vitamin L1)	862099	821433	776899	684571	758915	334750	423025	375675	389282	358456	1.0697	0.481872	-1.05328	down
M147T384_2	Citramalic acid	288704	276183	281135	314937	296827	163901	140739	94113.6	112571	132011	1.04379	0.44131	-1.18014	down
M138T215	Tyramine	36800.5	38254.2	39170	34272.6	38899.1	11896.2	13039	17046.2	18135.3	18229	1.04736	0.418075	-1.25817	down
M135T301	Glycolate	237554	295594	216159	180039	191910	89027.4	83174.7	94748.4	86806.6	111655	1.04928	0.415081	-1.26853	down
M209T428	D-Galactarate	62858.6	50565.4	50052.1	52286.6	50076.1	26435.6	19068.2	21376	20954.8	21834.9	1.07385	0.412542	-1.27739	down
M203T476	NG,NG-dimethyl-L-arginine(ADMA)	289052	209363	189504	187228	267498	68061.8	97602	84892.1	70118.7	117175	1.02704	0.38319	-1.38387	down
M539T151	Acetomenaphthone	37244	54719.6	55390.7	36852.6	36749.4	18041.2	17938.2	17029.3	13737	16515.3	1.03975	0.376821	-1.40805	down
M146T346	4-Guanidinobutyric acid	180244	187883	205196	109918	135988	49176.5	45371.2	56801.5	55471.1	73411	1.0333	0.342067	-1.54765	down
M281T43	Oleic acid	2.68513e+06	2.31666e+06	2.23936e+06	2.0995e+06	1.73957e+06	444747	890735	586328	938713	925109	1.01148	0.341657	-1.54938	down
M259T395	L-Saccharopine	58386.1	48346.7	43386.9	33286.1	34518.8	11937.9	16223.1	14483.7	12920.7	16811.2	1.051	0.332118	-1.59023	down
M351T256	Estradiol-17beta-3-sulfate	138809	222919	141054	129211	137146	59705.2	52356.6	27529.7	55836.8	59487.5	1.01167	0.33143	-1.59322	down
M182T291	L-Tyrosine	119454	169136	128931	118782	109225	63896.3	36429	25406.2	38310.3	37158.3	1.02711	0.311683	-1.68185	down
M367T342_2	Thiamine monophosphate	141229	108052	117620	107536	107027	31006.1	30190.1	41105.5	35459.1	37888.4	1.07616	0.302081	-1.72699	down
M203T250	L-Tryptophan	391527	316345	295885	370111	372505	121215	91312.8	87158.8	118741	96370.6	1.07386	0.294781	-1.76228	down
M291T426	Naproxen	140814	102819	137592	109280	140215	29329.4	30305	42861.7	39030.9	43191.8	1.06115	0.29287	-1.77167	down
M382T167	Harman	55063.8	44333.8	47335.2	47038.9	48973	15932.4	7864.31	7469.62	11283.3	15128	1.05633	0.237606	-2.07336	down
M323T173	3-Methylphenylacetic acid	34681.5	32925.6	22927.9	30244	32606	8881.25	5917.45	5289.22	6733.33	6947.78	1.07605	0.220159	-2.18339	down
M116T290_2	L-Valine	58746.2	49170.1	59084.8	71650.2	70778	15628.4	10550.3	7895.13	14096.4	13498.2	1.06454	0.199297	-2.32701	down
M273T49	Phenyl acetate	29597.4	30352.9	35360.1	30200.3	32025.9	3830.87	7091.69	7884.26	3394.03	8038.79	1.04131	0.191953	-2.38117	down
M133T199	Hydroxyacetone	93307.1	79167.3	74963.3	82702.7	76881.8	18629.5	15138.9	12748.3	14094.7	16451.8	1.08886	0.189334	-2.40099	down
M130T299	2-Pyrrolidineacetic acid	105419	54914.4	52904.9	79794.8	87398.1	13159.9	12473.8	13529.2	14592.7	15855.7	1.06713	0.182979	-2.45025	down
M130T264	L-Norleucine	558248	643254	594967	630079	608450	128016	69857.9	86726.7	127613	114698	1.07514	0.173612	-2.52606	down
M801T133	PC(16:0/16:0)	35271	45532.8	27725.6	43602.1	38592	7198.9	6475.14	5700.61	4443.5	6687.29	1.07573	0.159946	-2.64434	down
M167T318	Uric acid	53545.3	53677.8	58594.2	62506.7	61919.1	3686.39	13248.9	5377.48	7783.7	13744.4	1.02943	0.151049	-2.72691	down
M629T226	Arginyl-Glutamate	26646.1	21599.3	18458.2	42672.2	27739.7	2188.83	4174.65	3154.33	3809.28	7042.36	1.03405	0.148557	-2.75091	down
M505T49_1	Deoxyinosine	41945.4	30874.7	56541.3	30615.1	28229.6	3885.76	2439.74	10020.7	5330.3	5845	1.01887	0.14623	-2.77368	down
M684T141	Glycogen	98655.7	86521.3	51011.1	46902.4	49643.2	13582	6679.79	5944.48	10601	11686.5	1.05361	0.145744	-2.77849	down
M131T307_2	2-Ethyl-2-Hydroxybutyric acid	179022	165741	175988	169463	183059	23077.5	36236.5	14111.2	19721.2	28802.5	1.07052	0.139646	-2.84015	down
M137T122	Salicylic acid	59678.6	90858.5	53670.9	100194	76430.2	8564.98	16872.7	7565.39	7411.51	12512.1	1.05127	0.138976	-2.84709	down
M167T171	Atrolactic acid	25790.3	29365.4	21223	28484.8	24119.4	4595.24	4289.16	2646.93	2089.31	4155.17	1.0698	0.137815	-2.85919	down
M137T279	4-Hydroxybenzoate	97735.2	101331	91840.9	112945	110804	9872.01	22244.6	8035.44	10480.9	17755.9	1.05958	0.132883	-2.91178	down
M247T31	Pyridoxal 5'-phosphate	81171.4	62053.8	51466.6	48278.6	44759.5	10661.7	5419.45	4657.32	4424.62	8694.97	1.06859	0.117673	-3.08714	down
M271T70	Apigenin	30232.7	24566.4	26125.7	17933.8	31622.4	2324.4	3417.26	3584.77	1981.7	3699.75	1.07222	0.11502	-3.12005	down
M277T216	Pantetheine	38994.1	31858.2	39053.5	32903	30863.1	4677.23	3446.45	4029.09	2752.48	4105.9	1.08551	0.109466	-3.19145	down
M197T136	Homoveratric acid	21921.5	36949.5	23554	20755.4	43093.3	3607.58	4619.96	3012.05	1855.42	2724.85	1.05431	0.108152	-3.20886	down
M271T153	Arbutin	208189	191854	127577	252143	222552	16625.4	28390.2	22937.6	12431.8	25618.6	1.06276	0.105759	-3.24115	down
M179T115	Caffeic Acid	55572.1	58742.5	69283.8	96306.4	69440.7	2369	8634.1	8600.62	8493.38	8703.12	1.02727	0.10534	-3.24687	down
M206T309	N-Acetyl-L-phenylalanine	655680	684506	625314	602704	650456	47799.1	76610	45141.5	37249.2	84349.8	1.07919	0.0904568	-3.46663	down
M279T33_2	3-Deoxy-2-keto-6-phosphogluconic acid	64659.7	59855.1	54261.7	58506.5	57728.6	7379.22	3889.87	3904.9	3693.66	5852.61	1.08495	0.0837942	-3.57701	down
M579T205	Naringin	21234	49285.5	43134.7	45639.2	37420.7	4113.45	3408.37	2273.2	1673.5	3094.37	1.06119	0.0740307	-3.75573	down
M164T248_2	L-Phenylalanine	723365	474393	558243	813082	862230	89498.6	38729.8	29742.8	34861.7	46771.7	1.06814	0.0698289	-3.84003	down
M303T44	Eicosapentaenoic acid	83283.9	66812.7	71157.2	72927.6	79250.6	6040.21	6851.07	1627.81	1614.06	4384.21	1.05605	0.0549427	-4.18593	down
M287T36	Arachidonic Acid (peroxide free)	77485.7	73191.9	75503	118711	115240	5808.41	7116.01	5011.26	2478.39	3147.95	1.06383	0.0512072	-4.28751	down
M195T242	Prolyl-Aspartate	33855.8	45130.5	13791.9	41644.5	43197.2	2841.9	1915.64	1169.96	1133.93	1799.54	1.06058	0.0498873	-4.32518	down
M204T92	Glycyl-Lysine	56299.6	52308.1	77656.3	56599.9	44753.4	3965.43	1860.23	2116.82	1994.8	2194.75	1.08211	0.0421812	-4.56726	down
M165T120	4-Methoxyphenylacetic acid	143413	119730	113444	178156	216219	5871.11	5146.77	4062.96	2665.59	6167.34	1.08071	0.0310181	-5.01075	down
M232T181	N-(omega)-Hydroxyarginine	50911.4	120634	19048.2	103713	143402	524.403	1976.53	1986.45	2094.73	5693.53	1.01035	0.0280453	-5.1561	down
M259T29	Fructose 1-phosphate	2.34181e+06	1.34577e+06	1.03503e+06	1.67477e+06	1.65028e+06	7040.61	4791.55	3057.1	3804.53	11033.4	1.08912	0.0036939	-8.08064	down

## Sheet: R5B5
Index	Compounds	R5-1	R5-2	R5-3	R5-4	R5-5	B5-1	B5-2	B5-3	B5-4	B5-5	VIP	Fold_Change	Log2FC	Type
M699T340	Stearoylcarnitine	899.126	211.152	1089.29	1102.08	400.926	79877	53413.1	99876	143636	130970	1.05535	137.141	7.09951	up
M291T255_1	Methoxyacetic acid	2702.54	3414.58	9203.63	3666.53	3986.69	145480	185951	202971	169373	170890	1.06564	38.072	5.25066	up
M541T251	S-Methyl-5'-thioadenosine	9502.03	11847.1	18950.7	13499.9	13450.8	284789	273911	341189	404509	500239	1.06817	26.8345	4.74602	up
M185T223	Lisinopril	1368.13	853.413	1748.24	2699.07	1336.39	42939.8	18058.9	61194.7	39340.4	49471.2	1.04835	26.3583	4.72019	up
M383T340	Adenosine 3',5'-cyclic phosphate (cAMP)	11893.8	10144.1	139594	45960.8	10661.4	1.03819e+06	898828	1.27873e+06	1.2198e+06	1.20957e+06	1.01908	25.8649	4.69292	up
M558T214	Phenylacetylglycine	485.001	494.624	1325.58	667.069	828.045	13954	17341.1	18644.4	14815	31621.5	1.06305	25.36	4.66448	up
M527T254	Homovanillic acid	2729.12	3603.83	10488.4	5011.79	3362.89	111715	119497	121821	125351	132825	1.06192	24.2581	4.60039	up
M587T255	N-Acetyl-L-tyrosine	2218.49	2742.55	4546.68	2295.05	2235.58	62139.4	71715.5	70745.1	65233	65766.8	1.0688	23.9059	4.5793	up
M958T487	Flavin mononucleotide (FMN)	79159.8	72731.9	1.66037e+06	142920	192417	8.66073e+06	6.31918e+06	8.6992e+06	1.38363e+07	1.27647e+07	1.00233	23.4123	4.54919	up
M673T371	Naringenin	9681.35	7340.83	44864	17020.1	7585.22	320295	250081	399913	510315	503931	1.03645	22.9448	4.5201	up
M381T306	trans-Zeatin	5999.71	5346.88	16985.9	7918.37	6292.66	126473	222348	194964	195511	228425	1.06108	22.7466	4.50758	up
M272T26_2	Indoxyl sulfate	30706	57999.3	47618.3	16357.6	66463.8	1.10231e+06	725716	577805	375965	456569	1.01712	14.7773	3.88531	up
M338T386	5'-Phosphoribosyl-5-amino-4-imidazolecarboxamide (AICAR)	1669.12	3254.24	8092.69	1713.45	3200.96	37556	43087.3	73025.5	39544.5	54445.6	1.02818	13.8122	3.78787	up
M209T278	D-Lyxose	20217.5	18433.4	22368.4	15640.1	16111.2	98364.9	65349.1	122982	80596.9	190733	1.02561	6.01511	2.58859	up
M114T301_2	L-Proline	117543	101002	146867	126248	122611	533540	778825	730667	744868	746028	1.06705	5.75305	2.52433	up
M337T297	2-Feruloylglycine	20913.4	17697.5	28169.7	20394.2	19877.6	127445	112187	119493	117342	113330	1.06808	5.50942	2.4619	up
M179T255	Dihydroxyacetone	2.15607e+06	2.71109e+06	1.8409e+06	2.61927e+06	2.65692e+06	1.01752e+07	1.26344e+07	1.41434e+07	9.40088e+06	1.57649e+07	1.0541	5.18337	2.37389	up
M143T295	D-Threitol	63680.2	66317.9	164663	69090.7	63150.2	253813	285803	306504	320730	325752	1.00643	3.49636	1.80585	up
M282T254	Guanosine	37629.6	31392.6	26981.4	23435.2	25329.1	70954	89334.9	100629	85324	90234.2	1.02798	3.01501	1.59216	up
M191T328_1	Quinate	1.93334e+06	1.33935e+06	1.81495e+06	1.92083e+06	1.51778e+06	4.23125e+06	5.04882e+06	5.28996e+06	4.73386e+06	4.97042e+06	1.05476	2.84701	1.50945	up
M173T170	Citrate	68728.4	54784.1	77176	61899.4	49422.2	166386	168455	180142	128388	178771	1.04189	2.63499	1.3978	up
M177T137	L-Gulonic gamma-lactone	79075.3	73754	82371.5	117707	74741.6	180706	169030	208296	210924	190305	1.02641	2.2431	1.1655	up
M133T199	Hydroxyacetone	59252	63343.6	43222	53441.1	53779.4	22475.4	13919	25039.4	20637.4	25161.6	1.01763	0.39274	-1.34836	down
M147T384_2	Citramalic acid	311189	352700	280692	282748	288460	86883.7	111701	132994	109378	110187	1.05573	0.363603	-1.45957	down
M105T293	Glyceric acid	59267.2	55292.8	73392.4	34655.2	64811.8	17398.2	15194.9	25392.7	21354.6	20719.9	1.0025	0.348133	-1.52229	down
M351T256	Estradiol-17beta-3-sulfate	122546	98646.1	102313	82490.5	79084.4	27097.2	34118.1	32614.5	30870.1	25767.8	1.05409	0.310191	-1.68877	down
M137T122	Salicylic acid	80916.8	59580.2	35311.7	35792.1	52477	5340.37	8490.78	12586.6	12414.4	9867.13	1.02707	0.184413	-2.43899	down
M311T41	Arachidic acid	112030	56514	82284.2	115948	130359	21282	24389.1	16159.8	11816.2	11147.1	1.00636	0.170565	-2.5516	down
M281T43	Oleic acid	4.62766e+06	1.72603e+06	1.29381e+06	1933713	2.6674e+06	370562	452585	570779	423240	259775	1.00833	0.169566	-2.56009	down
M131T307_2	2-Ethyl-2-Hydroxybutyric acid	152232	136385	84749.6	112051	114525	17984.5	16048.9	27727.8	14958.9	11619.6	1.05285	0.147247	-2.76369	down
M179T115	Caffeic Acid	66640.3	53536.8	43160.9	43767.1	44541	2217.24	9102.76	8467.88	6684.53	9153.95	1.00332	0.141573	-2.82038	down
M206T309	N-Acetyl-L-phenylalanine	484690	552303	387917	419085	471101	66829.8	29958.2	80645.6	52389.8	31874.5	1.05276	0.11304	-3.1451	down
M271T153	Arbutin	192821	112695	84472.7	88215.7	128485	10977.1	13691.7	16395.3	10421.7	9632.77	1.05824	0.100741	-3.31127	down
M263T42	3-Methoxy-4-Hydroxyphenylglycol Sulfate	148865	117833	121146	97343.1	120123	2337.73	10047.6	10670.5	20666.3	9740.78	1.00998	0.0883232	-3.50106	down
M165T120	4-Methoxyphenylacetic acid	100500	36478.7	71588.7	81167.5	62813.8	5932.7	3796.46	4471.61	4014.48	3748.8	1.05118	0.0623007	-4.00461	down
M164T248_2	L-Phenylalanine	549738	1.01496e+06	795842	782650	833163	37774.1	18718.2	38467.7	33051.5	35263.9	1.06423	0.0410616	-4.60607	down
M949T437	Lauroyl-CoA	226119	401425	575940	390996	291343	5302.06	3968.86	33268.4	19030.5	8278.56	1.0243	0.0370387	-4.75482	down
M579T205	Naringin	93605.2	132938	152695	108377	89216.4	1398.73	1282.93	2121.91	1780.58	1244.38	1.0706	0.0135716	-6.20326	down
M259T29	Fructose 1-phosphate	1.04903e+06	1.02139e+06	654977	314930	355986	11351	9311.71	1746.39	10880.8	3848.64	1.04316	0.0109349	-6.51491	down
